# Supplementary material for: Identification of Immunogenic Cell Death-Related Signature for Glioma to Predict Survival and Response to Immunotherapy
Source: Cancers (Basel). 2022 Nov 18;14(22):5665. doi: 10.3390/cancers14225665 (PMC9688866; doi:10.3390/cancers14225665)
Supplement: Supplementary file 1 [file cancers-14-05665-s001.zip]

Archive with 14 entries (14 files):
- Supplementary Figure S1.jpg
- Supplementary Figure S10.tif
- Supplementary Figure S11.tif
- Supplementary Figure S12.tif
- Supplementary Figure S13.tif
- Supplementary Figure S2.tif
- Supplementary Figure S3.tif
- Supplementary Figure S4.tif
- Supplementary Figure S5.tif
- Supplementary Figure S6.tif
- Supplementary Figure S7.tif
- Supplementary Figure S8.tif
- Supplementary Figure S9.tif
- Supplementary Tables.xlsx
