# Supplementary material for: Identification of Immunogenic Cell Death-Related Signature for Glioma to Predict Survival and Response to Immunotherapy
Source: Cancers (Basel). 2022 Nov 18;14(22):5665. doi: 10.3390/cancers14225665 (PMC9688866; doi:10.3390/cancers14225665)
Supplement: Supplementary file 1 [file cancers-14-05665-s001.zip › Supplementary Tables.xlsx]

## Sheet: Supplementary Table S1
Id	1p19q_codeletion_status	Age	Chemo_status	fustat	futime	Gender	Grade	Histology	IDH_mutation_status	MGMTp_methylation_status	PRS_type	Radio_status	TCGA_subtypes
TCGA-76-4927	NA	58	NA	1	535	Male	WHO IV	GBM	Wild	NA	NA	NA	NA
TCGA-28-5215	NA	62	NA	1	335	Female	WHO IV	GBM	Wild	NA	NA	NA	NA
TCGA-06-2559	NA	83	NA	1	150	Male	WHO IV	GBM	Wild	NA	NA	NA	NA
TCGA-06-0644	NA	71	NA	0	375	Male	WHO IV	GBM	Wild	NA	NA	NA	NA
TCGA-06-2567	NA	65	NA	1	133	Male	WHO IV	GBM	Wild	NA	NA	NA	NA
TCGA-06-0158	NA	73	NA	1	329	Male	WHO IV	GBM	Wild	NA	NA	NA	NA
TCGA-06-5416	NA	23	NA	0	204	Female	WHO IV	GBM	Mutant	NA	NA	NA	NA
TCGA-06-5408	NA	54	NA	1	357	Female	WHO IV	GBM	Wild	NA	NA	NA	NA
TCGA-12-5295	NA	60	NA	1	454	Female	WHO IV	GBM	Wild	NA	NA	NA	NA
TCGA-06-2569	NA	24	NA	0	13	Female	WHO IV	GBM	Wild	NA	NA	NA	NA
TCGA-06-0238	NA	46	NA	1	405	Male	WHO IV	GBM	Wild	NA	NA	NA	NA
TCGA-28-5213	NA	72	NA	0	298	Male	WHO IV	GBM	Wild	NA	NA	NA	NA
TCGA-28-2509	NA	77	NA	0	145	Female	WHO IV	GBM	Wild	NA	NA	NA	NA
TCGA-26-5136	NA	78	NA	0	37	Female	WHO IV	GBM	Wild	NA	NA	NA	NA
TCGA-06-5414	NA	61	NA	0	273	Male	WHO IV	GBM	Wild	NA	NA	NA	NA
TCGA-06-0138	NA	43	NA	1	737	Male	WHO IV	GBM	NA	NA	NA	NA	NA
TCGA-28-1747	NA	44	NA	1	77	Male	WHO IV	GBM	Wild	NA	NA	NA	NA
TCGA-06-0156	NA	57	NA	1	178	Male	WHO IV	GBM	NA	NA	NA	NA	NA
TCGA-32-5222	NA	66	NA	0	165	Male	WHO IV	GBM	Wild	NA	NA	NA	NA
TCGA-28-5208	NA	52	NA	0	474	Male	WHO IV	GBM	Wild	NA	NA	NA	NA
TCGA-26-5133	NA	59	NA	0	452	Male	WHO IV	GBM	Wild	NA	NA	NA	NA
TCGA-06-2563	NA	72	NA	0	259	Female	WHO IV	GBM	Wild	NA	NA	NA	NA
TCGA-19-0957	NA	48	NA	1	666	Female	WHO IV	GBM	Wild	NA	NA	NA	NA
TCGA-06-2557	NA	76	NA	1	33	Male	WHO IV	GBM	Wild	NA	NA	NA	NA
TCGA-76-4932	NA	50	NA	1	1458	Female	WHO IV	GBM	Wild	NA	NA	NA	NA
TCGA-06-5858	NA	45	NA	0	187	Female	WHO IV	GBM	Wild	NA	NA	NA	NA
TCGA-28-2513	NA	69	NA	0	222	Female	WHO IV	GBM	Wild	NA	NA	NA	NA
TCGA-19-1787	NA	48	NA	1	385	Male	WHO IV	GBM	Wild	NA	NA	NA	NA
TCGA-16-1045	NA	49	NA	1	883	Female	WHO IV	GBM	Wild	NA	NA	NA	NA
TCGA-27-2519	NA	48	NA	0	316	Male	WHO IV	GBM	Wild	NA	NA	NA	NA
TCGA-32-2615	NA	62	NA	1	485	Male	WHO IV	GBM	Wild	NA	NA	NA	NA
TCGA-41-4097	NA	63	NA	1	6	Female	WHO IV	GBM	Wild	NA	NA	NA	NA
TCGA-19-1389	NA	51	NA	1	141	Male	WHO IV	GBM	Wild	NA	NA	NA	NA
TCGA-28-5218	NA	63	NA	1	157	Male	WHO IV	GBM	Wild	NA	NA	NA	NA
TCGA-27-1837	NA	36	NA	1	427	Male	WHO IV	GBM	Wild	NA	NA	NA	NA
TCGA-06-5413	NA	67	NA	0	268	Male	WHO IV	GBM	Wild	NA	NA	NA	NA
TCGA-76-4928	NA	85	NA	1	94	Female	WHO IV	GBM	Wild	NA	NA	NA	NA
TCGA-27-1835	NA	53	NA	1	648	Female	WHO IV	GBM	Wild	NA	NA	NA	NA
TCGA-15-1444	NA	21	NA	1	1537	Male	WHO IV	GBM	NA	NA	NA	NA	NA
TCGA-06-0747	NA	53	NA	1	82	Male	WHO IV	GBM	Wild	NA	NA	NA	NA
TCGA-28-1753	NA	53	NA	0	37	Male	WHO IV	GBM	Wild	NA	NA	NA	NA
TCGA-06-0219	NA	67	NA	1	22	Male	WHO IV	GBM	Wild	NA	NA	NA	NA
TCGA-06-0749	NA	50	NA	1	82	Male	WHO IV	GBM	Wild	NA	NA	NA	NA
TCGA-06-0750	NA	43	NA	1	28	Male	WHO IV	GBM	Wild	NA	NA	NA	NA
TCGA-19-5960	NA	56	NA	0	165	Male	WHO IV	GBM	Wild	NA	NA	NA	NA
TCGA-06-0125	NA	63	NA	1	1448	Female	WHO IV	GBM	Wild	NA	NA	NA	NA
TCGA-06-0745	NA	59	NA	1	239	Male	WHO IV	GBM	Wild	NA	NA	NA	NA
TCGA-27-2528	NA	62	NA	1	480	Male	WHO IV	GBM	Wild	NA	NA	NA	NA
TCGA-06-2558	NA	75	NA	1	380	Female	WHO IV	GBM	Wild	NA	NA	NA	NA
TCGA-06-2561	NA	53	NA	0	282	Female	WHO IV	GBM	Wild	NA	NA	NA	NA
TCGA-27-1830	NA	57	NA	1	154	Male	WHO IV	GBM	Wild	NA	NA	NA	NA
TCGA-41-5651	NA	59	NA	0	351	Female	WHO IV	GBM	Wild	NA	NA	NA	NA
TCGA-06-0211	NA	47	NA	1	360	Male	WHO IV	GBM	Wild	NA	NA	NA	NA
TCGA-16-0846	NA	85	NA	1	119	Male	WHO IV	GBM	Wild	NA	NA	NA	NA
TCGA-28-5204	NA	72	NA	1	454	Male	WHO IV	GBM	Wild	NA	NA	NA	NA
TCGA-32-2616	NA	48	NA	1	224	Female	WHO IV	GBM	Wild	NA	NA	NA	NA
TCGA-27-2523	NA	63	NA	1	489	Male	WHO IV	GBM	Wild	NA	NA	NA	NA
TCGA-28-5207	NA	71	NA	1	343	Male	WHO IV	GBM	NA	NA	NA	NA	NA
TCGA-14-0787	NA	69	NA	1	68	Male	WHO IV	GBM	Wild	NA	NA	NA	NA
TCGA-12-3653	NA	34	NA	1	442	Female	WHO IV	GBM	Wild	NA	NA	NA	NA
TCGA-02-2483	NA	43	NA	0	466	Male	WHO IV	GBM	Mutant	NA	NA	NA	NA
TCGA-06-0171	NA	65	NA	1	399	Male	WHO IV	GBM	Wild	NA	NA	NA	NA
TCGA-06-0184	NA	63	NA	0	1228	Male	WHO IV	GBM	Wild	NA	NA	NA	NA
TCGA-06-0178	NA	38	NA	0	1642	Male	WHO IV	GBM	NA	NA	NA	NA	NA
TCGA-41-3915	NA	48	NA	0	184	Male	WHO IV	GBM	Wild	NA	NA	NA	NA
TCGA-19-4065	NA	36	NA	0	214	Male	WHO IV	GBM	Wild	NA	NA	NA	NA
TCGA-06-1804	NA	81	NA	1	414	Female	WHO IV	GBM	Wild	NA	NA	NA	NA
TCGA-12-0619	NA	60	NA	1	1062	Male	WHO IV	GBM	Wild	NA	NA	NA	NA
TCGA-02-2485	NA	53	NA	0	470	Male	WHO IV	GBM	Wild	NA	NA	NA	NA
TCGA-02-0047	NA	78	NA	1	448	Male	WHO IV	GBM	Wild	NA	NA	NA	NA
TCGA-14-0781	NA	49	NA	1	29	Male	WHO IV	GBM	Wild	NA	NA	NA	NA
TCGA-27-2521	NA	34	NA	0	316	Male	WHO IV	GBM	Mutant	NA	NA	NA	NA
TCGA-06-0132	NA	49	NA	1	771	Male	WHO IV	GBM	Wild	NA	NA	NA	NA
TCGA-32-1970	NA	59	NA	1	468	Male	WHO IV	GBM	Wild	NA	NA	NA	NA
TCGA-06-0882	NA	30	NA	0	165	Male	WHO IV	GBM	Wild	NA	NA	NA	NA
TCGA-14-1402	NA	58	NA	1	975	Female	WHO IV	GBM	NA	NA	NA	NA	NA
TCGA-32-1982	NA	76	NA	1	142	Female	WHO IV	GBM	Wild	NA	NA	NA	NA
TCGA-27-2524	NA	56	NA	1	231	Male	WHO IV	GBM	Wild	NA	NA	NA	NA
TCGA-32-1980	NA	72	NA	1	36	Male	WHO IV	GBM	Wild	NA	NA	NA	NA
TCGA-06-0646	NA	60	NA	1	175	Male	WHO IV	GBM	Wild	NA	NA	NA	NA
TCGA-27-1831	NA	66	NA	1	505	Male	WHO IV	GBM	Wild	NA	NA	NA	NA
TCGA-32-2632	NA	80	NA	1	269	Male	WHO IV	GBM	Wild	NA	NA	NA	NA
TCGA-06-0210	NA	72	NA	1	225	Female	WHO IV	GBM	Wild	NA	NA	NA	NA
TCGA-06-0139	NA	40	NA	1	362	Male	WHO IV	GBM	Wild	NA	NA	NA	NA
TCGA-06-5411	NA	51	NA	1	254	Male	WHO IV	GBM	Wild	NA	NA	NA	NA
TCGA-12-3652	NA	60	NA	1	1062	Male	WHO IV	GBM	Wild	NA	NA	NA	NA
TCGA-28-2514	NA	45	NA	0	160	Male	WHO IV	GBM	Wild	NA	NA	NA	NA
TCGA-32-4213	NA	47	NA	0	357	Female	WHO IV	GBM	Wild	NA	NA	NA	NA
TCGA-19-2619	NA	55	NA	0	294	Female	WHO IV	GBM	NA	NA	NA	NA	NA
TCGA-12-1597	NA	62	NA	1	675	Female	WHO IV	GBM	Wild	NA	NA	NA	NA
TCGA-14-0790	NA	64	NA	1	419	Female	WHO IV	GBM	Wild	NA	NA	NA	NA
TCGA-14-1034	NA	60	NA	1	485	Female	WHO IV	GBM	Wild	NA	NA	NA	NA
TCGA-06-0129	NA	30	NA	1	1024	Male	WHO IV	GBM	Mutant	NA	NA	NA	NA
TCGA-76-4931	NA	70	NA	1	279	Female	WHO IV	GBM	Wild	NA	NA	NA	NA
TCGA-06-2565	NA	59	NA	0	207	Male	WHO IV	GBM	Wild	NA	NA	NA	NA
TCGA-06-2562	NA	81	NA	0	86	Male	WHO IV	GBM	Wild	NA	NA	NA	NA
TCGA-14-2554	NA	52	NA	1	532	Female	WHO IV	GBM	Wild	NA	NA	NA	NA
TCGA-06-0744	NA	66	NA	0	595	Male	WHO IV	GBM	Wild	NA	NA	NA	NA
TCGA-06-0645	NA	55	NA	1	175	Female	WHO IV	GBM	Wild	NA	NA	NA	NA
TCGA-06-5410	NA	72	NA	1	108	Female	WHO IV	GBM	Wild	NA	NA	NA	NA
TCGA-14-0871	NA	74	NA	1	880	Female	WHO IV	GBM	Wild	NA	NA	NA	NA
TCGA-19-2625	NA	76	NA	1	124	Female	WHO IV	GBM	Wild	NA	NA	NA	NA
TCGA-06-0686	NA	53	NA	0	286	Male	WHO IV	GBM	Wild	NA	NA	NA	NA
TCGA-27-1832	NA	59	NA	1	300	Female	WHO IV	GBM	Wild	NA	NA	NA	NA
TCGA-06-5859	NA	63	NA	0	139	Male	WHO IV	GBM	Wild	NA	NA	NA	NA
TCGA-06-0190	NA	62	NA	1	317	Male	WHO IV	GBM	Wild	NA	NA	NA	NA
TCGA-26-5132	NA	74	NA	0	286	Male	WHO IV	GBM	NA	NA	NA	NA	NA
TCGA-27-1834	NA	56	NA	1	1233	Male	WHO IV	GBM	Wild	NA	NA	NA	NA
TCGA-28-5209	NA	66	NA	0	77	Female	WHO IV	GBM	Wild	NA	NA	NA	NA
TCGA-06-0168	NA	59	NA	1	598	Female	WHO IV	GBM	Wild	NA	NA	NA	NA
TCGA-19-2624	NA	51	NA	1	5	Male	WHO IV	GBM	Wild	NA	NA	NA	NA
TCGA-26-1442	NA	43	NA	0	953	Male	WHO IV	GBM	Mutant	NA	NA	NA	NA
TCGA-15-0742	NA	65	NA	1	419	Male	WHO IV	GBM	Wild	NA	NA	NA	NA
TCGA-28-5216	NA	52	NA	0	415	Male	WHO IV	GBM	Wild	NA	NA	NA	NA
TCGA-12-5299	NA	56	NA	1	98	Female	WHO IV	GBM	Wild	NA	NA	NA	NA
TCGA-19-2629	NA	60	NA	1	737	Male	WHO IV	GBM	Mutant	NA	NA	NA	NA
TCGA-14-1825	NA	70	NA	1	232	Male	WHO IV	GBM	Wild	NA	NA	NA	NA
TCGA-06-0130	NA	54	NA	1	394	Male	WHO IV	GBM	Wild	NA	NA	NA	NA
TCGA-76-4929	NA	76	NA	1	111	Female	WHO IV	GBM	Wild	NA	NA	NA	NA
TCGA-06-5412	NA	78	NA	1	138	Female	WHO IV	GBM	Wild	NA	NA	NA	NA
TCGA-76-4926	NA	68	NA	1	138	Male	WHO IV	GBM	Wild	NA	NA	NA	NA
TCGA-12-0618	NA	49	NA	1	395	Male	WHO IV	GBM	Wild	NA	NA	NA	NA
TCGA-14-0789	NA	54	NA	1	342	Male	WHO IV	GBM	Wild	NA	NA	NA	NA
TCGA-06-5417	NA	45	NA	0	155	Female	WHO IV	GBM	Mutant	NA	NA	NA	NA
TCGA-14-0817	NA	69	NA	1	164	Female	WHO IV	GBM	Wild	NA	NA	NA	NA
TCGA-76-4925	NA	76	NA	1	146	Male	WHO IV	GBM	Wild	NA	NA	NA	NA
TCGA-06-0187	NA	69	NA	1	828	Male	WHO IV	GBM	Wild	NA	NA	NA	NA
TCGA-26-5135	NA	72	NA	1	270	Female	WHO IV	GBM	Wild	NA	NA	NA	NA
TCGA-06-2564	NA	50	NA	0	181	Male	WHO IV	GBM	Wild	NA	NA	NA	NA
TCGA-06-5418	NA	75	NA	1	83	Female	WHO IV	GBM	Wild	NA	NA	NA	NA
TCGA-06-0649	NA	73	NA	1	64	Female	WHO IV	GBM	Wild	NA	NA	NA	NA
TCGA-14-0736	NA	49	NA	1	460	Male	WHO IV	GBM	Wild	NA	NA	NA	NA
TCGA-06-0743	NA	69	NA	0	679	Male	WHO IV	GBM	Wild	NA	NA	NA	NA
TCGA-06-2570	NA	21	NA	0	285	Female	WHO IV	GBM	Mutant	NA	NA	NA	NA
TCGA-06-0157	NA	63	NA	1	97	Female	WHO IV	GBM	Wild	NA	NA	NA	NA
TCGA-12-0821	NA	62	NA	1	323	Male	WHO IV	GBM	Wild	NA	NA	NA	NA
TCGA-06-0174	NA	54	NA	1	98	Male	WHO IV	GBM	Wild	NA	NA	NA	NA
TCGA-28-5220	NA	67	NA	0	319	Male	WHO IV	GBM	Wild	NA	NA	NA	NA
TCGA-27-2526	NA	79	NA	1	87	Female	WHO IV	GBM	Wild	NA	NA	NA	NA
TCGA-06-0221	NA	31	NA	1	603	Male	WHO IV	GBM	Mutant	NA	NA	NA	NA
TCGA-06-0878	NA	74	NA	0	218	Male	WHO IV	GBM	Wild	NA	NA	NA	NA
TCGA-12-3650	NA	46	NA	1	333	Male	WHO IV	GBM	Wild	NA	NA	NA	NA
TCGA-08-0386	NA	74	NA	1	548	Male	WHO IV	GBM	Wild	NA	NA	NA	NA
TCGA-32-2634	NA	82	NA	0	270	Male	WHO IV	GBM	Wild	NA	NA	NA	NA
TCGA-02-0055	NA	62	NA	1	76	Female	WHO IV	GBM	Wild	NA	NA	NA	NA
TCGA-32-2638	NA	67	NA	0	224	Male	WHO IV	GBM	Wild	NA	NA	NA	NA
TCGA-19-1390	NA	63	NA	1	772	Female	WHO IV	GBM	Wild	NA	NA	NA	NA
TCGA-28-2499	NA	59	NA	1	95	Male	WHO IV	GBM	Wild	NA	NA	NA	NA
TCGA-14-1823	NA	58	NA	1	543	Female	WHO IV	GBM	Wild	NA	NA	NA	NA
TCGA-12-0616	NA	36	NA	1	448	Female	WHO IV	GBM	Wild	NA	NA	NA	NA
TCGA-06-0152	NA	68	NA	1	375	Male	WHO IV	GBM	Wild	NA	NA	NA	NA
TCGA-02-2486	NA	64	NA	0	493	Male	WHO IV	GBM	Wild	NA	NA	NA	NA
TCGA-19-2620	NA	70	NA	1	148	Male	WHO IV	GBM	Wild	NA	NA	NA	NA
TCGA-14-1829	NA	57	NA	0	218	Male	WHO IV	GBM	Wild	NA	NA	NA	NA
TCGA-26-5134	NA	74	NA	0	167	Male	WHO IV	GBM	Wild	NA	NA	NA	NA
TCGA-41-2571	NA	89	NA	1	26	Male	WHO IV	GBM	Wild	NA	NA	NA	NA
TCGA-41-2572	NA	67	NA	1	406	Male	WHO IV	GBM	Wild	NA	NA	NA	NA
TCGA-26-5139	NA	65	NA	0	48	Female	WHO IV	GBM	Wild	NA	NA	NA	NA
TCGA-06-0141	NA	62	NA	1	313	Male	WHO IV	GBM	Wild	NA	NA	NA	NA
TCGA-06-5856	NA	58	NA	1	114	Male	WHO IV	GBM	Wild	NA	NA	NA	NA
TCGA-KT-A74X	NA	26	NA	0	159	Male	WHO III	OA	Mutant	NA	NA	NA	NA
TCGA-HT-8013	NA	37	NA	1	1933	Female	WHO II	OA	Mutant	NA	NA	NA	NA
TCGA-WY-A858	NA	32	NA	0	1337	Female	WHO III	A	Mutant	NA	NA	NA	NA
TCGA-FG-A6J3	NA	52	NA	0	322	Female	WHO III	A	Mutant	NA	NA	NA	NA
TCGA-QH-A6CU	NA	52	NA	0	-1	Female	WHO III	O	Mutant	NA	NA	NA	NA
TCGA-DU-6393	NA	66	NA	1	1585	Male	WHO III	O	Mutant	NA	NA	NA	NA
TCGA-DU-6397	NA	45	NA	1	1401	Male	WHO III	O	Mutant	NA	NA	NA	NA
TCGA-DB-A75O	NA	29	NA	0	935	Male	WHO III	A	Mutant	NA	NA	NA	NA
TCGA-DB-A64O	NA	59	NA	0	573	Male	WHO II	OA	Wild	NA	NA	NA	NA
TCGA-HT-A74H	NA	62	NA	0	74	Male	WHO III	A	Wild	NA	NA	NA	NA
TCGA-WY-A859	NA	34	NA	0	1213	Female	WHO II	A	Mutant	NA	NA	NA	NA
TCGA-QH-A65S	NA	32	NA	0	77	Female	WHO II	OA	Wild	NA	NA	NA	NA
TCGA-QH-A6X3	NA	27	NA	0	18	Male	WHO II	OA	Mutant	NA	NA	NA	NA
TCGA-DB-A64P	NA	40	NA	0	511	Male	WHO III	O	Mutant	NA	NA	NA	NA
TCGA-DB-A64S	NA	20	NA	0	469	Male	WHO II	OA	Mutant	NA	NA	NA	NA
TCGA-DU-8161	NA	63	NA	1	722	Female	WHO III	OA	Wild	NA	NA	NA	NA
TCGA-DH-A66G	NA	49	NA	0	117	Female	WHO III	O	Mutant	NA	NA	NA	NA
TCGA-S9-A6U0	NA	46	NA	0	498	Male	WHO III	A	Wild	NA	NA	NA	NA
TCGA-E1-A7YL	NA	46	NA	1	492	Male	WHO III	A	Wild	NA	NA	NA	NA
TCGA-HT-A74J	NA	33	NA	0	320	Male	WHO II	OA	Mutant	NA	NA	NA	NA
TCGA-EZ-7264	NA	47	NA	0	160	Female	WHO II	O	Mutant	NA	NA	NA	NA
TCGA-QH-A6X4	NA	47	NA	0	192	Male	WHO III	OA	Mutant	NA	NA	NA	NA
TCGA-CS-5397	NA	54	NA	1	194	Female	WHO III	A	Wild	NA	NA	NA	NA
TCGA-TQ-A7RM	NA	41	NA	0	1116	Female	WHO III	OA	Mutant	NA	NA	NA	NA
TCGA-DU-7304	NA	43	NA	1	709	Male	WHO III	OA	Mutant	NA	NA	NA	NA
TCGA-P5-A77W	NA	37	NA	0	5	Female	WHO III	OA	Mutant	NA	NA	NA	NA
TCGA-HT-A619	NA	51	NA	0	434	Female	WHO III	O	Mutant	NA	NA	NA	NA
TCGA-S9-A6UA	NA	66	NA	1	178	Male	WHO III	A	Wild	NA	NA	NA	NA
TCGA-FG-8187	NA	31	NA	0	215	Male	WHO II	OA	Mutant	NA	NA	NA	NA
TCGA-IK-7675	NA	43	NA	1	578	Male	WHO II	O	Mutant	NA	NA	NA	NA
TCGA-HT-7858	NA	28	NA	0	1540	Male	WHO II	A	Mutant	NA	NA	NA	NA
TCGA-HT-7690	NA	29	NA	0	3	Male	WHO III	OA	Mutant	NA	NA	NA	NA
TCGA-S9-A6TW	NA	40	NA	0	860	Male	WHO III	O	Mutant	NA	NA	NA	NA
TCGA-FG-7634	NA	28	NA	0	467	Male	WHO II	O	Mutant	NA	NA	NA	NA
TCGA-CS-5390	NA	47	NA	0	NA	Female	WHO II	O	Mutant	NA	NA	NA	NA
TCGA-DB-5278	NA	17	NA	0	1526	Male	WHO II	O	Mutant	NA	NA	NA	NA
TCGA-HW-7487	NA	39	NA	0	409	Male	WHO II	O	Mutant	NA	NA	NA	NA
TCGA-HT-7601	NA	30	NA	0	94	Female	WHO III	A	Mutant	NA	NA	NA	NA
TCGA-E1-5302	NA	41	NA	1	1525	Male	WHO III	A	Mutant	NA	NA	NA	NA
TCGA-DU-6396	NA	31	NA	1	2286	Female	WHO III	OA	Mutant	NA	NA	NA	NA
TCGA-R8-A6MK	NA	40	NA	0	2702	Male	WHO II	O	Mutant	NA	NA	NA	NA
TCGA-FG-8185	NA	37	NA	0	70	Male	WHO III	A	Mutant	NA	NA	NA	NA
TCGA-DU-5847	NA	34	NA	0	548	Female	WHO III	A	Wild	NA	NA	NA	NA
TCGA-S9-A7R1	NA	35	NA	0	5000	Male	WHO II	O	Mutant	NA	NA	NA	NA
TCGA-RY-A847	NA	45	NA	0	933	Male	WHO II	O	Mutant	NA	NA	NA	NA
TCGA-HT-7694	NA	60	NA	0	210	Male	WHO III	O	Mutant	NA	NA	NA	NA
TCGA-DB-A4XE	NA	27	NA	0	573	Female	WHO III	OA	Mutant	NA	NA	NA	NA
TCGA-TM-A7C5	NA	30	NA	0	770	Male	WHO II	OA	Mutant	NA	NA	NA	NA
TCGA-HT-7684	NA	58	NA	0	184	Male	WHO III	OA	Mutant	NA	NA	NA	NA
TCGA-S9-A6UB	NA	52	NA	0	3156	Male	WHO II	O	Mutant	NA	NA	NA	NA
TCGA-E1-A7YK	NA	52	NA	1	378	Male	WHO III	A	Mutant	NA	NA	NA	NA
TCGA-HT-8104	NA	51	NA	0	372	Female	WHO III	A	Wild	NA	NA	NA	NA
TCGA-DU-A6S6	NA	35	NA	0	2372	Female	WHO II	OA	Mutant	NA	NA	NA	NA
TCGA-S9-A6WG	NA	31	NA	0	2146	Male	WHO III	A	Mutant	NA	NA	NA	NA
TCGA-DU-7298	NA	38	NA	1	576	Female	WHO III	A	Mutant	NA	NA	NA	NA
TCGA-HT-A61B	NA	22	NA	0	225	Male	WHO III	A	Mutant	NA	NA	NA	NA
TCGA-RY-A843	NA	30	NA	0	63	Male	WHO III	A	Mutant	NA	NA	NA	NA
TCGA-HT-7693	NA	51	NA	0	533	Female	WHO II	O	Mutant	NA	NA	NA	NA
TCGA-QH-A65Z	NA	54	NA	0	125	Male	WHO II	O	Mutant	NA	NA	NA	NA
TCGA-HT-7603	NA	29	NA	0	705	Male	WHO II	O	Mutant	NA	NA	NA	NA
TCGA-RY-A83Y	NA	45	NA	0	166	Male	WHO II	O	Mutant	NA	NA	NA	NA
TCGA-S9-A6TU	NA	38	NA	0	2101	Male	WHO II	A	Mutant	NA	NA	NA	NA
TCGA-E1-A7Z6	NA	41	NA	1	984	Female	WHO II	A	Mutant	NA	NA	NA	NA
TCGA-DH-5141	NA	32	NA	0	968	Male	WHO III	O	Mutant	NA	NA	NA	NA
TCGA-HW-8319	NA	34	NA	0	262	Female	WHO III	A	Mutant	NA	NA	NA	NA
TCGA-CS-4941	NA	67	NA	1	234	Male	WHO III	A	Wild	NA	NA	NA	NA
TCGA-TQ-A7RK	NA	29	NA	0	1341	Male	WHO II	OA	Mutant	NA	NA	NA	NA
TCGA-DU-6404	NA	24	NA	1	4068	Female	WHO III	O	Wild	NA	NA	NA	NA
TCGA-S9-A7R7	NA	27	NA	0	2549	Male	WHO II	A	Mutant	NA	NA	NA	NA
TCGA-S9-A6TX	NA	46	NA	0	856	Male	WHO III	O	Mutant	NA	NA	NA	NA
TCGA-HT-8018	NA	40	NA	0	654	Female	WHO II	OA	Mutant	NA	NA	NA	NA
TCGA-TQ-A7RG	NA	36	NA	0	599	Male	WHO II	OA	Mutant	NA	NA	NA	NA
TCGA-DB-A4XA	NA	30	NA	0	313	Male	WHO II	OA	Mutant	NA	NA	NA	NA
TCGA-TM-A84I	NA	30	NA	0	589	Male	WHO III	A	Mutant	NA	NA	NA	NA
TCGA-S9-A7IY	NA	39	NA	0	383	Male	WHO III	OA	Mutant	NA	NA	NA	NA
TCGA-DB-5275	NA	36	NA	0	1458	Male	WHO III	OA	Mutant	NA	NA	NA	NA
TCGA-DU-7011	NA	25	NA	1	3200	Male	WHO II	OA	Mutant	NA	NA	NA	NA
TCGA-RY-A83Z	NA	54	NA	0	301	Female	WHO III	A	Mutant	NA	NA	NA	NA
TCGA-S9-A7IS	NA	33	NA	1	241	Female	WHO III	A	Mutant	NA	NA	NA	NA
TCGA-FG-A4MU	NA	58	NA	0	18	Male	WHO III	OA	Wild	NA	NA	NA	NA
TCGA-CS-6667	NA	39	NA	0	230	Female	WHO II	A	Mutant	NA	NA	NA	NA
TCGA-R8-A6MO	NA	53	NA	0	993	Female	WHO II	O	Mutant	NA	NA	NA	NA
TCGA-FG-A4MT	NA	27	NA	0	744	Female	WHO II	O	Mutant	NA	NA	NA	NA
TCGA-TM-A7CF	NA	41	NA	0	1472	Female	WHO II	A	Mutant	NA	NA	NA	NA
TCGA-DH-A66D	NA	43	NA	0	479	Female	WHO III	A	Mutant	NA	NA	NA	NA
TCGA-FG-6689	NA	30	NA	0	190	Male	WHO II	A	Mutant	NA	NA	NA	NA
TCGA-HT-7902	NA	30	NA	0	955	Female	WHO II	OA	Mutant	NA	NA	NA	NA
TCGA-DU-5870	NA	34	NA	0	5546	Female	WHO II	O	Mutant	NA	NA	NA	NA
TCGA-DU-5874	NA	62	NA	0	461	Female	WHO II	O	Mutant	NA	NA	NA	NA
TCGA-DB-5270	NA	38	NA	0	2977	Female	WHO III	OA	Mutant	NA	NA	NA	NA
TCGA-E1-5311	NA	31	NA	1	4084	Male	WHO III	O	Mutant	NA	NA	NA	NA
TCGA-DH-5140	NA	38	NA	1	607	Female	WHO III	OA	Wild	NA	NA	NA	NA
TCGA-FG-7643	NA	49	NA	0	27	Female	WHO II	OA	Wild	NA	NA	NA	NA
TCGA-DU-7013	NA	59	NA	1	269	Male	WHO III	A	Wild	NA	NA	NA	NA
TCGA-HT-8110	NA	57	NA	0	143	Male	WHO III	A	Wild	NA	NA	NA	NA
TCGA-HT-7687	NA	74	NA	0	0	Male	WHO III	O	Mutant	NA	NA	NA	NA
TCGA-RY-A840	NA	47	NA	0	854	Male	WHO III	O	Mutant	NA	NA	NA	NA
TCGA-P5-A5F6	NA	26	NA	0	39	Male	WHO II	O	NA	NA	NA	NA	NA
TCGA-TQ-A7RV	NA	27	NA	0	1868	Male	WHO II	A	Mutant	NA	NA	NA	NA
TCGA-DU-6542	NA	25	NA	0	73	Male	WHO III	OA	Mutant	NA	NA	NA	NA
TCGA-HT-7472	NA	38	NA	0	1	Male	WHO II	O	Mutant	NA	NA	NA	NA
TCGA-CS-6669	NA	26	NA	0	225	Female	WHO II	O	NA	NA	NA	NA	NA
TCGA-HT-7602	NA	21	NA	0	908	Male	WHO II	O	Mutant	NA	NA	NA	NA
TCGA-HT-7474	NA	52	NA	0	114	Male	WHO II	OA	Mutant	NA	NA	NA	NA
TCGA-DH-A7UV	NA	49	NA	0	189	Male	WHO III	A	Mutant	NA	NA	NA	NA
TCGA-P5-A5EY	NA	21	NA	0	72	Male	WHO II	A	NA	NA	NA	NA	NA
TCGA-E1-A7YO	NA	45	NA	1	2282	Male	WHO III	O	Mutant	NA	NA	NA	NA
TCGA-FG-6691	NA	23	NA	0	103	Female	WHO II	A	Mutant	NA	NA	NA	NA
TCGA-TQ-A8XE	NA	42	NA	1	954	Female	WHO II	O	Mutant	NA	NA	NA	NA
TCGA-HT-7882	NA	66	NA	0	52	Male	WHO III	O	Wild	NA	NA	NA	NA
TCGA-P5-A5ET	NA	27	NA	0	0	Male	WHO II	O	Mutant	NA	NA	NA	NA
TCGA-DU-7018	NA	57	NA	1	933	Female	WHO III	O	Mutant	NA	NA	NA	NA
TCGA-FG-7638	NA	31	NA	0	233	Female	WHO III	O	Mutant	NA	NA	NA	NA
TCGA-DB-A64R	NA	24	NA	0	489	Female	WHO II	O	Mutant	NA	NA	NA	NA
TCGA-TQ-A7RF	NA	27	NA	0	650	Female	WHO III	O	Mutant	NA	NA	NA	NA
TCGA-DU-6407	NA	35	NA	1	2875	Female	WHO II	O	Mutant	NA	NA	NA	NA
TCGA-HT-7874	NA	41	NA	0	1130	Female	WHO III	O	Mutant	NA	NA	NA	NA
TCGA-WY-A85A	NA	20	NA	0	1320	Male	WHO II	A	Wild	NA	NA	NA	NA
TCGA-E1-5318	NA	42	NA	1	2379	Female	WHO II	O	Mutant	NA	NA	NA	NA
TCGA-HT-A74O	NA	34	NA	0	3	Male	WHO III	A	Mutant	NA	NA	NA	NA
TCGA-CS-5394	NA	40	NA	0	3	Male	WHO III	A	Mutant	NA	NA	NA	NA
TCGA-P5-A5EW	NA	20	NA	0	204	Female	WHO II	A	Mutant	NA	NA	NA	NA
TCGA-VV-A829	NA	44	NA	0	823	Male	WHO III	OA	Mutant	NA	NA	NA	NA
TCGA-HT-7677	NA	53	NA	0	494	Male	WHO III	O	Mutant	NA	NA	NA	NA
TCGA-DB-5279	NA	59	NA	0	1354	Male	WHO II	O	Mutant	NA	NA	NA	NA
TCGA-HT-8563	NA	30	NA	0	488	Female	WHO III	A	Mutant	NA	NA	NA	NA
TCGA-HT-7686	NA	29	NA	0	1300	Female	WHO III	A	Mutant	NA	NA	NA	NA
TCGA-E1-5304	NA	42	NA	1	1251	Male	WHO III	A	Mutant	NA	NA	NA	NA
TCGA-S9-A6WO	NA	29	NA	0	231	Male	WHO II	A	Mutant	NA	NA	NA	NA
TCGA-HT-A5RB	NA	24	NA	0	3	Male	WHO II	A	Mutant	NA	NA	NA	NA
TCGA-HT-7616	NA	75	NA	1	7	Male	WHO III	O	Mutant	NA	NA	NA	NA
TCGA-HT-7483	NA	14	NA	0	4690	Male	WHO II	OA	Mutant	NA	NA	NA	NA
TCGA-QH-A6XC	NA	48	NA	0	153	Male	WHO III	A	Wild	NA	NA	NA	NA
TCGA-FG-A6J1	NA	44	NA	0	124	Female	WHO II	O	Mutant	NA	NA	NA	NA
TCGA-F6-A8O3	NA	34	NA	0	7	Male	WHO II	O	Mutant	NA	NA	NA	NA
TCGA-DB-A75P	NA	25	NA	0	116	Female	WHO II	A	Wild	NA	NA	NA	NA
TCGA-VM-A8C8	NA	50	NA	0	1006	Female	WHO II	O	Mutant	NA	NA	NA	NA
TCGA-S9-A6WM	NA	59	NA	0	283	Female	WHO III	A	Wild	NA	NA	NA	NA
TCGA-WH-A86K	NA	65	NA	0	160	Male	WHO II	A	Mutant	NA	NA	NA	NA
TCGA-FG-8189	NA	33	NA	0	361	Female	WHO II	O	Mutant	NA	NA	NA	NA
TCGA-E1-A7YN	NA	63	NA	1	727	Female	WHO III	A	Wild	NA	NA	NA	NA
TCGA-HT-A5RA	NA	65	NA	0	447	Female	WHO III	A	Wild	NA	NA	NA	NA
TCGA-W9-A837	NA	47	NA	0	1371	Male	WHO II	O	Mutant	NA	NA	NA	NA
TCGA-CS-6666	NA	22	NA	0	258	Male	WHO III	A	Mutant	NA	NA	NA	NA
TCGA-DU-A6S8	NA	74	NA	0	182	Female	WHO III	O	Mutant	NA	NA	NA	NA
TCGA-QH-A6CW	NA	43	NA	0	-1	Male	WHO III	OA	Mutant	NA	NA	NA	NA
TCGA-DU-A5TU	NA	62	NA	0	111	Female	WHO II	A	Mutant	NA	NA	NA	NA
TCGA-DH-A7UR	NA	59	NA	0	1650	Female	WHO III	O	Mutant	NA	NA	NA	NA
TCGA-QH-A870	NA	38	NA	0	2	Female	WHO III	OA	Mutant	NA	NA	NA	NA
TCGA-E1-A7YV	NA	26	NA	1	987	Female	WHO III	OA	Mutant	NA	NA	NA	NA
TCGA-DH-5144	NA	56	NA	0	244	Female	WHO III	O	Mutant	NA	NA	NA	NA
TCGA-TM-A7C3	NA	43	NA	0	1504	Female	WHO III	A	Wild	NA	NA	NA	NA
TCGA-S9-A7IX	NA	57	NA	0	597	Male	WHO III	A	Wild	NA	NA	NA	NA
TCGA-HT-A61C	NA	66	NA	0	103	Male	WHO III	O	Wild	NA	NA	NA	NA
TCGA-DH-A7UT	NA	30	NA	0	200	Male	WHO III	A	Mutant	NA	NA	NA	NA
TCGA-HT-7479	NA	44	NA	0	13	Male	WHO III	A	Mutant	NA	NA	NA	NA
TCGA-QH-A6CZ	NA	38	NA	0	96	Male	WHO II	OA	Mutant	NA	NA	NA	NA
TCGA-S9-A7R2	NA	69	NA	1	316	Male	WHO III	A	Wild	NA	NA	NA	NA
TCGA-QH-A65X	NA	28	NA	0	237	Female	WHO III	OA	Mutant	NA	NA	NA	NA
TCGA-DU-8164	NA	51	NA	0	202	Male	WHO II	O	Mutant	NA	NA	NA	NA
TCGA-HT-7681	NA	29	NA	0	1359	Female	WHO II	OA	Mutant	NA	NA	NA	NA
TCGA-DU-A7TC	NA	32	NA	0	715	Male	WHO II	A	Mutant	NA	NA	NA	NA
TCGA-HT-7481	NA	39	NA	0	1800	Male	WHO II	O	Mutant	NA	NA	NA	NA
TCGA-QH-A65R	NA	38	NA	0	175	Female	WHO III	O	Mutant	NA	NA	NA	NA
TCGA-HT-7857	NA	24	NA	0	7	Female	WHO III	A	Wild	NA	NA	NA	NA
TCGA-S9-A7R4	NA	46	NA	0	530	Male	WHO III	A	Mutant	NA	NA	NA	NA
TCGA-DU-7299	NA	33	NA	1	1339	Male	WHO III	A	Mutant	NA	NA	NA	NA
TCGA-DU-7306	NA	67	NA	0	1277	Male	WHO II	OA	Mutant	NA	NA	NA	NA
TCGA-FG-6692	NA	63	NA	0	126	Male	WHO III	O	Wild	NA	NA	NA	NA
TCGA-QH-A6CS	NA	41	NA	0	127	Male	WHO III	A	Wild	NA	NA	NA	NA
TCGA-RY-A845	NA	40	NA	0	596	Female	WHO II	OA	Mutant	NA	NA	NA	NA
TCGA-DU-A5TT	NA	70	NA	0	151	Male	WHO III	O	Wild	NA	NA	NA	NA
TCGA-TM-A84S	NA	36	NA	0	139	Male	WHO III	O	Mutant	NA	NA	NA	NA
TCGA-TQ-A7RP	NA	66	NA	0	914	Male	WHO II	OA	Wild	NA	NA	NA	NA
TCGA-S9-A7IQ	NA	45	NA	0	434	Female	WHO II	OA	Mutant	NA	NA	NA	NA
TCGA-HW-7489	NA	38	NA	0	142	Male	WHO II	OA	Mutant	NA	NA	NA	NA
TCGA-S9-A6WN	NA	38	NA	0	275	Female	WHO III	A	Mutant	NA	NA	NA	NA
TCGA-TQ-A7RO	NA	29	NA	0	949	Male	WHO II	OA	Mutant	NA	NA	NA	NA
TCGA-HT-7695	NA	29	NA	0	442	Female	WHO II	O	Mutant	NA	NA	NA	NA
TCGA-DU-6410	NA	56	NA	0	242	Male	WHO III	O	Mutant	NA	NA	NA	NA
TCGA-HT-8107	NA	62	NA	0	14	Male	WHO II	O	Wild	NA	NA	NA	NA
TCGA-HT-A5RC	NA	70	NA	1	162	Female	WHO III	A	Wild	NA	NA	NA	NA
TCGA-DU-A5TP	NA	33	NA	0	433	Male	WHO III	A	Mutant	NA	NA	NA	NA
TCGA-DU-8158	NA	57	NA	1	155	Female	WHO III	A	Wild	NA	NA	NA	NA
TCGA-P5-A72X	NA	21	NA	0	8	Male	WHO III	A	Mutant	NA	NA	NA	NA
TCGA-E1-A7YE	NA	32	NA	1	886	Female	WHO III	A	Mutant	NA	NA	NA	NA
TCGA-DB-A4XD	NA	32	NA	0	822	Male	WHO III	A	Mutant	NA	NA	NA	NA
TCGA-CS-5393	NA	39	NA	0	857	Male	WHO III	A	Mutant	NA	NA	NA	NA
TCGA-HT-A618	NA	37	NA	0	162	Female	WHO III	A	Wild	NA	NA	NA	NA
TCGA-TM-A84C	NA	32	NA	0	459	Male	WHO II	A	Wild	NA	NA	NA	NA
TCGA-P5-A72W	NA	35	NA	0	9	Male	WHO III	A	Mutant	NA	NA	NA	NA
TCGA-S9-A7R8	NA	44	NA	1	961	Female	WHO III	A	Mutant	NA	NA	NA	NA
TCGA-S9-A89V	NA	70	NA	0	569	Male	WHO III	A	Wild	NA	NA	NA	NA
TCGA-HT-7691	NA	31	NA	0	3	Female	WHO II	A	Wild	NA	NA	NA	NA
TCGA-DU-7292	NA	69	NA	1	242	Male	WHO III	A	Wild	NA	NA	NA	NA
TCGA-P5-A730	NA	22	NA	0	6	Male	WHO III	OA	Mutant	NA	NA	NA	NA
TCGA-S9-A6WI	NA	56	NA	0	2149	Female	WHO II	OA	Mutant	NA	NA	NA	NA
TCGA-FG-5965	NA	39	NA	0	979	Female	WHO II	OA	Mutant	NA	NA	NA	NA
TCGA-HT-8564	NA	47	NA	0	478	Male	WHO III	A	Wild	NA	NA	NA	NA
TCGA-DU-A5TW	NA	33	NA	0	172	Female	WHO III	A	Mutant	NA	NA	NA	NA
TCGA-S9-A7QZ	NA	41	NA	0	396	Male	WHO II	O	Mutant	NA	NA	NA	NA
TCGA-HT-7480	NA	33	NA	0	2231	Male	WHO II	O	Mutant	NA	NA	NA	NA
TCGA-DB-A4XG	NA	34	NA	0	2219	Male	WHO III	O	Mutant	NA	NA	NA	NA
TCGA-CS-6668	NA	57	NA	0	244	Female	WHO II	O	Mutant	NA	NA	NA	NA
TCGA-VW-A8FI	NA	66	NA	1	245	Male	WHO III	A	Wild	NA	NA	NA	NA
TCGA-HT-A5R7	NA	33	NA	0	426	Female	WHO III	A	Mutant	NA	NA	NA	NA
TCGA-TM-A7C4	NA	39	NA	0	1093	Female	WHO II	A	Mutant	NA	NA	NA	NA
TCGA-DH-A669	NA	70	NA	1	919	Male	WHO III	O	Mutant	NA	NA	NA	NA
TCGA-P5-A5F4	NA	35	NA	0	23	Female	WHO III	O	Mutant	NA	NA	NA	NA
TCGA-DU-A6S7	NA	27	NA	0	220	Female	WHO III	A	Mutant	NA	NA	NA	NA
TCGA-S9-A7QY	NA	35	NA	0	554	Female	WHO II	OA	Mutant	NA	NA	NA	NA
TCGA-FG-A87N	NA	37	NA	0	226	Female	WHO III	A	Mutant	NA	NA	NA	NA
TCGA-FG-8191	NA	30	NA	0	199	Male	WHO III	O	Mutant	NA	NA	NA	NA
TCGA-E1-A7YI	NA	33	NA	1	111	Female	WHO III	A	Mutant	NA	NA	NA	NA
TCGA-HT-7856	NA	35	NA	0	1189	Male	WHO III	O	Mutant	NA	NA	NA	NA
TCGA-S9-A6TZ	NA	39	NA	0	658	Female	WHO II	A	Mutant	NA	NA	NA	NA
TCGA-DU-A7TA	NA	32	NA	0	2369	Male	WHO II	O	Mutant	NA	NA	NA	NA
TCGA-DU-5871	NA	37	NA	0	576	Female	WHO II	OA	Mutant	NA	NA	NA	NA
TCGA-E1-5303	NA	38	NA	1	2052	Male	WHO III	A	Mutant	NA	NA	NA	NA
TCGA-DU-A76L	NA	54	NA	1	814	Male	WHO III	O	Wild	NA	NA	NA	NA
TCGA-DH-A66B	NA	52	NA	0	901	Male	WHO III	A	Mutant	NA	NA	NA	NA
TCGA-P5-A735	NA	38	NA	0	7	Female	WHO II	A	Mutant	NA	NA	NA	NA
TCGA-DU-6399	NA	54	NA	1	2000	Male	WHO II	O	Wild	NA	NA	NA	NA
TCGA-E1-A7YH	NA	47	NA	1	2835	Female	WHO III	A	Mutant	NA	NA	NA	NA
TCGA-FG-8188	NA	41	NA	0	97	Male	WHO II	OA	Mutant	NA	NA	NA	NA
TCGA-HW-7490	NA	41	NA	0	165	Male	WHO II	A	Mutant	NA	NA	NA	NA
TCGA-HT-7478	NA	36	NA	0	194	Male	WHO II	A	Mutant	NA	NA	NA	NA
TCGA-S9-A6U5	NA	33	NA	0	610	Male	WHO II	A	Mutant	NA	NA	NA	NA
TCGA-HT-7855	NA	39	NA	0	118	Male	WHO III	A	Mutant	NA	NA	NA	NA
TCGA-S9-A6WH	NA	73	NA	0	697	Female	WHO II	OA	Mutant	NA	NA	NA	NA
TCGA-S9-A6WL	NA	52	NA	0	331	Male	WHO III	A	Mutant	NA	NA	NA	NA
TCGA-S9-A6WP	NA	42	NA	0	187	Male	WHO III	OA	Mutant	NA	NA	NA	NA
TCGA-P5-A5EV	NA	39	NA	0	7	Male	WHO II	A	Mutant	NA	NA	NA	NA
TCGA-DU-A76O	NA	30	NA	0	217	Male	WHO II	A	NA	NA	NA	NA	NA
TCGA-DU-5872	NA	43	NA	0	532	Female	WHO II	OA	Mutant	NA	NA	NA	NA
TCGA-HT-A617	NA	47	NA	0	491	Male	WHO II	O	Wild	NA	NA	NA	NA
TCGA-DB-5276	NA	32	NA	0	1595	Male	WHO III	OA	Mutant	NA	NA	NA	NA
TCGA-HT-7879	NA	31	NA	0	98	Male	WHO III	OA	Mutant	NA	NA	NA	NA
TCGA-TM-A84G	NA	54	NA	0	1045	Female	WHO III	O	Mutant	NA	NA	NA	NA
TCGA-QH-A65V	NA	43	NA	0	147	Female	WHO II	O	Mutant	NA	NA	NA	NA
TCGA-DU-8166	NA	29	NA	0	68	Female	WHO II	OA	Mutant	NA	NA	NA	NA
TCGA-HT-7860	NA	60	NA	0	15	Female	WHO III	A	Wild	NA	NA	NA	NA
TCGA-S9-A6U2	NA	48	NA	0	475	Female	WHO II	O	Mutant	NA	NA	NA	NA
TCGA-E1-A7Z4	NA	35	NA	1	4412	Male	WHO II	A	Mutant	NA	NA	NA	NA
TCGA-DH-A66F	NA	49	NA	0	237	Male	WHO II	O	Mutant	NA	NA	NA	NA
TCGA-QH-A6CY	NA	38	NA	0	67	Male	WHO III	OA	Mutant	NA	NA	NA	NA
TCGA-CS-5396	NA	53	NA	0	303	Female	WHO III	O	Mutant	NA	NA	NA	NA
TCGA-E1-A7YM	NA	63	NA	1	648	Male	WHO III	A	Wild	NA	NA	NA	NA
TCGA-DU-5852	NA	61	NA	1	205	Female	WHO III	OA	Wild	NA	NA	NA	NA
TCGA-FG-A4MY	NA	44	NA	0	294	Female	WHO II	OA	Mutant	NA	NA	NA	NA
TCGA-HT-7611	NA	36	NA	0	1752	Male	WHO II	OA	Mutant	NA	NA	NA	NA
TCGA-S9-A6WD	NA	58	NA	0	1897	Male	WHO III	O	NA	NA	NA	NA	NA
TCGA-VV-A86M	NA	36	NA	0	214	Female	WHO III	A	Mutant	NA	NA	NA	NA
TCGA-HT-7468	NA	30	NA	0	146	Male	WHO III	O	Mutant	NA	NA	NA	NA
TCGA-DB-A4XF	NA	41	NA	0	559	Female	WHO III	A	Mutant	NA	NA	NA	NA
TCGA-HT-8108	NA	26	NA	0	76	Female	WHO II	O	Mutant	NA	NA	NA	NA
TCGA-FG-7637	NA	49	NA	0	802	Male	WHO II	OA	Mutant	NA	NA	NA	NA
TCGA-P5-A780	NA	44	NA	0	6	Female	WHO III	A	Mutant	NA	NA	NA	NA
TCGA-DU-6401	NA	31	NA	1	2660	Female	WHO II	O	Mutant	NA	NA	NA	NA
TCGA-HT-7605	NA	38	NA	0	139	Male	WHO II	O	Mutant	NA	NA	NA	NA
TCGA-CS-6188	NA	48	NA	0	725	Male	WHO III	A	Wild	NA	NA	NA	NA
TCGA-DU-A7TI	NA	32	NA	1	1183	Male	WHO III	A	NA	NA	NA	NA	NA
TCGA-DB-A4XC	NA	26	NA	0	840	Male	WHO II	OA	Mutant	NA	NA	NA	NA
TCGA-FG-A4MX	NA	47	NA	0	113	Male	WHO II	A	Mutant	NA	NA	NA	NA
TCGA-HT-8105	NA	54	NA	0	180	Male	WHO III	O	Mutant	NA	NA	NA	NA
TCGA-CS-4942	NA	44	NA	1	1335	Female	WHO III	A	Mutant	NA	NA	NA	NA
TCGA-TM-A84R	NA	46	NA	0	287	Male	WHO II	O	Mutant	NA	NA	NA	NA
TCGA-HT-7676	NA	26	NA	0	5	Male	WHO II	O	Mutant	NA	NA	NA	NA
TCGA-FG-A60L	NA	34	NA	0	214	Female	WHO II	A	Mutant	NA	NA	NA	NA
TCGA-HT-7875	NA	56	NA	0	10	Male	WHO II	O	Mutant	NA	NA	NA	NA
TCGA-DU-A7TG	NA	40	NA	1	1351	Male	WHO II	O	Mutant	NA	NA	NA	NA
TCGA-HT-7880	NA	30	NA	0	162	Male	WHO II	OA	Mutant	NA	NA	NA	NA
TCGA-TM-A84B	NA	40	NA	0	365	Male	WHO III	A	Wild	NA	NA	NA	NA
TCGA-HT-7608	NA	61	NA	0	671	Male	WHO II	OA	Mutant	NA	NA	NA	NA
TCGA-DU-6406	NA	59	NA	1	512	Female	WHO III	OA	Wild	NA	NA	NA	NA
TCGA-HT-7469	NA	30	NA	0	238	Male	WHO III	O	Wild	NA	NA	NA	NA
TCGA-VM-A8CF	NA	44	NA	0	294	Female	WHO III	A	Mutant	NA	NA	NA	NA
TCGA-DB-A75M	NA	47	NA	0	313	Male	WHO II	A	Mutant	NA	NA	NA	NA
TCGA-S9-A6U9	NA	36	NA	0	2546	Male	WHO III	A	Mutant	NA	NA	NA	NA
TCGA-DH-5143	NA	30	NA	0	438	Male	WHO III	OA	Mutant	NA	NA	NA	NA
TCGA-FG-7641	NA	31	NA	0	283	Male	WHO II	O	Mutant	NA	NA	NA	NA
TCGA-E1-A7YQ	NA	58	NA	1	1578	Female	WHO III	O	Wild	NA	NA	NA	NA
TCGA-DU-7301	NA	53	NA	1	788	Male	WHO II	O	Mutant	NA	NA	NA	NA
TCGA-S9-A7J0	NA	30	NA	0	285	Female	WHO III	O	Mutant	NA	NA	NA	NA
TCGA-HT-7610	NA	25	NA	0	1706	Female	WHO II	OA	Mutant	NA	NA	NA	NA
TCGA-DB-A4X9	NA	33	NA	0	915	Female	WHO II	OA	Mutant	NA	NA	NA	NA
TCGA-P5-A737	NA	47	NA	0	14	Male	WHO II	OA	Mutant	NA	NA	NA	NA
TCGA-HT-8558	NA	29	NA	0	52	Female	WHO II	O	NA	NA	NA	NA	NA
TCGA-HT-8015	NA	21	NA	0	3	Male	WHO II	A	Wild	NA	NA	NA	NA
TCGA-HT-A616	NA	36	NA	0	55	Female	WHO II	A	Mutant	NA	NA	NA	NA
TCGA-DU-6408	NA	23	NA	1	3470	Female	WHO III	O	Mutant	NA	NA	NA	NA
TCGA-CS-6670	NA	43	NA	0	201	Male	WHO III	O	Mutant	NA	NA	NA	NA
TCGA-FG-5962	NA	54	NA	0	787	Male	WHO III	O	Mutant	NA	NA	NA	NA
TCGA-DU-A7TB	NA	56	NA	0	1287	Male	WHO II	O	Wild	NA	NA	NA	NA
TCGA-S9-A6TV	NA	50	NA	0	571	Male	WHO III	OA	Mutant	NA	NA	NA	NA
TCGA-DU-5855	NA	49	NA	0	207	Female	WHO III	OA	Mutant	NA	NA	NA	NA
TCGA-DU-A76K	NA	87	NA	1	347	Male	WHO II	O	Wild	NA	NA	NA	NA
TCGA-DU-7010	NA	58	NA	1	456	Female	WHO III	A	Mutant	NA	NA	NA	NA
TCGA-TM-A84F	NA	48	NA	0	1544	Male	WHO III	A	Mutant	NA	NA	NA	NA
TCGA-FG-A70Z	NA	53	NA	0	328	Female	WHO III	OA	Wild	NA	NA	NA	NA
TCGA-FG-A87Q	NA	61	NA	0	174	Female	WHO III	A	Wild	NA	NA	NA	NA
TCGA-FN-7833	NA	25	NA	0	4	Male	WHO III	OA	Mutant	NA	NA	NA	NA
TCGA-E1-5319	NA	48	NA	1	2907	Female	WHO II	O	Mutant	NA	NA	NA	NA
TCGA-DU-5853	NA	29	NA	0	407	Male	WHO II	OA	Mutant	NA	NA	NA	NA
TCGA-TM-A84T	NA	19	NA	0	365	Male	WHO II	OA	Mutant	NA	NA	NA	NA
TCGA-HW-8322	NA	39	NA	0	188	Male	WHO II	O	Mutant	NA	NA	NA	NA
TCGA-F6-A8O4	NA	44	NA	0	6	Male	WHO II	A	Mutant	NA	NA	NA	NA
TCGA-E1-A7YD	NA	57	NA	1	435	Male	WHO III	A	Wild	NA	NA	NA	NA
TCGA-HT-7606	NA	30	NA	0	526	Female	WHO II	A	Mutant	NA	NA	NA	NA
TCGA-CS-6186	NA	58	NA	1	538	Male	WHO III	OA	Wild	NA	NA	NA	NA
TCGA-VM-A8CB	NA	33	NA	0	3	Male	WHO III	O	Mutant	NA	NA	NA	NA
TCGA-VM-A8C9	NA	37	NA	0	915	Female	WHO II	A	Wild	NA	NA	NA	NA
TCGA-WY-A85C	NA	36	NA	0	866	Male	WHO II	A	Mutant	NA	NA	NA	NA
TCGA-DU-7006	NA	60	NA	1	349	Female	WHO III	A	Wild	NA	NA	NA	NA
TCGA-S9-A6U1	NA	22	NA	0	344	Female	WHO III	A	Mutant	NA	NA	NA	NA
TCGA-TM-A84O	NA	61	NA	1	1011	Female	WHO III	O	Mutant	NA	NA	NA	NA
TCGA-HT-7884	NA	44	NA	0	343	Female	WHO II	A	Mutant	NA	NA	NA	NA
TCGA-HT-7467	NA	54	NA	0	3	Male	WHO II	O	Mutant	NA	NA	NA	NA
TCGA-S9-A6WE	NA	34	NA	0	2208	Male	WHO II	O	Mutant	NA	NA	NA	NA
TCGA-HT-7692	NA	43	NA	0	90	Male	WHO II	OA	Mutant	NA	NA	NA	NA
TCGA-HT-7485	NA	42	NA	0	122	Male	WHO II	A	Mutant	NA	NA	NA	NA
TCGA-DB-5274	NA	37	NA	0	1726	Female	WHO III	OA	Mutant	NA	NA	NA	NA
TCGA-TQ-A7RQ	NA	38	NA	0	795	Female	WHO II	O	Mutant	NA	NA	NA	NA
TCGA-CS-4938	NA	31	NA	0	143	Female	WHO II	A	Mutant	NA	NA	NA	NA
TCGA-HT-7680	NA	32	NA	0	23	Female	WHO II	A	Wild	NA	NA	NA	NA
TCGA-RY-A83X	NA	46	NA	0	938	Female	WHO II	O	Mutant	NA	NA	NA	NA
TCGA-HT-A614	NA	47	NA	0	82	Male	WHO II	OA	Mutant	NA	NA	NA	NA
TCGA-DU-7302	NA	48	NA	0	1834	Female	WHO III	O	Mutant	NA	NA	NA	NA
TCGA-CS-6290	NA	31	NA	0	546	Male	WHO III	A	Mutant	NA	NA	NA	NA
TCGA-HT-7881	NA	38	NA	0	89	Male	WHO II	O	Mutant	NA	NA	NA	NA
TCGA-HT-A74K	NA	58	NA	0	467	Female	WHO III	O	Mutant	NA	NA	NA	NA
TCGA-HW-7486	NA	37	NA	0	609	Male	WHO II	O	Mutant	NA	NA	NA	NA
TCGA-S9-A6U6	NA	28	NA	0	300	Male	WHO III	A	Mutant	NA	NA	NA	NA
TCGA-FG-A4MW	NA	63	NA	0	160	Male	WHO III	OA	Wild	NA	NA	NA	NA
TCGA-DU-6392	NA	35	NA	0	6423	Female	WHO III	A	Wild	NA	NA	NA	NA
TCGA-TQ-A7RH	NA	39	NA	0	486	Male	WHO II	OA	Mutant	NA	NA	NA	NA
TCGA-DU-6405	NA	51	NA	1	605	Female	WHO III	A	Wild	NA	NA	NA	NA
TCGA-FG-5963	NA	23	NA	0	547	Male	WHO III	A	Wild	NA	NA	NA	NA
TCGA-DB-A75L	NA	36	NA	0	196	Female	WHO III	A	Mutant	NA	NA	NA	NA
TCGA-HT-7471	NA	37	NA	0	4	Female	WHO III	O	Mutant	NA	NA	NA	NA
TCGA-DU-5849	NA	48	NA	0	443	Male	WHO II	O	Mutant	NA	NA	NA	NA
TCGA-DU-8165	NA	60	NA	0	185	Female	WHO III	O	Wild	NA	NA	NA	NA
TCGA-DU-6403	NA	60	NA	1	354	Female	WHO III	OA	Wild	NA	NA	NA	NA
TCGA-E1-A7Z3	NA	31	NA	1	2235	Female	WHO II	A	Mutant	NA	NA	NA	NA
TCGA-VM-A8CA	NA	54	NA	0	411	Male	WHO II	O	Mutant	NA	NA	NA	NA
TCGA-DB-A4XB	NA	38	NA	0	387	Male	WHO III	A	Mutant	NA	NA	NA	NA
TCGA-FG-8186	NA	42	NA	0	121	Female	WHO III	OA	Mutant	NA	NA	NA	NA
TCGA-P5-A5EX	NA	41	NA	0	50	Female	WHO III	O	Mutant	NA	NA	NA	NA
TCGA-FG-A710	NA	50	NA	0	698	Female	WHO II	O	Mutant	NA	NA	NA	NA
TCGA-HT-8012	NA	30	NA	0	286	Female	WHO II	O	Mutant	NA	NA	NA	NA
TCGA-DB-5277	NA	34	NA	0	1419	Male	WHO III	A	Mutant	NA	NA	NA	NA
TCGA-TM-A84L	NA	31	NA	1	1242	Male	WHO II	OA	Mutant	NA	NA	NA	NA
TCGA-HT-A74L	NA	22	NA	0	336	Female	WHO II	OA	Mutant	NA	NA	NA	NA
TCGA-FG-A711	NA	33	NA	0	1329	Female	WHO II	O	Mutant	NA	NA	NA	NA
TCGA-P5-A731	NA	59	NA	0	6	Female	WHO II	OA	Mutant	NA	NA	NA	NA
TCGA-E1-5305	NA	34	NA	1	2433	Male	WHO III	A	Mutant	NA	NA	NA	NA
TCGA-DU-6395	NA	31	NA	1	1491	Male	WHO II	OA	Mutant	NA	NA	NA	NA
TCGA-P5-A736	NA	44	NA	0	8	Female	WHO III	A	Mutant	NA	NA	NA	NA
TCGA-P5-A5F0	NA	33	NA	0	125	Male	WHO II	O	Mutant	NA	NA	NA	NA
TCGA-VM-A8CH	NA	24	NA	0	333	Female	WHO II	A	Mutant	NA	NA	NA	NA
TCGA-S9-A7J1	NA	43	NA	0	249	Male	WHO II	O	Mutant	NA	NA	NA	NA
TCGA-P5-A77X	NA	55	NA	0	4	Female	WHO II	OA	Mutant	NA	NA	NA	NA
TCGA-DU-6400	NA	66	NA	1	37	Female	WHO II	O	Mutant	NA	NA	NA	NA
TCGA-DU-7309	NA	41	NA	0	84	Female	WHO III	O	Mutant	NA	NA	NA	NA
TCGA-HT-7620	NA	40	NA	0	434	Male	WHO III	O	Mutant	NA	NA	NA	NA
TCGA-TQ-A7RW	NA	32	NA	1	821	Male	WHO II	O	Mutant	NA	NA	NA	NA
TCGA-HT-7475	NA	67	NA	0	446	Male	WHO III	OA	Mutant	NA	NA	NA	NA
TCGA-E1-A7YU	NA	42	NA	1	23	Male	WHO III	OA	Mutant	NA	NA	NA	NA
TCGA-DU-7008	NA	41	NA	0	4752	Female	WHO II	O	Mutant	NA	NA	NA	NA
TCGA-HW-A5KJ	NA	68	NA	0	321	Male	WHO III	O	Mutant	NA	NA	NA	NA
TCGA-DU-7300	NA	53	NA	1	1886	Female	WHO III	O	Mutant	NA	NA	NA	NA
TCGA-P5-A5EU	NA	35	NA	0	0	Male	WHO III	A	Mutant	NA	NA	NA	NA
TCGA-E1-5322	NA	38	NA	1	3978	Female	WHO II	OA	Mutant	NA	NA	NA	NA
TCGA-TM-A84J	NA	63	NA	0	532	Male	WHO III	O	Wild	NA	NA	NA	NA
TCGA-E1-5307	NA	62	NA	1	1762	Female	WHO III	A	Mutant	NA	NA	NA	NA
TCGA-QH-A6XA	NA	23	NA	0	7	Female	WHO II	OA	Mutant	NA	NA	NA	NA
TCGA-P5-A72Z	NA	64	NA	0	8	Female	WHO III	O	Mutant	NA	NA	NA	NA
TCGA-QH-A6X9	NA	73	NA	0	58	Female	WHO II	O	Mutant	NA	NA	NA	NA
TCGA-DU-A7T6	NA	73	NA	1	547	Female	WHO III	O	Mutant	NA	NA	NA	NA
TCGA-TM-A84M	NA	40	NA	0	502	Male	WHO III	O	Mutant	NA	NA	NA	NA
TCGA-CS-4943	NA	37	NA	0	481	Male	WHO III	A	Mutant	NA	NA	NA	NA
TCGA-P5-A733	NA	52	NA	0	7	Female	WHO II	A	Mutant	NA	NA	NA	NA
TCGA-TQ-A7RI	NA	37	NA	0	62	Female	WHO II	O	Mutant	NA	NA	NA	NA
TCGA-HT-8019	NA	34	NA	0	1004	Female	WHO III	O	NA	NA	NA	NA	NA
TCGA-DU-7009	NA	32	NA	0	4206	Female	WHO II	O	Mutant	NA	NA	NA	NA
TCGA-HT-7482	NA	18	NA	0	1644	Female	WHO II	OA	NA	NA	NA	NA	NA
TCGA-FG-A60J	NA	47	NA	0	214	Female	WHO II	OA	Mutant	NA	NA	NA	NA
TCGA-HT-A5R5	NA	33	NA	0	4	Female	WHO II	O	Mutant	NA	NA	NA	NA
TCGA-DB-A64V	NA	54	NA	0	448	Male	WHO II	O	Mutant	NA	NA	NA	NA
TCGA-DU-7290	NA	45	NA	1	315	Female	WHO III	A	Wild	NA	NA	NA	NA
TCGA-FG-8181	NA	23	NA	0	106	Male	WHO III	OA	NA	NA	NA	NA	NA
TCGA-QH-A86X	NA	33	NA	0	106	Male	WHO II	O	Mutant	NA	NA	NA	NA
TCGA-HT-A5R9	NA	48	NA	0	2	Female	WHO III	O	Mutant	NA	NA	NA	NA
TCGA-DU-5854	NA	57	NA	0	257	Female	WHO III	A	Wild	NA	NA	NA	NA
TCGA-HT-7607	NA	61	NA	1	96	Female	WHO II	A	Mutant	NA	NA	NA	NA
TCGA-HW-A5KK	NA	64	NA	0	240	Male	WHO III	A	Wild	NA	NA	NA	NA
TCGA-DU-7019	NA	39	NA	0	800	Male	NA	OA	Mutant	NA	NA	NA	NA
TCGA-DU-7007	NA	33	NA	1	1915	Male	WHO II	A	Mutant	NA	NA	NA	NA
TCGA-DB-A75K	NA	55	NA	0	225	Female	WHO III	OA	Mutant	NA	NA	NA	NA
TCGA-VM-A8CD	NA	58	NA	1	240	Male	WHO III	A	Wild	NA	NA	NA	NA
TCGA-HT-7604	NA	50	NA	0	3283	Male	WHO II	A	Mutant	NA	NA	NA	NA
TCGA-DB-A64U	NA	38	NA	0	846	Female	WHO II	OA	Mutant	NA	NA	NA	NA
TCGA-VM-A8CE	NA	25	NA	0	815	Male	WHO II	O	Mutant	NA	NA	NA	NA
TCGA-S9-A6WQ	NA	57	NA	0	103	Female	WHO II	OA	Mutant	NA	NA	NA	NA
TCGA-FG-7636	NA	48	NA	0	124	Male	WHO III	A	Mutant	NA	NA	NA	NA
TCGA-FG-5964	NA	62	NA	0	378	Male	WHO II	O	Mutant	NA	NA	NA	NA
TCGA-DB-A64Q	NA	31	NA	0	182	Female	WHO II	OA	Mutant	NA	NA	NA	NA
TCGA-QH-A6CV	NA	51	NA	0	90	Male	WHO III	OA	Wild	NA	NA	NA	NA
TCGA-P5-A5F2	NA	36	NA	0	232	Female	WHO II	A	Mutant	NA	NA	NA	NA
TCGA-S9-A7QW	NA	54	NA	0	109	Female	WHO III	A	Mutant	NA	NA	NA	NA
TCGA-DU-A7T8	NA	35	NA	0	3787	Male	WHO III	OA	Mutant	NA	NA	NA	NA
TCGA-HT-7609	NA	34	NA	0	1399	Male	WHO III	OA	Mutant	NA	NA	NA	NA
TCGA-DH-A7US	NA	50	NA	0	311	Male	WHO II	O	Mutant	NA	NA	NA	NA
TCGA-DU-7014	NA	59	NA	1	3571	Male	WHO II	O	NA	NA	NA	NA	NA
TCGA-HT-7688	NA	59	NA	0	964	Male	WHO III	O	Mutant	NA	NA	NA	NA
TCGA-HT-A4DS	NA	55	NA	0	7	Female	WHO III	A	Wild	NA	NA	NA	NA
TCGA-E1-A7YY	NA	27	NA	1	4445	Female	WHO II	O	Mutant	NA	NA	NA	NA
TCGA-DU-A6S2	NA	37	NA	0	263	Female	WHO II	O	Mutant	NA	NA	NA	NA
TCGA-S9-A6TS	NA	48	NA	1	1891	Female	WHO III	A	Mutant	NA	NA	NA	NA
TCGA-DB-5280	NA	43	NA	0	404	Male	WHO II	OA	Mutant	NA	NA	NA	NA
TCGA-E1-A7Z2	NA	58	NA	1	398	Female	WHO II	O	Wild	NA	NA	NA	NA
TCGA-WY-A85B	NA	24	NA	0	1003	Male	WHO II	A	Mutant	NA	NA	NA	NA
TCGA-TQ-A7RS	NA	25	NA	0	-1	Female	WHO II	O	Mutant	NA	NA	NA	NA
TCGA-DB-A64L	NA	67	NA	0	335	Female	WHO II	O	Mutant	NA	NA	NA	NA
TCGA-E1-A7YW	NA	28	NA	1	1120	Male	WHO II	OA	Mutant	NA	NA	NA	NA
TCGA-DH-A7UU	NA	43	NA	0	105	Male	WHO III	A	Mutant	NA	NA	NA	NA
TCGA-P5-A5EZ	NA	39	NA	0	70	Male	WHO III	A	Mutant	NA	NA	NA	NA
TCGA-FG-6690	NA	70	NA	0	143	Male	WHO II	O	Mutant	NA	NA	NA	NA
TCGA-DU-7294	NA	53	NA	0	2869	Female	WHO II	O	Mutant	NA	NA	NA	NA
TCGA-DB-A4XH	NA	53	NA	0	383	Female	WHO II	OA	Mutant	NA	NA	NA	NA
TCGA-QH-A6CX	NA	66	NA	0	-1	Male	WHO II	A	Wild	NA	NA	NA	NA
TCGA-S9-A7J3	NA	52	NA	0	247	Female	WHO III	O	Mutant	NA	NA	NA	NA
TCGA-DU-6394	NA	53	NA	1	682	Male	WHO III	O	Mutant	NA	NA	NA	NA
TCGA-HT-8010	NA	64	NA	0	50	Female	WHO II	O	Mutant	NA	NA	NA	NA
TCGA-FG-A60K	NA	34	NA	0	202	Female	WHO II	OA	Mutant	NA	NA	NA	NA
TCGA-HT-8106	NA	53	NA	0	3	Male	WHO III	A	Mutant	NA	NA	NA	NA
TCGA-WY-A85D	NA	60	NA	0	1147	Male	WHO II	OA	Mutant	NA	NA	NA	NA
TCGA-HT-A61A	NA	20	NA	0	194	Female	WHO II	O	Wild	NA	NA	NA	NA
TCGA-E1-A7YJ	NA	55	NA	1	592	Male	WHO III	A	Wild	NA	NA	NA	NA
TCGA-P5-A72U	NA	71	NA	0	5	Female	WHO III	O	Mutant	NA	NA	NA	NA
TCGA-P5-A781	NA	34	NA	0	5	Female	WHO III	A	Mutant	NA	NA	NA	NA
TCGA-FG-A6IZ	NA	60	NA	0	128	Male	WHO II	O	Mutant	NA	NA	NA	NA
TCGA-TM-A84Q	NA	31	NA	0	575	Male	WHO II	A	Mutant	NA	NA	NA	NA
TCGA-CS-4944	NA	50	NA	0	323	Male	WHO II	A	Mutant	NA	NA	NA	NA
TCGA-HT-7877	NA	20	NA	0	4	Female	WHO II	O	Mutant	NA	NA	NA	NA
TCGA-S9-A7IZ	NA	48	NA	0	128	Female	WHO III	A	Mutant	NA	NA	NA	NA
TCGA-QH-A6X5	NA	58	NA	0	119	Female	WHO II	OA	Mutant	NA	NA	NA	NA
TCGA-DU-7015	NA	41	NA	0	2761	Female	WHO II	O	Mutant	NA	NA	NA	NA
TCGA-WY-A85E	NA	48	NA	0	626	Female	WHO II	OA	Mutant	NA	NA	NA	NA
TCGA-DU-A7TJ	NA	55	NA	0	17	Male	WHO III	A	Wild	NA	NA	NA	NA
TCGA-FG-A70Y	NA	20	NA	0	868	Female	WHO II	O	Mutant	NA	NA	NA	NA
TCGA-DB-5273	NA	33	NA	0	1809	Male	WHO III	A	Mutant	NA	NA	NA	NA
TCGA-DU-8168	NA	55	NA	0	108	Female	WHO III	O	Mutant	NA	NA	NA	NA
TCGA-HW-7491	NA	35	NA	0	854	Male	WHO II	O	Mutant	NA	NA	NA	NA
TCGA-DB-A64W	NA	65	NA	0	415	Female	WHO III	OA	Mutant	NA	NA	NA	NA
TCGA-HW-8320	NA	36	NA	0	272	Male	WHO III	A	Mutant	NA	NA	NA	NA
TCGA-HW-A5KL	NA	42	NA	0	294	Female	WHO II	A	Mutant	NA	NA	NA	NA
TCGA-DU-A6S3	NA	60	NA	0	82	Male	WHO II	O	Mutant	NA	NA	NA	NA
TCGA-FG-8182	NA	35	NA	0	101	Male	WHO II	O	Mutant	NA	NA	NA	NA
TCGA-FG-A713	NA	74	NA	0	159	Female	WHO II	OA	Mutant	NA	NA	NA	NA
TCGA-IK-8125	NA	62	NA	0	909	Male	WHO III	OA	Mutant	NA	NA	NA	NA
TCGA-HW-8321	NA	31	NA	0	17	Male	WHO III	A	Mutant	NA	NA	NA	NA
TCGA-KT-A7W1	NA	45	NA	0	144	Female	WHO III	A	Wild	NA	NA	NA	NA
TCGA-HW-7493	NA	40	NA	0	285	Female	WHO II	A	NA	NA	NA	NA	NA
TCGA-HT-8114	NA	36	NA	0	118	Male	WHO III	OA	Mutant	NA	NA	NA	NA
TCGA-HT-8113	NA	49	NA	0	900	Female	WHO II	O	Mutant	NA	NA	NA	NA
TCGA-DU-8162	NA	61	NA	0	121	Female	WHO III	OA	Wild	NA	NA	NA	NA
TCGA-HT-7873	NA	29	NA	0	298	Male	WHO II	OA	Mutant	NA	NA	NA	NA
TCGA-DU-A5TR	NA	51	NA	0	383	Male	WHO II	OA	Mutant	NA	NA	NA	NA
TCGA-S9-A6U8	NA	24	NA	0	2878	Male	WHO II	A	Mutant	NA	NA	NA	NA
TCGA-HT-7854	NA	62	NA	0	292	Male	WHO II	A	Wild	NA	NA	NA	NA
TCGA-HT-7476	NA	26	NA	0	199	Male	WHO II	A	Mutant	NA	NA	NA	NA
TCGA-HT-8011	NA	55	NA	0	469	Male	WHO III	A	Wild	NA	NA	NA	NA
TCGA-DU-A5TS	NA	42	NA	0	460	Male	WHO II	O	Mutant	NA	NA	NA	NA
TCGA-E1-A7YS	NA	71	NA	1	466	Male	WHO III	O	Mutant	NA	NA	NA	NA
TCGA-TQ-A7RN	NA	32	NA	0	1026	Male	WHO II	O	Mutant	NA	NA	NA	NA
TCGA-TQ-A7RR	NA	38	NA	0	787	Male	WHO II	OA	Mutant	NA	NA	NA	NA
TCGA-S9-A7J2	NA	25	NA	0	62	Male	WHO III	O	Mutant	NA	NA	NA	NA
TCGA-CS-5395	NA	43	NA	1	639	Male	WHO II	O	Wild	NA	NA	NA	NA
TCGA-HT-7689	NA	58	NA	0	125	Female	WHO II	O	Mutant	NA	NA	NA	NA
TCGA-FG-6688	NA	59	NA	0	221	Female	WHO III	A	Wild	NA	NA	NA	NA
TCGA-HW-7495	NA	45	NA	0	13	Female	WHO II	O	Mutant	NA	NA	NA	NA
TCGA-R8-A6ML	NA	52	NA	0	2860	Male	WHO III	O	Mutant	NA	NA	NA	NA
TCGA-DB-5281	NA	61	NA	0	1614	Male	WHO III	OA	Mutant	NA	NA	NA	NA
TCGA-VW-A7QS	NA	35	NA	0	706	Female	WHO III	O	Mutant	NA	NA	NA	NA
TCGA-HT-A4DV	NA	51	NA	0	319	Female	WHO III	O	Mutant	NA	NA	NA	NA
TCGA-TM-A84H	NA	44	NA	0	738	Female	WHO III	OA	Mutant	NA	NA	NA	NA
TCGA-TM-A7CA	NA	44	NA	0	687	Male	WHO II	A	Mutant	NA	NA	NA	NA
TCGA-TQ-A7RJ	NA	25	NA	0	1229	Female	WHO II	OA	Mutant	NA	NA	NA	NA
TCGA-DH-5142	NA	29	NA	0	922	Male	WHO III	A	Mutant	NA	NA	NA	NA
TCGA-DB-A64X	NA	56	NA	0	332	Female	WHO III	A	Mutant	NA	NA	NA	NA
TCGA-DU-A76R	NA	51	NA	1	648	Male	WHO III	O	Mutant	NA	NA	NA	NA
TCGA-S9-A7QX	NA	36	NA	0	123	Female	WHO III	A	Mutant	NA	NA	NA	NA
TCGA-HT-A615	NA	38	NA	0	396	Female	WHO II	O	Mutant	NA	NA	NA	NA
TCGA-DU-7012	NA	74	NA	1	199	Female	WHO III	A	Wild	NA	NA	NA	NA
TCGA-P5-A5F1	NA	30	NA	0	179	Male	WHO II	A	Mutant	NA	NA	NA	NA
TCGA-HT-7477	NA	62	NA	0	738	Male	WHO III	A	Mutant	NA	NA	NA	NA
TCGA-HT-8109	NA	64	NA	0	120	Male	WHO III	O	Mutant	NA	NA	NA	NA
TCGA-R8-A73M	NA	48	NA	0	1806	Female	WHO II	O	Mutant	NA	NA	NA	NA
TCGA-HW-A5KM	NA	35	NA	0	201	Male	WHO II	A	Mutant	NA	NA	NA	NA
TCGA-S9-A7R3	NA	28	NA	0	2649	Female	WHO II	A	Mutant	NA	NA	NA	NA
TCGA-TQ-A7RU	NA	51	NA	0	1032	Male	WHO II	O	Mutant	NA	NA	NA	NA
TCGA-S9-A6TY	NA	50	NA	0	684	Male	WHO II	O	Mutant	NA	NA	NA	NA
TCGA-HT-7473	NA	28	NA	0	503	Male	WHO II	OA	Mutant	NA	NA	NA	NA
TCGA-DU-8167	NA	69	NA	0	98	Female	WHO II	OA	Mutant	NA	NA	NA	NA
TCGA-HT-8111	NA	32	NA	0	7	Male	WHO III	OA	Mutant	NA	NA	NA	NA
TCGA-S9-A89Z	NA	40	NA	0	152	Male	WHO III	A	Mutant	NA	NA	NA	NA
TCGA-HT-7470	NA	37	NA	0	268	Male	WHO III	O	Mutant	NA	NA	NA	NA
TCGA-DU-6402	NA	52	NA	1	214	Male	WHO III	A	Wild	NA	NA	NA	NA
TCGA-QH-A6X8	NA	56	NA	0	144	Female	WHO III	O	Mutant	NA	NA	NA	NA
TCGA-DU-A5TY	NA	46	NA	0	371	Female	WHO III	A	Wild	NA	NA	NA	NA
TCGA-DU-8163	NA	29	NA	0	197	Male	WHO III	OA	Mutant	NA	NA	NA	NA
TCGA-DU-A7TD	NA	52	NA	1	228	Male	WHO III	OA	Wild	NA	NA	NA	NA
TCGA-28-2510	NA	NA	NA	NA	NA	NA	NA	NA	NA	NA	NA	NA	NA
TCGA-R8-A6YH	NA	NA	NA	NA	NA	NA	NA	NA	NA	NA	NA	NA	NA
CGGA_11	NA	57	0	1	155	Female	WHO IV	GBM	Wild	un-methylated	Primary	1	Classical
CGGA_124	NA	53	0	1	414	Male	WHO IV	GBM	Wild	un-methylated	Primary	1	Mesenchymal
CGGA_126	NA	50	1	1	1177	Female	WHO IV	GBM	Wild	un-methylated	Primary	1	Mesenchymal
CGGA_168	NA	17	1	0	3086	Male	WHO IV	GBM	Wild	un-methylated	Primary	1	Mesenchymal
CGGA_172	NA	57	0	1	462	Female	WHO IV	GBM	Wild	un-methylated	Primary	1	Mesenchymal
CGGA_195	NA	48	1	1	486	Male	WHO IV	GBM	Wild	un-methylated	Primary	1	Mesenchymal
CGGA_203	NA	40	0	1	188	Male	WHO IV	GBM	Wild	un-methylated	Primary	1	Mesenchymal
CGGA_221	NA	37	0	1	287	Male	WHO IV	GBM	Wild	methylated	Primary	1	Mesenchymal
CGGA_225	NA	32	1	1	1741	Male	WHO IV	GBM	Wild	un-methylated	Primary	1	Proneural
CGGA_240	NA	54	1	1	386	Male	WHO IV	GBM	Wild	un-methylated	Primary	1	Classical
CGGA_287	NA	39	1	1	571	Female	WHO IV	GBM	Wild	un-methylated	Primary	1	Mesenchymal
CGGA_292	NA	37	1	1	812	Male	WHO IV	GBM	Wild	un-methylated	Primary	NA	Proneural
CGGA_370	NA	51	0	1	338	Male	WHO IV	GBM	Wild	methylated	Primary	NA	Neural
CGGA_373	NA	45	0	1	281	Female	WHO IV	GBM	Wild	methylated	Primary	0	Mesenchymal
CGGA_375	NA	57	1	1	657	Male	WHO IV	GBM	Wild	un-methylated	Primary	1	Mesenchymal
CGGA_377	NA	17	1	1	398	Male	WHO IV	GBM	Wild	methylated	Primary	1	Classical
CGGA_380	NA	52	NA	1	165	Male	WHO IV	GBM	Wild	un-methylated	Primary	NA	Proneural
CGGA_404	NA	65	NA	NA	NA	Male	WHO IV	GBM	Wild	un-methylated	Primary	NA	Mesenchymal
CGGA_419	NA	56	0	1	198	Male	WHO IV	GBM	Wild	methylated	Primary	0	Mesenchymal
CGGA_437	NA	54	0	1	1025	Female	WHO IV	GBM	Mutant	methylated	Primary	1	Mesenchymal
CGGA_439	NA	33	1	1	3813	Female	WHO IV	GBM	Mutant	methylated	Primary	1	Mesenchymal
CGGA_442	NA	62	1	1	1555	Male	WHO IV	GBM	Mutant	methylated	Primary	1	Proneural
CGGA_444	NA	70	0	1	225	Female	WHO IV	GBM	Wild	un-methylated	Primary	0	Neural
CGGA_451	NA	61	0	1	795	Male	WHO IV	GBM	Wild	un-methylated	Primary	1	Mesenchymal
CGGA_454	NA	37	1	1	412	Male	WHO IV	GBM	Wild	un-methylated	Primary	1	Mesenchymal
CGGA_512	NA	33	1	0	4371	Male	WHO IV	GBM	Wild	un-methylated	Primary	1	Neural
CGGA_527	NA	33	1	1	439	Male	WHO IV	GBM	Wild	un-methylated	Primary	1	Classical
CGGA_547	NA	29	1	1	1337	Male	WHO IV	GBM	Mutant	methylated	Primary	1	Mesenchymal
CGGA_549	NA	34	1	1	413	Female	WHO IV	GBM	Mutant	un-methylated	Primary	1	Neural
CGGA_557	NA	38	0	1	257	Female	WHO IV	GBM	Wild	un-methylated	Primary	1	Mesenchymal
CGGA_570	NA	60	0	0	3602	Female	WHO IV	GBM	Wild	methylated	Primary	1	Proneural
CGGA_573	NA	35	1	1	946	Male	WHO IV	GBM	Wild	un-methylated	Primary	1	Mesenchymal
CGGA_575	NA	55	0	1	551	Male	WHO IV	GBM	Wild	methylated	Primary	1	Mesenchymal
CGGA_588	NA	58	1	1	773	Male	WHO IV	GBM	Wild	un-methylated	Primary	0	Mesenchymal
CGGA_593	NA	37	1	1	242	Male	WHO IV	GBM	Wild	methylated	Primary	1	Mesenchymal
CGGA_594	NA	27	1	0	4318	Female	WHO IV	GBM	Wild	un-methylated	Primary	1	Mesenchymal
CGGA_597	NA	31	1	1	733	Female	WHO IV	GBM	Wild	un-methylated	Primary	1	Proneural
CGGA_606	NA	62	1	1	325	Male	WHO IV	GBM	Wild	un-methylated	Primary	1	Mesenchymal
CGGA_609	NA	44	1	0	512	Female	WHO IV	GBM	Wild	methylated	Primary	1	Classical
CGGA_612	NA	47	1	1	2023	Male	WHO IV	GBM	Wild	methylated	Primary	1	Proneural
CGGA_640	NA	55	0	0	4117	Male	WHO IV	GBM	Wild	methylated	Primary	1	Mesenchymal
CGGA_646	NA	67	0	1	363	Female	WHO IV	GBM	Wild	un-methylated	Primary	1	Mesenchymal
CGGA_649	NA	58	0	1	147	Female	WHO IV	GBM	Wild	un-methylated	Primary	0	Neural
CGGA_654	NA	45	0	1	626	Male	WHO IV	GBM	Mutant	un-methylated	Primary	1	Mesenchymal
CGGA_664	NA	43	1	0	4224	Female	WHO IV	GBM	Mutant	methylated	Primary	1	Proneural
CGGA_683	NA	56	0	0	688	Female	WHO IV	GBM	Wild	un-methylated	Primary	1	Mesenchymal
CGGA_684	NA	53	1	1	714	Male	WHO IV	GBM	Wild	methylated	Primary	1	Mesenchymal
CGGA_686	NA	50	0	1	348	Male	WHO IV	GBM	Wild	methylated	Primary	1	Mesenchymal
CGGA_693	NA	46	1	1	1195	Female	WHO IV	GBM	Wild	un-methylated	Primary	1	Mesenchymal
CGGA_699	NA	34	1	1	570	Female	WHO IV	GBM	Wild	un-methylated	Primary	1	Mesenchymal
CGGA_709	NA	32	1	1	406	Female	WHO IV	GBM	Wild	un-methylated	Primary	1	Mesenchymal
CGGA_713	NA	35	0	1	27	Male	WHO IV	GBM	Wild	un-methylated	Primary	0	Mesenchymal
CGGA_714	NA	30	0	1	400	Female	WHO IV	GBM	Mutant	methylated	Primary	1	Proneural
CGGA_729	NA	63	0	1	687	Female	WHO IV	GBM	Wild	un-methylated	Primary	1	Mesenchymal
CGGA_741	NA	58	0	1	396	Female	WHO IV	GBM	Wild	un-methylated	Primary	1	Mesenchymal
CGGA_764	NA	50	0	1	67	Male	WHO IV	GBM	Wild	methylated	Primary	NA	Mesenchymal
CGGA_775	NA	63	0	1	255	Male	WHO IV	GBM	Wild	un-methylated	Primary	1	Mesenchymal
CGGA_778	NA	31	0	1	175	Female	WHO IV	GBM	Mutant	methylated	Primary	1	Neural
CGGA_907	NA	62	NA	1	177	Male	WHO IV	GBM	Wild	un-methylated	Primary	NA	Mesenchymal
CGGA_253	NA	37	0	0	5159	Female	WHO II	A	Mutant	un-methylated	Primary	1	Proneural
CGGA_258	NA	61	1	1	663	Female	WHO II	A	Wild	NA	Primary	1	Mesenchymal
CGGA_271	NA	42	1	0	1603	Male	WHO II	A	Wild	NA	Primary	1	Neural
CGGA_281	NA	36	1	0	1236	Female	WHO II	A	Mutant	un-methylated	Primary	1	Neural
CGGA_285	NA	30	NA	0	1576	Male	WHO II	A	Mutant	NA	Primary	NA	Proneural
CGGA_316	NA	30	0	0	4682	Female	WHO II	A	Mutant	un-methylated	Primary	1	Proneural
CGGA_317	NA	42	1	0	4681	Female	WHO II	A	Mutant	un-methylated	Primary	1	Proneural
CGGA_321	NA	42	NA	NA	NA	Male	WHO II	A	Wild	un-methylated	Primary	0	Neural
CGGA_357	NA	37	1	1	2518	Female	WHO II	A	Mutant	un-methylated	Primary	1	Proneural
CGGA_365	NA	32	1	0	3593	Female	WHO II	A	Mutant	un-methylated	Primary	1	Neural
CGGA_379	NA	39	0	1	1077	Female	WHO II	A	Mutant	un-methylated	Primary	1	Mesenchymal
CGGA_396	NA	49	1	0	4576	Female	WHO II	A	Wild	un-methylated	Primary	1	Proneural
CGGA_399	NA	36	0	1	2663	Male	WHO II	A	Mutant	un-methylated	Primary	1	Proneural
CGGA_402	NA	53	0	0	4562	Male	WHO III	AA	Mutant	un-methylated	Primary	1	Neural
CGGA_407	NA	33	1	0	4555	Male	WHO II	A	Mutant	un-methylated	Primary	1	Classical
CGGA_433	NA	30	NA	NA	NA	Male	WHO II	A	Mutant	NA	Primary	NA	Neural
CGGA_434	NA	35	0	0	4513	Male	WHO II	A	Mutant	un-methylated	Primary	1	Mesenchymal
CGGA_441	NA	32	0	0	4494	Female	WHO II	A	Mutant	un-methylated	Primary	1	Proneural
CGGA_447	NA	20	1	0	4508	Female	WHO II	A	Mutant	un-methylated	Primary	0	Mesenchymal
CGGA_459	NA	44	0	0	3613	Male	WHO II	A	Mutant	un-methylated	Primary	1	Mesenchymal
CGGA_461	NA	36	0	1	1266	Male	WHO II	A	Mutant	un-methylated	Primary	1	Neural
CGGA_469	NA	30	0	0	4464	Male	WHO II	A	Mutant	un-methylated	Primary	1	Neural
CGGA_505	NA	36	0	1	2994	Male	WHO II	A	Mutant	un-methylated	Primary	1	Mesenchymal
CGGA_522	NA	24	0	0	3630	Female	WHO II	A	Mutant	un-methylated	Primary	1	Neural
CGGA_542	NA	24	NA	NA	NA	Male	WHO II	A	Wild	NA	Primary	NA	Neural
CGGA_544	NA	44	1	0	4371	Female	WHO II	A	Mutant	un-methylated	Primary	1	Proneural
CGGA_548	NA	39	NA	NA	NA	Male	WHO II	A	Mutant	NA	Primary	0	Proneural
CGGA_552	NA	36	1	0	4362	Female	WHO II	A	Wild	un-methylated	Primary	1	Mesenchymal
CGGA_566	NA	41	0	1	1653	Male	WHO II	A	Wild	un-methylated	Primary	0	Proneural
CGGA_571	NA	38	NA	NA	NA	Male	WHO II	A	Mutant	un-methylated	Primary	NA	Proneural
CGGA_590	NA	36	0	0	4319	Male	WHO II	A	Mutant	un-methylated	Primary	1	Proneural
CGGA_592	NA	47	1	0	4315	Male	WHO II	A	Mutant	un-methylated	Primary	1	Proneural
CGGA_595	NA	51	NA	NA	NA	Female	WHO II	A	Mutant	un-methylated	Primary	0	Neural
CGGA_626	NA	20	0	0	4273	Male	WHO II	A	Wild	NA	Primary	0	Neural
CGGA_648	NA	33	1	1	3647	Female	WHO II	A	Mutant	un-methylated	Primary	1	Proneural
CGGA_673	NA	54	NA	NA	NA	Male	WHO III	AA	Wild	NA	Primary	0	Neural
CGGA_688	NA	19	0	0	4196	Male	WHO II	A	Wild	un-methylated	Primary	1	Mesenchymal
CGGA_692	NA	19	NA	NA	NA	Male	WHO III	AOA	NA	un-methylated	Primary	0	Neural
CGGA_708	NA	38	0	0	4167	Female	WHO II	A	Mutant	un-methylated	Primary	1	Proneural
CGGA_711	NA	49	1	0	1798	Male	WHO II	A	Mutant	un-methylated	Primary	1	Neural
CGGA_712	NA	25	NA	NA	NA	Male	WHO II	A	Mutant	un-methylated	Primary	0	Proneural
CGGA_718	NA	17	0	0	4159	Male	WHO II	A	Mutant	NA	Primary	1	Mesenchymal
CGGA_736	NA	38	0	1	1164	Male	WHO II	A	Mutant	NA	Primary	1	Proneural
CGGA_743	NA	30	0	1	851	Male	WHO II	A	Mutant	un-methylated	Primary	1	Mesenchymal
CGGA_746	NA	45	0	1	332	Male	WHO II	A	Wild	un-methylated	Primary	0	Mesenchymal
CGGA_753	NA	24	0	1	3217	Male	WHO II	A	Mutant	un-methylated	Primary	1	Proneural
CGGA_767	NA	36	1	1	1310	Male	WHO III	AA	NA	un-methylated	Primary	1	Mesenchymal
CGGA_770	NA	30	0	0	1057	Male	WHO II	A	Wild	un-methylated	Primary	1	Neural
CGGA_776	NA	48	0	0	4091	Female	WHO II	A	Mutant	NA	Primary	1	Proneural
CGGA_784	NA	47	NA	NA	NA	Male	WHO II	A	Wild	NA	Primary	1	Neural
CGGA_792	NA	32	0	1	816	Male	WHO II	A	Mutant	NA	Primary	1	Proneural
CGGA_1046-1	NA	21	1	0	3559	Male	WHO II	A	Mutant	methylated	Primary	NA	Neural
CGGA_249	NA	41	1	1	312	Male	WHO III	AA	Wild	un-methylated	Primary	1	Mesenchymal
CGGA_331	NA	27	1	1	1638	Female	WHO III	AA	Wild	un-methylated	Primary	1	Mesenchymal
CGGA_334	NA	35	0	1	1450	Female	WHO III	AA	Wild	methylated	Primary	1	Neural
CGGA_353	NA	60	0	1	516	Female	WHO III	AA	Mutant	un-methylated	Primary	1	Neural
CGGA_354	NA	62	1	1	180	Male	WHO III	AA	Mutant	un-methylated	Primary	1	Neural
CGGA_405	NA	59	1	1	497	Male	WHO III	AA	Mutant	un-methylated	Primary	1	Proneural
CGGA_412	NA	42	1	1	358	Female	WHO III	AA	Mutant	methylated	Primary	1	Neural
CGGA_476	NA	37	1	1	936	Female	WHO II	A	Wild	methylated	Primary	1	Mesenchymal
CGGA_260	NA	49	0	1	567	Female	WHO III	AO	Mutant	methylated	Primary	1	Proneural
CGGA_364	NA	32	1	1	666	Male	WHO III	AO	Mutant	methylated	Primary	1	Proneural
CGGA_403	NA	43	1	0	925	Male	WHO III	AO	Mutant	methylated	Primary	1	Proneural
CGGA_489	NA	31	0	0	3804	Male	WHO III	AO	Mutant	methylated	Primary	1	Mesenchymal
CGGA_508	NA	17	0	1	285	Female	WHO III	AO	Mutant	un-methylated	Primary	1	Classical
CGGA_558	NA	34	1	0	188	Male	WHO III	AO	Mutant	methylated	Primary	1	Neural
CGGA_231	NA	60	0	1	510	Male	WHO III	AA	Wild	un-methylated	Primary	1	Classical
CGGA_329	NA	42	1	1	419	Male	WHO III	AA	Wild	un-methylated	Primary	1	Mesenchymal
CGGA_351	NA	35	1	1	742	Female	WHO III	AA	Wild	methylated	Primary	1	Mesenchymal
CGGA_352	NA	18	1	0	4639	Male	WHO III	AA	Wild	un-methylated	Primary	1	Neural
CGGA_391	NA	29	1	1	2010	Female	WHO III	AOA	Mutant	methylated	Primary	1	Mesenchymal
CGGA_393	NA	65	1	1	2190	Male	WHO III	AOA	Mutant	methylated	Primary	1	Proneural
CGGA_438	NA	53	1	1	686	Male	WHO III	AOA	Mutant	un-methylated	Primary	1	Mesenchymal
CGGA_498	NA	37	1	1	356	Male	WHO III	AOA	Mutant	methylated	Primary	1	Neural
CGGA_513	NA	44	1	1	1374	Female	WHO III	AA	Wild	un-methylated	Primary	1	Neural
CGGA_562	NA	62	0	1	290	Female	WHO III	AA	Wild	methylated	Primary	1	Mesenchymal
CGGA_577	NA	38	0	0	3901	Female	WHO III	AA	Wild	un-methylated	Primary	1	Neural
CGGA_596	NA	60	1	1	1618	Male	WHO III	AA	Wild	un-methylated	Primary	1	Mesenchymal
CGGA_156	NA	51	0	1	179	Male	WHO IV	GBM	Wild	un-methylated	Primary	1	Classical
CGGA_178	NA	38	1	1	972	Male	WHO IV	GBM	Wild	un-methylated	Primary	1	Mesenchymal
CGGA_205	NA	65	1	1	292	Male	WHO IV	GBM	Wild	un-methylated	Primary	1	Mesenchymal
CGGA_210	NA	68	1	1	300	Female	WHO IV	GBM	Wild	methylated	Primary	1	Mesenchymal
CGGA_218	NA	12	0	1	313	Male	WHO IV	GBM	Wild	un-methylated	Primary	1	Classical
CGGA_255	NA	42	NA	1	591	Female	WHO IV	GBM	Wild	un-methylated	Primary	NA	Mesenchymal
CGGA_264	NA	54	0	1	383	Male	WHO IV	GBM	Wild	un-methylated	Primary	1	Proneural
CGGA_308	NA	55	1	1	823	Female	WHO IV	GBM	Wild	un-methylated	Primary	1	Neural
CGGA_311	NA	40	0	1	230	Male	WHO IV	GBM	Mutant	methylated	Primary	1	Neural
CGGA_324	NA	52	0	1	336	Male	WHO IV	GBM	Wild	un-methylated	Primary	1	Mesenchymal
CGGA_335	NA	59	0	1	385	Male	WHO IV	GBM	Wild	methylated	Primary	1	Proneural
CGGA_345	NA	43	1	0	1547	Female	WHO IV	GBM	Wild	un-methylated	Primary	1	Classical
CGGA_346	NA	45	1	1	104	Male	WHO IV	GBM	Wild	methylated	Primary	1	Mesenchymal
CGGA_366	NA	54	0	1	255	Male	WHO IV	GBM	Wild	un-methylated	Primary	1	Mesenchymal
CGGA_371	NA	42	1	1	811	Male	WHO IV	GBM	Wild	un-methylated	Primary	1	Mesenchymal
CGGA_401	NA	24	1	1	168	Female	WHO IV	GBM	Wild	methylated	Primary	1	Classical
CGGA_436	NA	48	0	1	955	Male	WHO IV	GBM	Wild	un-methylated	Primary	1	Mesenchymal
CGGA_464	NA	39	0	1	403	Female	WHO IV	GBM	Wild	un-methylated	Primary	1	Mesenchymal
CGGA_504	NA	22	0	1	563	Female	WHO IV	GBM	Wild	methylated	Primary	1	Classical
CGGA_628	NA	35	0	1	480	Male	WHO IV	GBM	Wild	methylated	Primary	0	Mesenchymal
CGGA_734	NA	56	0	1	466	Female	WHO IV	GBM	Wild	methylated	Primary	1	Classical
CGGA_275	NA	43	0	0	4722	Female	WHO II	O	Wild	un-methylated	Primary	1	Neural
CGGA_387	NA	51	1	1	539	Female	WHO II	O	Mutant	un-methylated	Primary	1	Neural
CGGA_484	NA	32	0	0	4442	Female	WHO II	O	Mutant	un-methylated	Primary	1	Neural
CGGA_511	NA	32	0	0	3770	Male	WHO II	O	Mutant	un-methylated	Primary	1	Neural
CGGA_579	NA	42	0	1	2125	Female	WHO II	O	Wild	un-methylated	Primary	1	Neural
CGGA_589	NA	33	1	0	4320	Male	WHO II	O	Mutant	un-methylated	Primary	1	Proneural
CGGA_639	NA	47	0	0	4256	Male	WHO II	O	Mutant	methylated	Primary	1	Neural
CGGA_672	NA	22	0	0	4215	Male	WHO II	O	Mutant	methylated	Primary	1	Proneural
CGGA_868	NA	37	0	0	3970	Male	WHO II	O	Mutant	methylated	Primary	0	Classical
CGGA_191	NA	50	NA	1	3036	Male	WHO II	OA	Mutant	un-methylated	Primary	0	Neural
CGGA_266	NA	37	0	0	3328	Male	WHO II	A	Wild	un-methylated	Primary	1	Mesenchymal
CGGA_282	NA	44	0	1	247	Male	WHO II	OA	Mutant	un-methylated	Primary	1	Mesenchymal
CGGA_291	NA	50	0	0	1736	Female	WHO II	A	Wild	un-methylated	Primary	1	Neural
CGGA_296	NA	47	0	0	198	Male	WHO II	A	Wild	un-methylated	Primary	1	Neural
CGGA_312	NA	34	0	1	740	Female	WHO II	OA	Mutant	un-methylated	Primary	1	Proneural
CGGA_315	NA	33	0	0	4033	Female	WHO II	OA	Mutant	un-methylated	Primary	1	Neural
CGGA_347	NA	27	0	1	3900	Female	WHO II	A	Wild	un-methylated	Primary	1	Neural
CGGA_348	NA	43	1	0	4645	Female	WHO II	OA	Mutant	un-methylated	Primary	1	Proneural
CGGA_378	NA	51	1	0	3147	Male	WHO II	OA	Mutant	un-methylated	Primary	1	Proneural
CGGA_395	NA	54	0	1	1551	Male	WHO II	A	Wild	un-methylated	Primary	1	Proneural
CGGA_398	NA	27	0	0	3115	Male	WHO II	A	Wild	un-methylated	Primary	1	Neural
CGGA_411	NA	36	0	0	4552	Male	WHO II	OA	Mutant	un-methylated	Primary	1	Proneural
CGGA_415	NA	NA	0	0	182	Male	WHO II	A	Wild	un-methylated	Primary	1	Neural
CGGA_418	NA	46	1	0	4536	Male	WHO III	AA	Wild	un-methylated	Primary	1	Neural
CGGA_440	NA	45	0	0	4494	Male	WHO II	A	Wild	un-methylated	Primary	1	Neural
CGGA_455	NA	46	0	0	4485	Female	WHO III	AA	Wild	un-methylated	Primary	1	Proneural
CGGA_500	NA	36	0	0	1520	Female	WHO II	A	Wild	un-methylated	Primary	1	Proneural
CGGA_514	NA	53	0	1	NA	Female	WHO III	AA	Wild	un-methylated	Primary	1	Proneural
CGGA_519	NA	37	0	0	4396	Female	WHO II	OA	Mutant	un-methylated	Primary	1	Neural
CGGA_523	NA	61	0	0	4389	Female	WHO II	OA	Mutant	un-methylated	Primary	1	Neural
CGGA_528	NA	51	0	1	2424	Female	WHO II	A	Wild	un-methylated	Primary	1	Proneural
CGGA_610	NA	24	0	NA	NA	Female	WHO II	A	Wild	un-methylated	Primary	0	Proneural
CGGA_615	NA	40	0	0	4286	Female	WHO II	OA	Mutant	un-methylated	Primary	1	Proneural
CGGA_623	NA	45	0	0	2407	Male	WHO II	OA	Mutant	un-methylated	Primary	1	Neural
CGGA_674	NA	30	1	1	1132	Male	WHO II	OA	Mutant	un-methylated	Primary	1	Neural
CGGA_706	NA	35	0	1	619	Male	WHO II	A	Wild	methylated	Primary	0	Neural
CGGA_740	NA	31	0	1	766	Male	WHO II	OA	Mutant	methylated	Primary	1	Proneural
CGGA_765	NA	34	0	0	4103	Male	WHO II	OA	Mutant	methylated	Primary	1	Proneural
CGGA_786	NA	58	0	1	1234	Male	WHO II	A	Wild	un-methylated	Primary	1	Neural
CGGA_232	NA	28	1	1	415	Male	WHO III	AA	Wild	methylated	Recurrent	1	Mesenchymal
CGGA_259	NA	26	1	0	649	Female	WHO III	AA	Wild	methylated	Recurrent	1	Proneural
CGGA_D60	Non-codel	36	1	1	196	Male	WHO IV	GBM	Mutant	NA	Secondary	1	Proneural
CGGA_104	NA	27	0	0	440	Male	WHO IV	GBM	Wild	methylated	Secondary	0	Classical
CGGA_462	Non-codel	38	0	1	361	Male	WHO IV	GBM	Wild	un-methylated	Secondary	1	Neural
CGGA_798	NA	41	0	1	136	Female	WHO IV	GBM	Mutant	methylated	Secondary	1	Mesenchymal
CGGA_1002	Non-codel	43	1	1	305	Female	WHO III	AA	Wild	methylated	Primary	1	NA
CGGA_1003	Codel	47	1	0	3817	Female	WHO II	O	Mutant	un-methylated	Primary	0	NA
CGGA_1010	NA	45	1	1	246	Male	WHO II	A	Mutant	un-methylated	Primary	1	NA
CGGA_1012	Non-codel	45	1	1	3679	Male	WHO II	O	Mutant	un-methylated	Recurrent	1	NA
CGGA_1014	Non-codel	42	1	1	263	Male	WHO II	A	Wild	un-methylated	Primary	0	NA
CGGA_1017	Non-codel	29	0	1	768	Female	WHO IV	GBM	Wild	un-methylated	Primary	1	NA
CGGA_1018	Codel	50	1	1	2527	Male	WHO II	O	Mutant	methylated	Recurrent	1	NA
CGGA_103	Non-codel	56	0	1	1188	Male	WHO III	AA	Mutant	un-methylated	Primary	1	NA
CGGA_1030	Non-codel	40	1	0	3664	Female	WHO II	A	Mutant	methylated	Primary	1	NA
CGGA_1032	NA	41	NA	1	643	Female	WHO II	A	Wild	methylated	Primary	NA	NA
CGGA_1033	Non-codel	44	1	0	1322	Male	WHO II	OA	NA	un-methylated	Primary	0	NA
CGGA_1036	Non-codel	41	1	1	806	Male	WHO IV	GBM	Wild	methylated	Primary	1	NA
CGGA_1037	Codel	44	0	0	780	Male	WHO II	A	NA	methylated	Primary	1	NA
CGGA_1041	Non-codel	58	1	0	3593	Male	WHO IV	GBM	Wild	un-methylated	Primary	1	NA
CGGA_1048	Non-codel	27	1	0	703	Female	WHO II	A	Wild	NA	Primary	0	NA
CGGA_1051	Codel	47	NA	1	838	Male	WHO II	A	Wild	NA	Primary	NA	NA
CGGA_1055	Non-codel	43	1	1	1611	Male	WHO III	AA	Mutant	un-methylated	Primary	1	NA
CGGA_1057	Non-codel	57	1	1	1549	Female	WHO II	A	Wild	un-methylated	Primary	1	NA
CGGA_1058	Non-codel	34	1	1	995	Male	WHO II	A	Mutant	un-methylated	Recurrent	1	NA
CGGA_106	Non-codel	30	1	0	5028	Male	WHO II	A	Wild	un-methylated	Recurrent	0	NA
CGGA_1063	NA	29	NA	NA	NA	Male	WHO II	A	Mutant	methylated	Primary	NA	NA
CGGA_1065	Codel	48	1	0	3412	Female	WHO II	O	Mutant	un-methylated	Primary	1	NA
CGGA_1066	Non-codel	34	0	1	723	Female	WHO II	A	Mutant	un-methylated	Primary	1	NA
CGGA_1069	Non-codel	47	NA	NA	NA	Male	WHO II	A	Mutant	methylated	Recurrent	NA	Mesenchymal
CGGA_107	Non-codel	38	0	1	2156	Female	WHO III	AA	Wild	un-methylated	Recurrent	0	NA
CGGA_1075	Non-codel	72	1	1	398	Male	WHO IV	GBM	Wild	un-methylated	Primary	1	NA
CGGA_108	Non-codel	44	1	1	366	Male	WHO III	AA	Wild	un-methylated	Recurrent	0	NA
CGGA_1082	Non-codel	55	NA	NA	NA	Female	WHO II	A	Mutant	un-methylated	Primary	NA	NA
CGGA_1086	NA	65	1	1	1977	Female	WHO IV	GBM	Wild	methylated	Primary	1	NA
CGGA_1087	Codel	36	1	0	701	Female	WHO II	O	Mutant	un-methylated	Primary	0	NA
CGGA_1097	Non-codel	30	1	1	1378	Male	WHO II	A	Wild	methylated	Primary	1	NA
CGGA_1100	NA	61	1	0	3314	Female	WHO II	O	Mutant	methylated	Primary	1	NA
CGGA_1101	NA	35	0	1	214	Female	WHO II	A	Wild	un-methylated	Primary	0	NA
CGGA_1103	Non-codel	35	1	1	585	Female	WHO IV	GBM	Mutant	methylated	Primary	1	NA
CGGA_1106	Non-codel	37	0	1	420	Male	WHO IV	GBM	Wild	methylated	Primary	1	NA
CGGA_1108	Non-codel	39	1	1	684	Female	WHO III	AA	Wild	un-methylated	Primary	1	NA
CGGA_1111	Non-codel	45	1	1	2696	Male	WHO III	AA	Mutant	methylated	Primary	1	NA
CGGA_112	Non-codel	17	1	1	1534	Male	WHO II	A	Mutant	un-methylated	Primary	1	NA
CGGA_1120	NA	58	1	1	422	Female	WHO III	AOA	Mutant	methylated	Primary	1	NA
CGGA_1121	Non-codel	29	1	0	3278	Female	WHO III	AA	Mutant	methylated	Recurrent	1	NA
CGGA_1126	Non-codel	44	1	1	784	Male	WHO III	AA	Mutant	methylated	Primary	1	NA
CGGA_1127	Codel	33	1	1	2630	Male	WHO II	O	NA	un-methylated	Primary	1	NA
CGGA_1130	Non-codel	23	0	1	402	Female	WHO IV	GBM	Mutant	methylated	Recurrent	1	NA
CGGA_1131	Non-codel	46	1	0	3251	Female	WHO III	AA	Mutant	methylated	Primary	1	NA
CGGA_1132	Codel	33	1	0	3251	Female	WHO III	AO	Mutant	methylated	Recurrent	1	NA
CGGA_1134	Non-codel	56	1	1	59	Female	WHO IV	GBM	Wild	methylated	Primary	0	NA
CGGA_1135	Non-codel	40	1	1	1244	Male	WHO IV	GBM	Wild	un-methylated	Primary	1	NA
CGGA_1137	NA	58	NA	0	3237	Male	WHO III	AA	Wild	methylated	Primary	1	NA
CGGA_1138	Non-codel	54	1	1	411	Male	WHO IV	GBM	Wild	un-methylated	Primary	1	NA
CGGA_1141	Non-codel	65	NA	1	432	Male	WHO III	AA	Wild	un-methylated	Primary	NA	NA
CGGA_1142	Non-codel	60	1	1	1005	Male	WHO IV	GBM	Wild	un-methylated	Primary	1	NA
CGGA_1144	Non-codel	39	1	0	2505	Female	WHO III	AA	Wild	un-methylated	Primary	1	NA
CGGA_1147	Non-codel	36	1	0	3215	Male	WHO II	A	Mutant	un-methylated	Primary	0	NA
CGGA_1148	Non-codel	37	1	1	596	Male	WHO II	A	Mutant	un-methylated	Primary	1	NA
CGGA_1152	Non-codel	13	1	0	3201	Male	WHO II	A	Wild	un-methylated	Primary	0	NA
CGGA_1154	Non-codel	33	NA	1	369	Female	WHO III	AA	Mutant	un-methylated	Recurrent	NA	NA
CGGA_1155	Codel	43	1	1	1373	Male	WHO III	AA	Mutant	methylated	Primary	1	NA
CGGA_1156	Non-codel	41	1	0	3194	Female	WHO II	A	Mutant	methylated	Primary	1	NA
CGGA_1157	Non-codel	64	1	1	727	Male	WHO II	A	Wild	methylated	Primary	1	NA
CGGA_1158	Codel	39	1	0	3188	Male	WHO II	O	Mutant	un-methylated	Primary	1	NA
CGGA_1159	Non-codel	51	1	0	3181	Male	WHO II	A	Mutant	un-methylated	Primary	0	NA
CGGA_1161	Non-codel	36	1	0	3180	Male	WHO III	AA	Mutant	un-methylated	Primary	1	NA
CGGA_1162	Codel	39	1	0	3174	Male	WHO III	AOA	NA	un-methylated	Primary	1	NA
CGGA_1164	Codel	38	1	1	1022	Female	WHO IV	GBM	Mutant	un-methylated	Recurrent	0	NA
CGGA_1169	Non-codel	30	1	1	1765	Male	WHO III	AA	Mutant	un-methylated	Primary	1	NA
CGGA_1172	Non-codel	36	1	0	3131	Female	WHO IV	GBM	Mutant	methylated	Primary	1	NA
CGGA_1178	Non-codel	41	1	1	422	Male	WHO III	AA	Mutant	un-methylated	Recurrent	1	NA
CGGA_1181	Non-codel	36	1	0	318	Male	WHO II	A	Mutant	methylated	Primary	1	NA
CGGA_1183	Non-codel	25	1	1	408	Female	WHO III	AA	Wild	un-methylated	Primary	1	NA
CGGA_1184	Non-codel	46	0	1	156	Male	WHO III	AA	Mutant	methylated	Recurrent	1	NA
CGGA_1185	Non-codel	50	1	1	731	Female	WHO III	AA	Wild	un-methylated	Recurrent	1	NA
CGGA_1191	Codel	53	1	0	3082	Male	WHO III	AO	Mutant	methylated	Primary	0	NA
CGGA_1192	Non-codel	43	1	0	3080	Female	WHO II	A	Mutant	methylated	Primary	1	NA
CGGA_1195	Non-codel	43	0	1	476	Male	WHO III	AA	Mutant	un-methylated	Primary	0	NA
CGGA_1198	NA	30	1	0	3066	Male	WHO II	O	Mutant	un-methylated	Primary	0	NA
CGGA_120	Non-codel	42	1	1	288	Male	WHO IV	GBM	Wild	NA	Recurrent	1	NA
CGGA_1204	Codel	53	1	0	3056	Male	WHO II	O	Mutant	methylated	Primary	0	NA
CGGA_1205	NA	59	1	1	929	Female	WHO III	AA	Wild	un-methylated	Primary	1	NA
CGGA_1207	Codel	49	1	0	3049	Female	WHO III	AOA	NA	methylated	Primary	0	NA
CGGA_1208	Non-codel	38	1	1	161	Male	WHO IV	GBM	Wild	un-methylated	Recurrent	1	NA
CGGA_1211	Codel	40	0	0	3042	Male	WHO II	O	Mutant	un-methylated	Primary	0	NA
CGGA_1212	Non-codel	31	1	1	2292	Male	WHO III	AA	Mutant	methylated	Primary	1	NA
CGGA_1223	Non-codel	42	1	1	682	Male	WHO III	AA	Wild	un-methylated	Primary	1	NA
CGGA_1226	Non-codel	33	1	1	670	Female	WHO II	A	Wild	un-methylated	Primary	1	NA
CGGA_1228	Non-codel	34	1	0	2626	Male	WHO II	A	Wild	NA	Primary	0	NA
CGGA_1232	Non-codel	39	1	1	2067	Male	WHO III	AA	Mutant	methylated	Primary	1	NA
CGGA_1235	Non-codel	32	0	0	3004	Female	WHO III	AO	Mutant	methylated	Primary	0	NA
CGGA_1236	Non-codel	47	0	1	191	Female	WHO IV	GBM	Wild	methylated	Primary	0	NA
CGGA_1238	Non-codel	11	0	0	2996	Female	WHO II	A	Wild	un-methylated	Primary	0	NA
CGGA_1239	Codel	44	NA	0	2997	Female	WHO II	O	Mutant	methylated	Primary	1	NA
CGGA_1248	Non-codel	54	1	1	138	Male	WHO IV	GBM	Wild	un-methylated	Recurrent	1	NA
CGGA_1255	Non-codel	49	1	1	118	Male	WHO IV	GBM	Wild	methylated	Recurrent	1	NA
CGGA_1256	Non-codel	52	1	0	2557	Female	WHO IV	GBM	NA	methylated	Primary	1	NA
CGGA_1257	Non-codel	59	1	1	192	Male	WHO IV	GBM	Wild	un-methylated	Recurrent	1	NA
CGGA_1260	Non-codel	32	1	1	177	Male	WHO IV	GBM	Wild	un-methylated	Recurrent	1	NA
CGGA_1262	NA	69	0	1	166	Female	WHO IV	GBM	Wild	methylated	Recurrent	1	NA
CGGA_1264	Codel	37	1	0	2929	Female	WHO III	AO	Mutant	methylated	Primary	0	NA
CGGA_1269	Codel	35	1	0	2923	Female	WHO III	AO	Mutant	methylated	Primary	0	NA
CGGA_1273	Non-codel	64	1	0	2438	Male	WHO III	AA	Mutant	un-methylated	Recurrent	1	NA
CGGA_1282	Non-codel	33	1	1	1116	Female	WHO IV	GBM	Wild	un-methylated	Primary	1	NA
CGGA_1286	Codel	52	1	0	2906	Female	WHO II	O	Mutant	un-methylated	Primary	1	NA
CGGA_1291	Codel	41	1	0	2422	Male	WHO III	AO	NA	un-methylated	Primary	1	NA
CGGA_1295	Non-codel	40	1	1	310	Male	WHO III	AA	Mutant	methylated	Recurrent	1	NA
CGGA_1300	Non-codel	35	1	1	1793	Male	WHO III	AA	Mutant	methylated	Primary	1	NA
CGGA_1303	NA	45	1	0	2861	Female	WHO III	AOA	Mutant	methylated	Primary	1	NA
CGGA_1305	Non-codel	43	1	1	2702	Male	WHO III	AA	Mutant	methylated	Primary	1	NA
CGGA_1309	Codel	65	0	0	964	Male	WHO III	AO	NA	methylated	Primary	0	NA
CGGA_1311	Codel	29	1	1	1080	Female	WHO III	AO	Mutant	methylated	Recurrent	1	NA
CGGA_1317	NA	45	0	0	2864	Male	WHO II	OA	Mutant	methylated	Primary	0	NA
CGGA_1318	Non-codel	39	0	0	1497	Male	WHO II	A	Mutant	methylated	Primary	1	NA
CGGA_1319	Non-codel	42	1	0	2861	Female	WHO III	AO	Wild	methylated	Primary	1	NA
CGGA_1321	Non-codel	46	1	1	702	Male	WHO III	AA	Mutant	methylated	Primary	1	NA
CGGA_1325	NA	20	0	NA	NA	Male	WHO IV	GBM	Wild	un-methylated	Recurrent	0	NA
CGGA_1326	Non-codel	45	0	1	322	Male	WHO IV	GBM	Mutant	un-methylated	Primary	1	NA
CGGA_1334	Non-codel	33	1	1	146	Female	WHO II	A	Wild	methylated	Primary	1	NA
CGGA_1335	Codel	43	0	0	2839	Female	WHO II	O	Mutant	un-methylated	Primary	0	NA
CGGA_1337	Non-codel	67	1	1	2172	Male	WHO IV	GBM	NA	un-methylated	Recurrent	1	NA
CGGA_1339	Codel	41	1	0	2832	Male	WHO II	O	Mutant	un-methylated	Primary	0	NA
CGGA_1345	Codel	56	1	0	2825	Male	WHO II	O	Mutant	methylated	Primary	1	NA
CGGA_135	Non-codel	41	0	1	1924	Female	WHO III	AA	Wild	un-methylated	Primary	1	NA
CGGA_1350	NA	36	0	0	2819	Male	WHO II	O	Mutant	methylated	Primary	0	NA
CGGA_1353	Non-codel	65	1	1	1022	Male	WHO IV	GBM	Wild	un-methylated	Primary	1	NA
CGGA_1354	Non-codel	40	1	1	530	Female	WHO IV	GBM	Wild	methylated	Primary	1	NA
CGGA_1356	Non-codel	52	1	1	948	Male	WHO III	AA	Mutant	methylated	Recurrent	1	NA
CGGA_1359	Non-codel	21	1	1	343	Male	WHO III	AA	Wild	methylated	Recurrent	1	NA
CGGA_1361	Non-codel	40	1	0	2804	Male	WHO II	O	Mutant	methylated	Primary	1	NA
CGGA_1362	Non-codel	64	1	0	2804	Female	WHO III	AA	Wild	un-methylated	Primary	1	NA
CGGA_1365	NA	55	1	1	253	Male	WHO IV	GBM	Wild	methylated	Primary	1	NA
CGGA_1368	NA	49	0	0	2797	Male	WHO II	O	Mutant	methylated	Primary	1	NA
CGGA_1369	Non-codel	37	1	0	360	Female	WHO III	AO	Mutant	methylated	Primary	1	NA
CGGA_1371	Non-codel	68	1	0	2791	Male	WHO IV	GBM	Wild	methylated	Primary	1	NA
CGGA_1377	Non-codel	28	1	0	2780	Male	WHO III	AA	Mutant	methylated	Primary	1	NA
CGGA_1378	NA	47	1	1	378	Male	WHO IV	GBM	Wild	un-methylated	Primary	1	NA
CGGA_1380	Non-codel	46	1	1	291	Male	WHO IV	GBM	Wild	methylated	Primary	1	NA
CGGA_1382	Non-codel	57	1	1	284	Male	WHO IV	GBM	Wild	methylated	Primary	1	NA
CGGA_1383	Codel	47	0	0	884	Female	WHO III	AA	Mutant	methylated	Recurrent	1	NA
CGGA_1386	Codel	34	1	0	2770	Male	WHO III	AO	NA	methylated	Primary	0	NA
CGGA_1387	Non-codel	41	0	1	90	Male	WHO IV	GBM	Wild	methylated	Recurrent	0	NA
CGGA_1389	Codel	67	0	1	1669	Female	WHO III	AO	Mutant	methylated	Primary	1	NA
CGGA_139	Non-codel	59	1	1	694	Male	WHO IV	GBM	Mutant	un-methylated	Primary	1	NA
CGGA_1390	Non-codel	50	1	0	2050	Male	WHO III	AA	Mutant	un-methylated	Recurrent	1	NA
CGGA_1391	Non-codel	62	1	0	426	Male	WHO IV	GBM	Wild	un-methylated	Primary	1	NA
CGGA_1392	Non-codel	62	1	1	473	Male	WHO IV	GBM	Wild	un-methylated	Primary	1	NA
CGGA_1398	Non-codel	43	1	1	554	Male	WHO III	AA	Mutant	methylated	Recurrent	1	NA
CGGA_1400	Codel	53	1	0	2742	Female	WHO III	AO	NA	un-methylated	Recurrent	1	NA
CGGA_1401	Non-codel	39	1	1	1680	Male	WHO III	AA	Mutant	methylated	Primary	1	NA
CGGA_1402	Non-codel	30	1	0	2742	Male	WHO IV	GBM	Wild	methylated	Primary	1	NA
CGGA_1403	Non-codel	43	1	1	679	Female	WHO IV	GBM	Wild	methylated	Primary	1	NA
CGGA_1404	Codel	56	1	0	2741	Female	WHO III	AO	Mutant	methylated	Primary	1	NA
CGGA_1407	Codel	29	0	0	2728	Female	WHO III	AO	Mutant	methylated	Primary	0	NA
CGGA_1410	Non-codel	27	1	1	825	Female	WHO IV	GBM	Wild	methylated	Primary	1	NA
CGGA_1413	Codel	35	1	0	2720	Male	WHO III	AO	Mutant	methylated	Primary	1	NA
CGGA_1415	Non-codel	30	1	0	2719	Female	WHO IV	GBM	Wild	methylated	Recurrent	1	NA
CGGA_1416	Codel	42	0	1	1933	Male	WHO III	AO	Mutant	un-methylated	Primary	0	NA
CGGA_1417	Codel	56	1	0	2713	Male	WHO III	AO	Mutant	methylated	Primary	1	NA
CGGA_1418	NA	73	1	1	287	Female	WHO IV	GBM	Wild	un-methylated	Primary	1	NA
CGGA_1419	Non-codel	56	1	1	249	Male	WHO IV	GBM	Wild	un-methylated	Recurrent	1	NA
CGGA_1420	Non-codel	60	1	1	364	Male	WHO IV	GBM	Wild	methylated	Primary	1	NA
CGGA_1421	Non-codel	35	1	0	2699	Male	WHO III	AO	NA	methylated	Primary	1	NA
CGGA_1422	NA	76	1	1	204	Male	WHO IV	GBM	Wild	un-methylated	Primary	1	NA
CGGA_1424	NA	41	1	0	2692	Female	WHO III	AO	Mutant	methylated	Primary	1	NA
CGGA_1425	Codel	22	1	1	640	Female	WHO IV	GBM	Wild	methylated	Primary	1	NA
CGGA_1426	Non-codel	50	1	1	133	Female	WHO IV	GBM	Wild	un-methylated	Primary	1	NA
CGGA_1427	Non-codel	30	0	0	339	Female	WHO II	OA	NA	un-methylated	Primary	1	NA
CGGA_1429	Codel	40	1	0	2685	Female	WHO IV	GBM	Mutant	methylated	Recurrent	1	NA
CGGA_1430	Non-codel	28	1	1	162	Female	WHO IV	GBM	Wild	un-methylated	Recurrent	1	NA
CGGA_1431	Non-codel	48	0	1	2048	Male	WHO III	AA	Mutant	methylated	Primary	0	NA
CGGA_1433	Non-codel	72	1	1	394	Female	WHO IV	GBM	Wild	un-methylated	Primary	1	NA
CGGA_1434	Non-codel	61	1	1	67	Male	WHO III	AA	Wild	un-methylated	Recurrent	1	NA
CGGA_1435	Non-codel	46	0	1	1657	Female	WHO III	AA	Mutant	un-methylated	Primary	1	NA
CGGA_1437	Non-codel	48	1	1	1037	Male	WHO III	AA	Wild	un-methylated	Recurrent	1	NA
CGGA_1440	Codel	29	1	0	2670	Female	WHO II	O	Mutant	methylated	Primary	0	NA
CGGA_1441	Non-codel	70	1	1	1882	Male	WHO IV	GBM	Wild	methylated	Primary	1	NA
CGGA_1443	Non-codel	41	0	0	2665	Male	WHO II	A	Wild	NA	Recurrent	1	NA
CGGA_1444	Non-codel	68	1	1	378	Female	WHO IV	GBM	Wild	methylated	Primary	1	NA
CGGA_1445	NA	37	1	0	2664	Male	WHO III	AA	Wild	methylated	Recurrent	0	NA
CGGA_1446	NA	29	1	0	2664	Male	WHO II	OA	Mutant	un-methylated	Primary	0	NA
CGGA_1447	NA	48	1	1	308	Male	WHO III	AA	Wild	methylated	Recurrent	1	NA
CGGA_1451	Non-codel	45	1	1	438	Female	WHO IV	GBM	Wild	un-methylated	Primary	1	NA
CGGA_1452	Non-codel	53	1	1	468	Male	WHO IV	GBM	Wild	methylated	Primary	1	NA
CGGA_1454	Non-codel	42	1	0	2655	Female	WHO II	A	Wild	methylated	Primary	1	NA
CGGA_1455	NA	40	0	0	2655	Male	WHO II	O	Mutant	un-methylated	Primary	0	NA
CGGA_1457	Non-codel	60	1	1	312	Male	WHO IV	GBM	Wild	methylated	Primary	1	NA
CGGA_1458	Codel	54	1	1	127	Female	WHO III	AO	Mutant	methylated	Recurrent	1	NA
CGGA_1459	Non-codel	55	1	1	503	Male	WHO III	AA	Wild	un-methylated	Recurrent	1	NA
CGGA_1461	Non-codel	60	1	1	226	Female	WHO IV	GBM	Wild	un-methylated	Primary	1	NA
CGGA_1462	Non-codel	49	1	1	174	Male	WHO IV	GBM	Wild	methylated	Primary	1	NA
CGGA_1463	Codel	69	0	0	2633	Female	WHO II	O	Mutant	methylated	Primary	1	NA
CGGA_1467	NA	58	0	1	866	Male	WHO IV	GBM	Mutant	un-methylated	Primary	1	NA
CGGA_1469	NA	46	1	0	2626	Male	WHO III	AOA	Mutant	methylated	Primary	1	NA
CGGA_1471	Non-codel	45	1	0	2623	Male	WHO II	A	Mutant	methylated	Primary	1	NA
CGGA_1472	Non-codel	34	0	1	1025	Male	WHO IV	GBM	NA	methylated	Primary	0	NA
CGGA_1473	Non-codel	28	0	1	265	Female	WHO III	AA	NA	un-methylated	Recurrent	1	NA
CGGA_1474	NA	50	1	0	333	Female	WHO III	AO	Mutant	methylated	Primary	1	NA
CGGA_1476	Non-codel	53	0	1	299	Female	WHO IV	GBM	Wild	methylated	Primary	0	NA
CGGA_1477	Non-codel	43	0	1	1194	Male	WHO II	OA	NA	un-methylated	Primary	1	NA
CGGA_1478	Non-codel	72	1	1	542	Female	WHO IV	GBM	Wild	methylated	Primary	1	NA
CGGA_1480	Non-codel	41	1	1	405	Male	WHO IV	GBM	Wild	methylated	Recurrent	1	NA
CGGA_1481	NA	55	0	1	131	Male	WHO IV	GBM	Wild	methylated	Primary	0	NA
CGGA_1482	Codel	38	1	0	2592	Male	WHO III	AO	NA	methylated	Primary	1	NA
CGGA_1486	NA	45	1	1	184	Male	WHO IV	GBM	Wild	methylated	Primary	1	NA
CGGA_1487	Non-codel	49	1	1	520	Female	WHO III	AA	Wild	un-methylated	Recurrent	1	NA
CGGA_1488	Non-codel	31	0	0	2586	Male	WHO II	A	Mutant	methylated	Primary	0	NA
CGGA_1491	Non-codel	29	1	1	246	Male	WHO IV	GBM	Mutant	un-methylated	Primary	1	NA
CGGA_1492	Non-codel	47	0	1	268	Female	WHO IV	GBM	Wild	un-methylated	Recurrent	0	NA
CGGA_1494	NA	21	1	1	269	Male	WHO IV	GBM	Wild	methylated	Primary	1	NA
CGGA_1496	Codel	42	1	1	330	Female	WHO IV	GBM	Mutant	methylated	Recurrent	1	NA
CGGA_1497	Non-codel	24	1	1	1178	Female	WHO III	AA	Mutant	un-methylated	Primary	1	NA
CGGA_1498	NA	69	NA	NA	NA	Male	WHO IV	GBM	Wild	un-methylated	Primary	NA	NA
CGGA_1500	Non-codel	45	1	1	108	Female	WHO IV	GBM	Wild	un-methylated	Primary	1	NA
CGGA_1501	Non-codel	58	1	1	222	Male	WHO IV	GBM	NA	methylated	Primary	1	NA
CGGA_1502	Codel	27	0	0	2565	Female	WHO II	O	Mutant	methylated	Primary	0	NA
CGGA_1503	NA	47	1	1	777	Male	WHO IV	GBM	Wild	un-methylated	Primary	1	NA
CGGA_1504	Non-codel	44	1	0	2558	Female	WHO III	AA	Mutant	methylated	Primary	1	NA
CGGA_1505	Non-codel	30	1	1	172	Male	WHO IV	GBM	Mutant	un-methylated	Recurrent	1	NA
CGGA_1507	Non-codel	41	1	1	715	Female	WHO IV	GBM	Wild	un-methylated	Recurrent	1	NA
CGGA_1508	Non-codel	39	0	1	1049	Male	WHO III	AA	Mutant	methylated	Primary	0	NA
CGGA_1510	Non-codel	40	1	1	271	Male	WHO III	AA	Mutant	methylated	Recurrent	1	NA
CGGA_1513	Codel	36	1	1	2352	Female	WHO III	AO	Mutant	methylated	Recurrent	1	NA
CGGA_1514	NA	57	0	1	76	Female	WHO II	A	Wild	methylated	Primary	0	NA
CGGA_1516	Codel	46	1	0	2530	Male	WHO II	O	Mutant	methylated	Primary	1	NA
CGGA_1517	Codel	42	1	0	2530	Male	WHO II	O	Mutant	methylated	Primary	1	NA
CGGA_1518	Non-codel	19	1	1	411	Female	WHO III	AA	Wild	methylated	Primary	1	NA
CGGA_1520	Non-codel	67	1	1	297	Female	WHO IV	GBM	Wild	NA	Recurrent	1	NA
CGGA_1521	Non-codel	63	1	1	205	Female	WHO IV	GBM	Wild	methylated	Primary	1	NA
CGGA_1523	Non-codel	50	1	0	2508	Male	WHO II	A	Mutant	methylated	Primary	1	NA
CGGA_1524	Codel	36	1	1	1004	Male	WHO III	AO	Mutant	methylated	Recurrent	1	NA
CGGA_1525	Non-codel	41	1	1	1686	Male	WHO III	AOA	NA	methylated	Primary	1	NA
CGGA_1526	Codel	39	1	0	2502	Male	WHO III	AO	Mutant	methylated	Primary	1	NA
CGGA_1527	Non-codel	47	1	1	1714	Male	WHO III	AA	Mutant	methylated	Primary	1	NA
CGGA_1528	Codel	27	1	0	2497	Female	WHO II	O	Mutant	methylated	Primary	1	NA
CGGA_1529	Non-codel	63	NA	1	583	Male	WHO IV	GBM	Wild	un-methylated	Primary	NA	NA
CGGA_1530	Non-codel	41	1	0	2497	Male	WHO III	AOA	NA	un-methylated	Primary	0	NA
CGGA_1531	Non-codel	36	NA	NA	NA	Male	WHO III	AA	Mutant	methylated	Primary	NA	NA
CGGA_1533	Non-codel	61	1	1	1217	Female	WHO III	AA	Wild	methylated	Recurrent	1	NA
CGGA_1534	Non-codel	58	0	1	27	Female	WHO IV	GBM	Mutant	un-methylated	Primary	0	NA
CGGA_1535	Non-codel	43	1	1	232	Male	WHO IV	GBM	Mutant	un-methylated	Recurrent	1	NA
CGGA_1536	Non-codel	53	0	1	840	Male	WHO II	A	Mutant	methylated	Primary	0	NA
CGGA_1537	Non-codel	73	0	1	97	Male	WHO IV	GBM	Wild	methylated	Primary	0	NA
CGGA_1538	Non-codel	57	1	1	247	Female	WHO IV	GBM	Wild	methylated	Recurrent	1	NA
CGGA_1539	Non-codel	61	1	0	2462	Male	WHO IV	GBM	Mutant	methylated	Primary	1	NA
CGGA_1541	Non-codel	50	1	1	67	Female	WHO IV	GBM	Wild	methylated	Recurrent	1	NA
CGGA_1542	NA	26	1	0	184	Male	WHO IV	GBM	Mutant	un-methylated	Primary	1	NA
CGGA_1543	Non-codel	57	0	1	723	Male	WHO IV	GBM	Mutant	un-methylated	Primary	1	NA
CGGA_1544	Non-codel	38	0	1	208	Female	WHO III	AA	Mutant	methylated	Primary	0	NA
CGGA_1546	Non-codel	56	1	1	223	Male	WHO IV	GBM	Wild	un-methylated	Primary	0	NA
CGGA_1548	Non-codel	53	1	1	1054	Male	WHO IV	GBM	Wild	un-methylated	Primary	1	NA
CGGA_1551	Non-codel	50	1	1	347	Female	WHO IV	GBM	NA	un-methylated	Primary	1	NA
CGGA_1552	Codel	39	0	0	2432	Male	WHO III	AO	Mutant	methylated	Primary	1	NA
CGGA_1553	Non-codel	30	1	1	540	Male	WHO III	AA	Mutant	un-methylated	Recurrent	1	NA
CGGA_1554	Codel	34	1	1	824	Male	WHO III	AO	Mutant	methylated	Recurrent	1	NA
CGGA_1557	Codel	47	1	0	2427	Male	WHO III	AO	Mutant	methylated	Primary	0	NA
CGGA_1558	Non-codel	71	1	1	130	Male	WHO IV	GBM	Wild	methylated	Recurrent	1	NA
CGGA_1559	Codel	63	1	1	603	Male	WHO IV	GBM	Mutant	methylated	Primary	0	NA
CGGA_1560	Non-codel	35	1	1	459	Female	WHO IV	GBM	Mutant	methylated	Primary	1	NA
CGGA_1562	Codel	51	1	1	2032	Male	WHO III	AO	Mutant	methylated	Primary	1	NA
CGGA_1563	Non-codel	32	1	0	2423	Female	WHO II	A	Wild	methylated	Primary	1	NA
CGGA_1564	Non-codel	48	1	1	190	Male	WHO IV	GBM	Wild	un-methylated	Primary	1	NA
CGGA_1565	Non-codel	23	0	0	1417	Female	WHO III	AA	Mutant	methylated	Primary	0	NA
CGGA_1566	Codel	43	1	0	2420	Female	WHO III	AO	Mutant	methylated	Primary	1	NA
CGGA_1567	Non-codel	48	1	1	840	Female	WHO III	AO	Mutant	methylated	Primary	1	NA
CGGA_1568	Non-codel	26	0	0	345	Female	WHO III	AA	NA	methylated	Primary	0	NA
CGGA_1569	Codel	27	0	0	1406	Female	WHO III	AA	Wild	methylated	Primary	0	NA
CGGA_157	Non-codel	34	1	1	914	Male	WHO II	A	NA	un-methylated	Recurrent	1	NA
CGGA_1571	Non-codel	43	1	0	412	Female	WHO IV	GBM	Mutant	methylated	Primary	1	NA
CGGA_1572	Non-codel	60	1	1	160	Female	WHO IV	GBM	Wild	un-methylated	Recurrent	1	NA
CGGA_1575	Non-codel	37	0	1	129	Male	WHO III	AA	Mutant	methylated	Recurrent	1	NA
CGGA_1579	Non-codel	37	0	0	2398	Male	WHO II	A	Wild	methylated	Primary	0	NA
CGGA_1580	Non-codel	34	1	1	1581	Female	WHO III	AA	Mutant	un-methylated	Primary	1	NA
CGGA_1583	Non-codel	51	0	1	1606	Female	WHO II	OA	NA	methylated	Primary	1	NA
CGGA_1586	Non-codel	55	1	1	232	Female	WHO IV	GBM	Wild	un-methylated	Primary	1	NA
CGGA_1587	Non-codel	30	0	1	750	Female	WHO III	AA	Mutant	methylated	Primary	0	NA
CGGA_1588	Non-codel	24	0	0	2003	Female	WHO III	AA	Wild	methylated	Primary	0	NA
CGGA_1589	Non-codel	49	1	1	342	Male	WHO II	A	Wild	methylated	Recurrent	1	NA
CGGA_1591	Non-codel	54	0	1	1133	Male	WHO III	AA	Mutant	methylated	Recurrent	1	NA
CGGA_1592	Codel	37	1	1	1588	Male	WHO III	AO	Mutant	methylated	Recurrent	1	NA
CGGA_1594	Non-codel	25	1	0	480	Male	WHO II	A	NA	methylated	Recurrent	0	NA
CGGA_1595	Non-codel	34	1	0	2363	Female	WHO IV	GBM	NA	un-methylated	Primary	1	NA
CGGA_1596	Non-codel	63	1	1	205	Male	WHO IV	GBM	Wild	methylated	Primary	1	NA
CGGA_1597	Non-codel	58	0	1	174	Male	WHO IV	GBM	Wild	methylated	Primary	1	NA
CGGA_1598	Non-codel	31	1	1	564	Male	WHO III	AA	Wild	un-methylated	Primary	1	NA
CGGA_1601	Non-codel	66	1	1	710	Male	WHO IV	GBM	Wild	methylated	Primary	1	NA
CGGA_1603	Non-codel	18	1	1	356	Male	WHO IV	GBM	Wild	un-methylated	Recurrent	1	NA
CGGA_1604	Non-codel	46	1	1	740	Male	WHO IV	GBM	Mutant	methylated	Recurrent	1	NA
CGGA_1605	Non-codel	34	1	1	321	Male	WHO IV	GBM	Wild	methylated	Recurrent	1	NA
CGGA_1606	Non-codel	28	1	1	471	Female	WHO III	AA	Wild	un-methylated	Primary	1	NA
CGGA_1607	Codel	35	1	1	1333	Female	WHO II	O	Mutant	methylated	Recurrent	1	NA
CGGA_1608	Non-codel	38	0	0	1953	Male	WHO III	AA	Mutant	methylated	Recurrent	1	NA
CGGA_1610	Codel	39	1	1	1058	Male	WHO III	AOA	NA	methylated	Recurrent	1	NA
CGGA_1611	Non-codel	30	1	1	1158	Female	WHO IV	GBM	Mutant	un-methylated	Recurrent	1	NA
CGGA_1612	Non-codel	68	1	1	718	Male	WHO IV	GBM	Wild	un-methylated	Primary	1	NA
CGGA_1613	Non-codel	53	1	0	250	Male	WHO IV	GBM	Wild	methylated	Primary	1	NA
CGGA_1614	Non-codel	51	1	1	1079	Male	WHO III	AA	Mutant	methylated	Recurrent	1	NA
CGGA_1615	Codel	48	1	1	586	Male	WHO IV	GBM	Wild	un-methylated	Recurrent	1	NA
CGGA_1617	Codel	35	0	0	2310	Female	WHO II	O	NA	methylated	Primary	1	NA
CGGA_1618	Non-codel	31	1	0	2319	Male	WHO III	AA	Mutant	un-methylated	Primary	1	NA
CGGA_1619	Non-codel	44	1	1	766	Male	WHO III	AA	Mutant	methylated	Primary	1	NA
CGGA_1620	Codel	51	1	0	2312	Male	WHO III	AO	Mutant	methylated	Primary	1	NA
CGGA_1621	Non-codel	48	1	0	2311	Female	WHO II	A	Mutant	un-methylated	Primary	1	NA
CGGA_1623	Non-codel	16	0	0	2307	Female	WHO III	AA	Wild	methylated	Primary	1	NA
CGGA_1624	Non-codel	27	1	1	87	Female	WHO IV	GBM	Mutant	methylated	Recurrent	1	NA
CGGA_1626	Non-codel	66	1	1	696	Male	WHO IV	GBM	Wild	un-methylated	Primary	1	NA
CGGA_1627	Non-codel	37	1	0	2301	Male	WHO III	AA	Mutant	un-methylated	Primary	1	NA
CGGA_1630	Codel	26	0	0	2160	Male	WHO II	O	NA	un-methylated	Primary	0	NA
CGGA_1631	Non-codel	58	0	1	221	Female	WHO IV	GBM	Wild	methylated	Recurrent	1	NA
CGGA_1634	Non-codel	26	0	1	366	Female	WHO IV	GBM	Wild	methylated	Primary	0	NA
CGGA_1635	NA	43	1	1	332	Female	WHO IV	GBM	Wild	un-methylated	Primary	1	NA
CGGA_1640	Non-codel	55	1	0	2267	Male	WHO III	AOA	NA	un-methylated	Primary	1	NA
CGGA_1641	Non-codel	57	1	1	291	Female	WHO IV	GBM	Wild	methylated	Recurrent	1	NA
CGGA_1642	Non-codel	48	0	0	2266	Male	WHO II	A	Mutant	methylated	Primary	1	NA
CGGA_1643	Non-codel	50	NA	NA	NA	Female	WHO IV	GBM	Wild	un-methylated	Primary	NA	NA
CGGA_1644	Non-codel	48	1	1	173	Male	WHO IV	GBM	Wild	methylated	Primary	1	NA
CGGA_1645	Non-codel	59	1	0	1996	Male	WHO III	AA	Mutant	methylated	Primary	1	NA
CGGA_1647	Codel	40	0	0	2229	Male	WHO II	O	NA	methylated	Primary	1	NA
CGGA_1648	Codel	45	1	0	1747	Female	WHO III	AOA	NA	un-methylated	Primary	1	NA
CGGA_1649	Codel	36	1	0	2225	Male	WHO II	O	Mutant	un-methylated	Primary	1	NA
CGGA_165	Non-codel	34	0	0	183	Male	WHO II	A	NA	un-methylated	Primary	1	NA
CGGA_1650	Non-codel	36	1	1	1283	Male	WHO IV	GBM	Mutant	methylated	Primary	1	NA
CGGA_1651	Non-codel	44	1	1	842	Female	WHO II	A	Mutant	methylated	Recurrent	1	NA
CGGA_1653	Non-codel	47	0	0	2217	Female	WHO II	OA	NA	methylated	Primary	1	NA
CGGA_1654	Non-codel	61	NA	NA	NA	Male	WHO IV	GBM	Wild	methylated	Primary	NA	NA
CGGA_1655	Non-codel	48	0	0	1209	Male	WHO II	A	Mutant	un-methylated	Primary	1	NA
CGGA_1656	Non-codel	56	1	1	149	Male	WHO IV	GBM	Wild	methylated	Recurrent	0	NA
CGGA_1657	Non-codel	20	0	0	2215	Female	WHO III	AOA	NA	methylated	Primary	0	NA
CGGA_1658	Non-codel	64	1	1	1574	Female	WHO IV	GBM	Wild	un-methylated	Recurrent	1	NA
CGGA_1659	Non-codel	24	1	1	387	Male	WHO IV	GBM	Wild	methylated	Recurrent	1	NA
CGGA_1660	Codel	41	1	NA	NA	Male	WHO II	A	Wild	methylated	Primary	1	NA
CGGA_1661	Non-codel	42	1	0	2209	Female	WHO III	AA	NA	methylated	Primary	1	NA
CGGA_1662	Codel	55	0	0	1493	Female	WHO II	O	Mutant	methylated	Primary	1	NA
CGGA_1663	Non-codel	61	1	1	290	Male	WHO IV	GBM	Wild	NA	Recurrent	1	NA
CGGA_1664	Non-codel	40	1	1	1528	Female	WHO II	O	Mutant	methylated	Primary	1	NA
CGGA_1666	NA	60	1	1	249	Male	WHO IV	GBM	Wild	methylated	Primary	1	NA
CGGA_1667	Codel	40	1	0	2180	Female	WHO III	AO	Mutant	un-methylated	Primary	1	NA
CGGA_1669	Non-codel	44	0	1	139	Female	WHO III	AA	Wild	methylated	Primary	0	NA
CGGA_1670	Non-codel	30	1	1	365	Female	WHO III	AA	Wild	methylated	Recurrent	1	NA
CGGA_1671	Non-codel	26	1	0	2168	Female	WHO III	AA	Mutant	un-methylated	Primary	1	NA
CGGA_1672	Non-codel	49	NA	NA	NA	Female	WHO III	AOA	NA	methylated	Primary	NA	NA
CGGA_1673	Non-codel	23	1	0	2160	Female	WHO II	A	Mutant	methylated	Primary	0	NA
CGGA_1675	Non-codel	38	1	0	2154	Male	WHO III	AA	Mutant	methylated	Primary	1	NA
CGGA_1677	Non-codel	39	NA	NA	NA	Female	WHO II	A	NA	methylated	Primary	NA	NA
CGGA_1678	NA	51	1	1	657	Male	WHO IV	GBM	Wild	methylated	Primary	1	NA
CGGA_1679	Codel	52	1	0	2146	Female	WHO III	AO	Mutant	methylated	Primary	1	NA
CGGA_1680	Non-codel	45	1	1	596	Male	WHO III	AA	Mutant	methylated	Primary	1	NA
CGGA_1681	Codel	58	1	1	346	Female	WHO IV	GBM	Wild	methylated	Primary	1	NA
CGGA_1682	Non-codel	67	1	1	345	Male	WHO IV	GBM	Wild	methylated	Recurrent	1	NA
CGGA_1684	Non-codel	51	NA	NA	NA	Male	WHO IV	GBM	Wild	methylated	Primary	NA	NA
CGGA_1685	Non-codel	33	1	1	225	Male	WHO III	AA	Mutant	methylated	Recurrent	1	NA
CGGA_1686	Non-codel	27	1	1	745	Male	WHO III	AA	Wild	un-methylated	Primary	0	NA
CGGA_1687	Non-codel	14	1	0	2118	Male	WHO IV	GBM	Wild	un-methylated	Primary	1	NA
CGGA_1688	Non-codel	51	1	1	51	Female	WHO III	AA	Wild	methylated	Recurrent	1	NA
CGGA_1689	Non-codel	45	1	0	2118	Male	WHO II	A	Mutant	methylated	Primary	1	NA
CGGA_1690	Non-codel	60	1	1	592	Male	WHO IV	GBM	Wild	un-methylated	Primary	1	NA
CGGA_1693	Non-codel	61	1	1	517	Male	WHO III	AO	NA	un-methylated	Primary	1	NA
CGGA_1694	Non-codel	55	1	1	624	Male	WHO IV	GBM	Wild	un-methylated	Primary	1	NA
CGGA_1695	Non-codel	45	1	0	2094	Male	WHO III	AA	Mutant	un-methylated	Recurrent	1	NA
CGGA_1696	NA	72	1	0	1205	Male	WHO III	AA	Wild	un-methylated	Primary	1	NA
CGGA_1697	Non-codel	47	1	1	89	Female	WHO IV	GBM	Wild	methylated	Recurrent	1	NA
CGGA_1698	Non-codel	55	0	1	388	Female	WHO IV	GBM	Wild	methylated	Primary	0	NA
CGGA_1699	NA	41	1	0	2088	Female	WHO IV	GBM	Mutant	un-methylated	Primary	0	NA
CGGA_1700	Codel	49	1	0	2076	Male	WHO III	AO	Mutant	un-methylated	Primary	1	NA
CGGA_1701	Codel	44	0	0	1696	Male	WHO III	AO	Mutant	methylated	Primary	1	NA
CGGA_1702	Non-codel	29	1	1	168	Female	WHO IV	GBM	Wild	un-methylated	Recurrent	1	NA
CGGA_1703	Non-codel	30	1	0	1592	Female	WHO II	A	Mutant	un-methylated	Primary	1	NA
CGGA_1704	Non-codel	32	0	0	2064	Female	WHO II	A	Wild	un-methylated	Primary	1	NA
CGGA_1706	Non-codel	60	1	0	2068	Male	WHO IV	GBM	Wild	NA	Primary	1	NA
CGGA_1708	Non-codel	54	1	1	1122	Female	WHO IV	GBM	Wild	methylated	Primary	1	NA
CGGA_1709	Non-codel	47	1	1	415	Male	WHO IV	GBM	Wild	un-methylated	Primary	1	NA
CGGA_1713	Non-codel	62	1	1	332	Male	WHO IV	GBM	Wild	methylated	Primary	1	NA
CGGA_1714	Codel	37	1	0	2034	Female	WHO III	AOA	NA	un-methylated	Primary	1	NA
CGGA_1715	Non-codel	12	0	0	2033	Female	WHO II	O	Wild	methylated	Primary	0	NA
CGGA_1716	Non-codel	38	1	1	951	Male	WHO III	AA	Mutant	methylated	Recurrent	1	NA
CGGA_1718	Non-codel	37	1	0	1996	Female	WHO III	AA	Mutant	methylated	Primary	1	NA
CGGA_1720	Non-codel	35	1	0	1994	Male	WHO II	A	Mutant	methylated	Primary	1	NA
CGGA_1721	Codel	46	1	0	1994	Female	WHO III	AO	NA	un-methylated	Primary	1	NA
CGGA_1722	NA	60	1	1	349	Female	WHO IV	GBM	Wild	un-methylated	Primary	1	NA
CGGA_1723	Codel	39	1	0	1986	Female	WHO III	AO	Mutant	un-methylated	Primary	1	NA
CGGA_1725	Codel	33	1	0	1983	Female	WHO III	AO	Mutant	un-methylated	Primary	1	NA
CGGA_1727	Non-codel	48	1	0	1980	Male	WHO IV	GBM	Mutant	un-methylated	Primary	1	NA
CGGA_1728	Non-codel	45	1	1	917	Male	WHO IV	GBM	Mutant	un-methylated	Primary	1	NA
CGGA_1729	Non-codel	52	1	1	244	Male	WHO IV	GBM	Wild	methylated	Recurrent	1	NA
CGGA_1731	Non-codel	45	1	0	1976	Female	WHO III	AA	Mutant	methylated	Primary	1	NA
CGGA_1735	Non-codel	54	1	1	813	Male	WHO IV	GBM	Wild	un-methylated	Primary	1	NA
CGGA_1736	Non-codel	57	1	1	938	Female	WHO IV	GBM	Wild	un-methylated	Primary	1	NA
CGGA_1737	Codel	33	1	0	1952	Male	WHO III	AO	Mutant	methylated	Primary	1	NA
CGGA_1738	Non-codel	49	1	1	469	Male	WHO III	AA	Wild	methylated	Primary	1	NA
CGGA_1739	Non-codel	45	1	1	515	Male	WHO III	AA	Mutant	un-methylated	Recurrent	1	NA
CGGA_1740	Non-codel	50	0	1	363	Female	WHO IV	GBM	Wild	methylated	Primary	0	NA
CGGA_1743	Non-codel	47	1	1	1361	Female	WHO III	AA	Mutant	un-methylated	Primary	1	NA
CGGA_1744	Non-codel	51	1	0	1936	Male	WHO IV	GBM	NA	methylated	Primary	1	NA
CGGA_1745	NA	45	0	0	1929	Female	WHO III	AOA	Mutant	methylated	Primary	1	NA
CGGA_1747	Non-codel	27	1	1	293	Female	WHO III	AOA	NA	un-methylated	Primary	1	NA
CGGA_1749	Non-codel	44	1	1	401	Female	WHO IV	GBM	Wild	un-methylated	Primary	1	NA
CGGA_1750	Non-codel	52	1	1	250	Female	WHO IV	GBM	Wild	methylated	Primary	1	NA
CGGA_1758	Non-codel	45	1	1	414	Female	WHO IV	GBM	Wild	methylated	Primary	1	NA
CGGA_1760	Non-codel	51	1	1	459	Male	WHO II	A	Wild	un-methylated	Recurrent	0	NA
CGGA_1764	Non-codel	33	1	1	710	Male	WHO IV	GBM	Mutant	un-methylated	Primary	1	NA
CGGA_1767	NA	63	0	1	86	Male	WHO IV	GBM	Wild	methylated	Primary	0	NA
CGGA_1769	Non-codel	49	1	0	1854	Female	WHO IV	GBM	Wild	methylated	Primary	0	NA
CGGA_1770	Non-codel	43	1	1	267	Female	WHO IV	GBM	Mutant	un-methylated	Recurrent	0	NA
CGGA_1771	Non-codel	38	1	1	1068	Male	WHO III	AA	Mutant	un-methylated	Recurrent	1	NA
CGGA_1773	Non-codel	46	1	1	104	Female	WHO IV	GBM	Wild	un-methylated	Recurrent	1	NA
CGGA_1776	Non-codel	23	1	1	259	Male	WHO IV	GBM	Wild	un-methylated	Recurrent	1	NA
CGGA_1780	NA	57	1	0	1826	Female	WHO IV	GBM	Wild	NA	Primary	0	NA
CGGA_1785	Non-codel	34	1	1	329	Male	WHO IV	GBM	Mutant	methylated	Recurrent	1	NA
CGGA_1786	Codel	54	1	0	1817	Female	WHO III	AO	Mutant	NA	Recurrent	1	NA
CGGA_1791	NA	55	1	1	855	Male	WHO III	AA	Wild	un-methylated	Primary	1	NA
CGGA_1807	Non-codel	65	NA	1	247	Female	WHO IV	GBM	Wild	methylated	Primary	NA	NA
CGGA_1809	Non-codel	27	1	1	343	Male	WHO III	AO	Wild	un-methylated	Primary	1	NA
CGGA_1811	Non-codel	64	1	1	304	Male	WHO IV	GBM	Wild	NA	Recurrent	1	NA
CGGA_1812	Non-codel	65	NA	1	780	Male	WHO IV	GBM	Wild	un-methylated	Primary	NA	NA
CGGA_1814	Non-codel	46	1	1	221	Female	WHO IV	GBM	Wild	un-methylated	Recurrent	1	NA
CGGA_1815	Non-codel	45	1	1	185	Female	WHO IV	GBM	Wild	methylated	Recurrent	1	NA
CGGA_1817	Non-codel	72	1	1	399	Female	WHO IV	GBM	Wild	methylated	Primary	1	NA
CGGA_1819	Non-codel	55	1	1	1005	Male	WHO IV	GBM	Wild	methylated	Primary	0	NA
CGGA_1820	Non-codel	52	1	1	77	Female	WHO IV	GBM	Wild	un-methylated	Recurrent	1	NA
CGGA_1826	Non-codel	70	0	1	44	Female	WHO IV	GBM	Wild	methylated	Primary	0	NA
CGGA_1829	Non-codel	23	0	0	801	Male	WHO II	A	Wild	methylated	Primary	0	NA
CGGA_1833	Non-codel	60	1	1	494	Female	WHO IV	GBM	Wild	methylated	Primary	1	NA
CGGA_1840	Non-codel	58	1	0	1179	Female	WHO IV	GBM	Wild	methylated	Primary	1	NA
CGGA_1850	Non-codel	29	1	0	750	Male	WHO II	A	Mutant	methylated	Primary	0	NA
CGGA_1854	Non-codel	36	1	0	1626	Male	WHO III	AA	Mutant	methylated	Primary	0	NA
CGGA_1857	Non-codel	46	1	1	157	Male	WHO IV	GBM	Wild	NA	Recurrent	1	NA
CGGA_1862	Non-codel	40	1	1	110	Male	WHO III	AA	Wild	methylated	Primary	1	NA
CGGA_1863	Codel	50	1	0	1594	Female	WHO III	AO	Mutant	un-methylated	Recurrent	1	NA
CGGA_1865	Non-codel	45	0	1	89	Female	WHO IV	GBM	Wild	NA	Recurrent	0	NA
CGGA_1866	Non-codel	68	1	1	127	Male	WHO IV	GBM	Wild	un-methylated	Primary	1	NA
CGGA_1870	Codel	62	1	0	1556	Male	WHO IV	GBM	Mutant	un-methylated	Primary	1	NA
CGGA_1875	Non-codel	22	1	0	1558	Female	WHO II	A	Wild	methylated	Primary	1	NA
CGGA_1877	Codel	35	NA	NA	NA	Male	WHO III	AO	Mutant	methylated	Recurrent	NA	NA
CGGA_1880	Non-codel	37	0	0	1302	Female	WHO III	AA	Mutant	NA	Recurrent	0	NA
CGGA_1882	Codel	33	0	0	1531	Male	WHO III	AO	Mutant	methylated	Primary	0	NA
CGGA_1886	Non-codel	31	1	1	338	Male	WHO IV	GBM	Wild	un-methylated	Recurrent	1	NA
CGGA_1899	Non-codel	45	1	1	176	Male	WHO IV	GBM	Wild	un-methylated	Recurrent	1	NA
CGGA_1901	Non-codel	60	1	1	540	Male	WHO IV	GBM	Wild	methylated	Primary	1	NA
CGGA_1902	Non-codel	33	0	0	1479	Male	WHO II	A	Mutant	methylated	Primary	0	NA
CGGA_1903	Codel	24	1	0	1474	Female	WHO III	AOA	NA	methylated	Primary	1	NA
CGGA_1906	Non-codel	57	1	1	1054	Male	WHO III	AA	Mutant	methylated	Recurrent	0	NA
CGGA_1908	Non-codel	42	1	1	298	Female	WHO IV	GBM	Wild	methylated	Recurrent	1	NA
CGGA_1911	Non-codel	15	1	0	1451	Male	WHO IV	GBM	Wild	methylated	Recurrent	1	NA
CGGA_1912	Non-codel	48	1	1	507	Male	WHO IV	GBM	NA	methylated	Recurrent	1	NA
CGGA_1916	Non-codel	33	0	NA	NA	Female	WHO IV	GBM	Mutant	NA	Primary	0	NA
CGGA_1939	Non-codel	31	1	NA	NA	Male	WHO II	A	NA	un-methylated	Recurrent	NA	NA
CGGA_194	Codel	43	0	1	2304	Female	WHO III	AO	Mutant	methylated	Recurrent	0	NA
CGGA_1946	Non-codel	51	1	1	142	Female	WHO IV	GBM	Wild	un-methylated	Recurrent	1	NA
CGGA_1953	Non-codel	47	1	1	73	Male	WHO IV	GBM	Wild	methylated	Recurrent	1	NA
CGGA_1955	Non-codel	30	1	1	457	Male	WHO IV	GBM	NA	NA	Recurrent	1	NA
CGGA_1972	Non-codel	47	1	0	1291	Male	WHO IV	GBM	Wild	un-methylated	Recurrent	1	NA
CGGA_1976	Non-codel	53	1	1	73	Female	WHO IV	GBM	Wild	un-methylated	Recurrent	0	NA
CGGA_1985	Non-codel	41	NA	1	380	Male	WHO IV	GBM	Mutant	un-methylated	Recurrent	NA	NA
CGGA_1994	Non-codel	32	1	0	1237	Female	WHO III	AO	Mutant	methylated	Recurrent	1	NA
CGGA_2002	Non-codel	40	1	1	572	Male	WHO II	A	Mutant	un-methylated	Recurrent	1	NA
CGGA_2003	Non-codel	40	1	1	780	Male	WHO IV	GBM	Mutant	NA	Recurrent	1	NA
CGGA_2006	Non-codel	43	1	1	626	Male	WHO III	AA	Mutant	methylated	Recurrent	1	NA
CGGA_2008	Non-codel	56	NA	1	44	Male	WHO IV	GBM	Wild	methylated	Recurrent	1	NA
CGGA_2013	Codel	41	NA	1	139	Male	WHO II	A	Mutant	un-methylated	Recurrent	NA	NA
CGGA_2024	Non-codel	19	NA	1	328	Female	WHO IV	GBM	Wild	methylated	Recurrent	1	NA
CGGA_2038	Non-codel	44	1	1	NA	Male	WHO IV	GBM	Mutant	NA	Recurrent	1	NA
CGGA_2039	Non-codel	28	1	0	702	Male	WHO IV	GBM	Wild	methylated	Recurrent	1	NA
CGGA_2046	Non-codel	46	1	1	251	Male	WHO III	AA	Mutant	NA	Recurrent	1	NA
CGGA_2047	Non-codel	64	1	1	598	Female	WHO IV	GBM	Wild	NA	Recurrent	1	NA
CGGA_2053	Codel	55	1	0	1031	Male	WHO IV	GBM	Wild	NA	Recurrent	1	NA
CGGA_2056	Non-codel	41	1	0	1019	Female	WHO IV	GBM	Mutant	NA	Recurrent	1	NA
CGGA_2062	Non-codel	63	1	1	41	Female	WHO IV	GBM	Mutant	NA	Recurrent	1	NA
CGGA_2075	Non-codel	63	1	1	266	Male	WHO IV	GBM	Wild	NA	Recurrent	NA	NA
CGGA_2078	Non-codel	61	1	1	280	Female	WHO IV	GBM	Wild	NA	Recurrent	1	NA
CGGA_2079	Codel	45	1	0	964	Male	WHO III	AO	Mutant	NA	Recurrent	1	NA
CGGA_2081	Codel	39	1	0	961	Female	WHO III	AO	Mutant	NA	Recurrent	1	NA
CGGA_2082	Non-codel	41	1	0	571	Male	WHO IV	GBM	Wild	NA	Recurrent	1	NA
CGGA_2088	Non-codel	30	1	NA	NA	Female	WHO IV	GBM	Wild	NA	Recurrent	1	NA
CGGA_2106	Codel	39	1	0	892	Female	WHO IV	GBM	Mutant	methylated	Recurrent	1	NA
CGGA_2115	Non-codel	31	1	1	171	Female	WHO IV	GBM	Wild	un-methylated	Recurrent	NA	NA
CGGA_2121	Non-codel	41	1	1	346	Female	WHO II	A	Mutant	un-methylated	Recurrent	NA	NA
CGGA_2129	Non-codel	48	0	0	828	Male	WHO III	AA	Mutant	NA	Recurrent	1	NA
CGGA_265	Non-codel	43	1	0	3959	Male	WHO II	A	Mutant	methylated	Recurrent	1	NA
CGGA_279	Non-codel	49	1	1	1314	Female	WHO III	AA	Mutant	methylated	Recurrent	0	NA
CGGA_28	Codel	25	0	1	1103	Male	WHO II	A	Mutant	un-methylated	Primary	1	NA
CGGA_288	Codel	49	0	1	1057	Male	WHO II	O	Mutant	un-methylated	Recurrent	0	NA
CGGA_290	Codel	37	0	0	4725	Female	WHO II	O	Mutant	un-methylated	Primary	1	NA
CGGA_320	Codel	31	1	1	3005	Male	WHO II	O	Mutant	NA	Primary	1	NA
CGGA_336	Codel	57	1	1	2549	Female	WHO III	AO	Mutant	un-methylated	Recurrent	1	NA
CGGA_358	Non-codel	30	0	1	122	Female	WHO III	AA	Mutant	methylated	Recurrent	0	NA
CGGA_362	Codel	39	NA	NA	NA	Female	WHO II	A	Mutant	un-methylated	Recurrent	0	NA
CGGA_369	Non-codel	33	0	0	4606	Male	WHO II	A	Mutant	NA	Recurrent	1	NA
CGGA_406	Non-codel	24	0	1	90	Female	WHO III	AA	Mutant	un-methylated	Recurrent	0	Classical
CGGA_42	Codel	38	0	1	2832	Male	WHO II	A	Mutant	un-methylated	Primary	1	NA
CGGA_420	Codel	39	1	0	3514	Female	WHO III	AO	Mutant	methylated	Recurrent	1	Proneural
CGGA_457	Non-codel	32	0	1	75	Male	WHO III	AA	Mutant	methylated	Recurrent	0	NA
CGGA_474	Non-codel	NA	1	0	2029	Male	WHO III	AO	Wild	un-methylated	Primary	1	Classical
CGGA_482	Codel	45	0	1	2511	Male	WHO II	O	Mutant	methylated	Primary	1	Neural
CGGA_487	Non-codel	46	1	1	156	Male	WHO IV	GBM	Wild	un-methylated	Recurrent	0	NA
CGGA_492	Non-codel	27	1	0	652	Male	WHO III	AA	Wild	un-methylated	Recurrent	1	Mesenchymal
CGGA_503	Non-codel	51	1	0	4410	Male	WHO II	A	Mutant	un-methylated	Primary	1	NA
CGGA_507	Non-codel	53	1	1	302	Female	WHO III	AA	Mutant	methylated	Recurrent	0	NA
CGGA_509	Non-codel	38	0	1	623	Male	WHO IV	GBM	Wild	un-methylated	Primary	1	NA
CGGA_521	Non-codel	32	0	1	514	Male	WHO III	AA	Wild	un-methylated	Primary	1	NA
CGGA_530	Non-codel	41	1	1	506	Female	WHO IV	GBM	Wild	methylated	Recurrent	0	Neural
CGGA_554	Non-codel	46	0	1	134	Female	WHO III	AOA	NA	methylated	Recurrent	0	NA
CGGA_568	Non-codel	14	1	1	285	Male	WHO IV	GBM	Wild	un-methylated	Recurrent	0	NA
CGGA_583	NA	36	0	1	3107	Female	WHO II	A	Mutant	un-methylated	Primary	1	Proneural
CGGA_619	Non-codel	40	0	1	550	Male	WHO II	A	Wild	NA	Recurrent	0	NA
CGGA_621	Non-codel	40	0	NA	NA	Male	WHO III	AA	Mutant	un-methylated	Recurrent	1	NA
CGGA_625	Codel	33	0	1	2465	Female	WHO III	AO	Mutant	un-methylated	Recurrent	0	NA
CGGA_634	Non-codel	35	0	1	2633	Female	WHO III	AA	Mutant	un-methylated	Primary	1	NA
CGGA_652	Non-codel	42	1	1	476	Male	WHO III	AA	Mutant	methylated	Recurrent	0	Neural
CGGA_663	Non-codel	29	1	0	4210	Female	WHO II	A	Mutant	un-methylated	Primary	1	Neural
CGGA_703	Non-codel	31	1	1	1355	Female	WHO III	AO	Mutant	NA	Recurrent	0	Neural
CGGA_705	Non-codel	41	0	1	1507	Male	WHO III	AA	Mutant	un-methylated	Primary	1	NA
CGGA_707	Codel	39	0	1	3299	Female	WHO II	O	Mutant	NA	Primary	1	NA
CGGA_720	Non-codel	46	0	1	1258	Female	WHO II	A	Mutant	un-methylated	Recurrent	0	NA
CGGA_721	Non-codel	45	1	1	2552	Male	WHO II	A	Mutant	un-methylated	Primary	1	NA
CGGA_724	Non-codel	32	0	0	4147	Male	WHO II	A	Mutant	un-methylated	Recurrent	0	NA
CGGA_730	Codel	51	0	1	2118	Female	WHO II	O	Mutant	NA	Recurrent	0	NA
CGGA_763	Non-codel	52	0	0	319	Male	WHO III	AA	Wild	un-methylated	Recurrent	0	NA
CGGA_777	Non-codel	46	0	1	146	Male	WHO IV	GBM	Wild	un-methylated	Recurrent	0	NA
CGGA_780	Non-codel	64	1	1	923	Female	WHO III	AO	Wild	un-methylated	Recurrent	0	NA
CGGA_799	Codel	53	1	1	1868	Male	WHO III	AO	Mutant	methylated	Recurrent	0	NA
CGGA_809	Non-codel	26	0	1	1252	Male	WHO II	A	Mutant	un-methylated	Primary	1	Proneural
CGGA_810	Non-codel	20	1	1	551	Male	WHO III	AO	Wild	un-methylated	Recurrent	1	NA
CGGA_825	Non-codel	36	1	1	836	Male	WHO III	AA	Mutant	NA	Recurrent	1	NA
CGGA_831	Non-codel	55	1	1	546	Female	WHO IV	GBM	Wild	un-methylated	Primary	1	Mesenchymal
CGGA_846	Non-codel	39	1	0	2991	Female	WHO II	A	Wild	NA	Recurrent	0	NA
CGGA_852	Non-codel	40	0	1	169	Male	WHO III	AA	Wild	un-methylated	Primary	1	NA
CGGA_861	Non-codel	29	0	1	893	Male	WHO III	AA	Wild	NA	Primary	0	NA
CGGA_862	Non-codel	30	NA	NA	NA	Male	WHO II	A	Mutant	NA	Recurrent	0	NA
CGGA_863	Non-codel	42	0	1	2073	Female	WHO II	A	Wild	un-methylated	Primary	1	NA
CGGA_867	Non-codel	40	0	1	367	Female	WHO III	AA	Mutant	methylated	Recurrent	1	NA
CGGA_869	Non-codel	36	NA	0	537	Female	WHO IV	GBM	Wild	un-methylated	Recurrent	NA	Mesenchymal
CGGA_881	Non-codel	23	1	1	252	Female	WHO III	AA	Wild	NA	Recurrent	0	NA
CGGA_882	Non-codel	30	0	0	1008	Male	WHO III	AA	Mutant	NA	Recurrent	1	NA
CGGA_883	Non-codel	39	NA	NA	NA	Female	WHO II	A	Mutant	NA	Recurrent	0	NA
CGGA_887	Non-codel	25	NA	NA	NA	Male	WHO III	AO	Wild	NA	Recurrent	NA	NA
CGGA_888	Codel	29	1	1	669	Male	WHO III	AO	Mutant	NA	Recurrent	1	NA
CGGA_889	Non-codel	23	1	0	3943	Male	WHO II	A	Mutant	NA	Primary	1	NA
CGGA_890	Non-codel	39	0	1	2982	Male	WHO III	AA	Mutant	NA	Primary	1	NA
CGGA_901	Non-codel	40	0	1	929	Male	WHO III	AA	Mutant	NA	Primary	0	NA
CGGA_903	Non-codel	27	0	1	1455	Female	WHO III	AA	Mutant	NA	Primary	1	NA
CGGA_D19	Codel	64	0	1	297	Female	WHO II	O	Mutant	methylated	Recurrent	0	NA
CGGA_D28	Non-codel	25	0	1	860	Male	WHO III	AA	Mutant	NA	Primary	1	NA
CGGA_D49	Codel	32	NA	NA	NA	Female	NA	NA	Mutant	NA	Recurrent	NA	NA
CGGA_D50	Codel	30	0	1	782	Male	WHO II	O	Mutant	NA	Recurrent	0	NA
CGGA_D53	Non-codel	30	NA	NA	NA	Male	WHO IV	GBM	Wild	un-methylated	Recurrent	NA	NA
CGGA_J50	NA	27	1	1	1693	Male	WHO II	OA	Mutant	NA	Recurrent	1	NA
CGGA_J73	NA	34	1	1	1134	Female	WHO III	AO	Mutant	NA	Primary	1	NA
CGGA_P100	Non-codel	67	NA	1	268	Male	WHO IV	GBM	Wild	NA	Primary	NA	NA
CGGA_P102	Non-codel	30	1	1	1269	Male	WHO IV	GBM	Mutant	NA	Primary	1	NA
CGGA_P103	Codel	34	0	0	1651	Male	WHO II	O	Mutant	NA	Primary	1	NA
CGGA_P104	NA	36	1	1	167	Female	WHO III	AOA	Mutant	NA	Recurrent	NA	NA
CGGA_P106	Non-codel	24	1	1	71	Male	WHO IV	GBM	Wild	NA	Recurrent	1	NA
CGGA_P107	Non-codel	26	NA	NA	NA	Male	WHO II	A	Mutant	NA	Primary	NA	NA
CGGA_P108	Non-codel	30	1	0	1644	Female	WHO III	AA	Wild	NA	Primary	1	NA
CGGA_P109	Non-codel	35	1	1	407	Male	WHO IV	GBM	Mutant	NA	Recurrent	0	NA
CGGA_P11	Non-codel	38	NA	NA	NA	Female	WHO II	A	Mutant	NA	Primary	NA	NA
CGGA_P110	Non-codel	56	1	1	800	Female	WHO III	AO	Wild	NA	Primary	1	NA
CGGA_P111	Codel	44	0	0	1638	Female	WHO II	O	Mutant	NA	Primary	0	NA
CGGA_P112	Non-codel	65	1	1	834	Male	WHO IV	GBM	Wild	NA	Primary	1	NA
CGGA_P113	Non-codel	32	0	0	1708	Male	WHO II	A	Wild	NA	Primary	1	NA
CGGA_P114	Codel	32	NA	1	NA	Male	WHO II	O	Mutant	NA	Primary	1	NA
CGGA_P115	NA	25	0	0	1626	Male	WHO II	A	Wild	NA	Primary	1	NA
CGGA_P116	NA	58	NA	1	305	Male	WHO IV	GBM	Wild	NA	Primary	1	NA
CGGA_P121	Non-codel	39	0	0	1608	Male	WHO II	A	Wild	NA	Primary	1	NA
CGGA_P122	Codel	43	0	0	1638	Male	WHO II	O	Mutant	NA	Recurrent	1	NA
CGGA_P128	Non-codel	41	0	0	1586	Male	WHO II	A	Mutant	NA	Primary	1	NA
CGGA_P13	Codel	40	0	0	1938	Female	WHO II	O	Mutant	NA	Primary	0	NA
CGGA_P131	Codel	45	1	0	1596	Female	WHO III	AO	Mutant	NA	Primary	1	NA
CGGA_P132	Codel	42	0	0	1603	Male	WHO II	O	Mutant	NA	Primary	1	NA
CGGA_P136	NA	41	1	1	842	Female	WHO IV	GBM	Wild	NA	Primary	1	NA
CGGA_P137	Non-codel	42	0	0	1526	Male	WHO II	A	Mutant	NA	Primary	0	NA
CGGA_P142	Codel	45	1	0	1558	Male	WHO III	AO	Mutant	NA	Primary	1	NA
CGGA_P143	Non-codel	66	1	1	261	Female	WHO IV	GBM	Wild	NA	Primary	1	NA
CGGA_P144	Non-codel	44	1	0	1559	Male	WHO III	AA	Mutant	NA	Primary	1	NA
CGGA_P145	Non-codel	53	0	1	308	Male	WHO II	A	Mutant	NA	Primary	1	NA
CGGA_P146	Non-codel	31	1	0	NA	Male	WHO II	A	Mutant	NA	Recurrent	1	NA
CGGA_P147	Non-codel	52	0	1	863	Male	WHO II	A	Mutant	NA	Primary	1	NA
CGGA_P15	Non-codel	49	1	1	723	Male	WHO IV	GBM	NA	NA	Primary	1	NA
CGGA_P150	Non-codel	34	0	0	NA	Male	WHO II	A	Mutant	NA	Primary	1	NA
CGGA_P151	Non-codel	46	1	0	1582	Female	WHO II	A	Mutant	NA	Primary	1	NA
CGGA_P153	NA	45	1	0	1484	Male	WHO II	A	Mutant	NA	Primary	1	NA
CGGA_P154	NA	50	NA	NA	NA	Male	WHO IV	GBM	Mutant	NA	Primary	NA	NA
CGGA_P155	Non-codel	50	1	0	1483	Male	WHO II	A	Wild	NA	Primary	1	NA
CGGA_P156	Codel	30	0	0	1488	Male	WHO II	O	Mutant	NA	Primary	0	NA
CGGA_P157	Non-codel	55	1	1	470	Female	WHO III	AA	Wild	NA	Primary	1	NA
CGGA_P158	NA	27	1	0	1510	Male	WHO II	OA	Mutant	NA	Primary	1	NA
CGGA_P159	Non-codel	59	0	1	211	Male	WHO III	AA	Wild	NA	Primary	0	NA
CGGA_P16	Codel	38	NA	NA	NA	Male	WHO IV	GBM	Mutant	NA	Primary	NA	NA
CGGA_P160	Non-codel	72	1	1	219	Female	WHO IV	GBM	Wild	NA	Primary	1	NA
CGGA_P163	Non-codel	45	1	1	855	Female	WHO III	AO	Mutant	un-methylated	Recurrent	1	NA
CGGA_P164	NA	27	1	0	1553	Male	WHO IV	GBM	Wild	NA	Primary	1	NA
CGGA_P165	NA	51	1	1	598	Female	WHO III	AOA	Mutant	NA	Primary	1	NA
CGGA_P17	Codel	30	1	0	1930	Male	WHO III	AO	Mutant	NA	Primary	1	NA
CGGA_P172	NA	33	1	1	1049	Male	WHO III	AA	Mutant	NA	Primary	1	NA
CGGA_P173	Non-codel	31	0	0	1448	Male	WHO II	A	Mutant	un-methylated	Primary	1	NA
CGGA_P174	Codel	31	1	0	1482	Male	WHO II	O	Mutant	NA	Primary	1	NA
CGGA_P175	NA	45	1	1	183	Male	WHO IV	GBM	Wild	NA	Recurrent	1	NA
CGGA_P176	Codel	32	0	0	804	Female	WHO II	O	Mutant	NA	Primary	1	NA
CGGA_P177	Non-codel	43	1	0	1442	Male	WHO II	A	Wild	methylated	Primary	1	NA
CGGA_P178	NA	52	1	0	1442	Female	WHO IV	GBM	Wild	methylated	Primary	1	NA
CGGA_P179	Non-codel	53	1	0	1454	Female	WHO II	A	Mutant	methylated	Primary	1	NA
CGGA_P18	Non-codel	40	1	1	387	Male	WHO III	AA	Mutant	NA	Primary	0	NA
CGGA_P180	NA	47	1	1	260	Male	WHO IV	GBM	Mutant	NA	Primary	1	NA
CGGA_P181	Non-codel	21	NA	1	238	Female	WHO III	AA	Wild	NA	Primary	NA	NA
CGGA_P182	Non-codel	58	1	0	1512	Female	WHO IV	GBM	Wild	NA	Recurrent	1	NA
CGGA_P183	Codel	58	1	0	1512	Male	WHO III	AO	Mutant	NA	Primary	1	NA
CGGA_P185	Non-codel	41	1	1	502	Female	WHO III	AA	Mutant	NA	Recurrent	1	NA
CGGA_P19	Non-codel	39	1	0	1924	Male	WHO II	A	Mutant	NA	Primary	1	NA
CGGA_P199	Non-codel	66	0	1	203	Male	WHO IV	GBM	Wild	NA	Recurrent	0	NA
CGGA_P20	Non-codel	58	0	0	1923	Female	WHO II	A	Mutant	NA	Primary	1	NA
CGGA_P205	NA	66	1	1	583	Male	WHO IV	GBM	Wild	NA	Primary	1	NA
CGGA_P21	Non-codel	25	1	0	1922	Male	WHO II	A	Mutant	NA	Primary	1	NA
CGGA_P22	Non-codel	62	1	1	406	Male	WHO IV	GBM	Wild	NA	Primary	1	NA
CGGA_P23	NA	62	1	1	392	Female	WHO III	AA	Wild	NA	Primary	1	NA
CGGA_P25	NA	64	1	1	147	Male	WHO IV	GBM	Wild	NA	Primary	1	NA
CGGA_P265	NA	36	1	1	779	Male	WHO III	AA	Wild	methylated	Primary	1	NA
CGGA_P266	NA	28	1	1	253	Female	WHO III	AA	Wild	methylated	Primary	1	NA
CGGA_P269	Codel	47	1	1	511	Female	WHO III	AO	Wild	NA	Recurrent	1	NA
CGGA_P27	Non-codel	37	0	0	413	Female	WHO II	A	Mutant	NA	Primary	1	NA
CGGA_P270	Non-codel	33	1	1	NA	Male	WHO II	A	Mutant	un-methylated	Recurrent	1	NA
CGGA_P271	NA	42	0	0	1376	Male	WHO II	A	Mutant	methylated	Primary	1	NA
CGGA_P279	Codel	47	1	0	1334	Female	WHO III	AO	Mutant	NA	Recurrent	1	NA
CGGA_P28	Non-codel	61	0	1	107	Male	WHO IV	GBM	Wild	NA	Primary	0	NA
CGGA_P280	Non-codel	52	1	0	1342	Female	WHO IV	GBM	Wild	methylated	Recurrent	1	NA
CGGA_P283	Non-codel	38	1	0	1331	Male	WHO IV	GBM	Wild	methylated	Recurrent	1	NA
CGGA_P286	Codel	57	0	0	658	Female	WHO II	O	Mutant	methylated	Recurrent	NA	NA
CGGA_P29	NA	22	1	1	103	Female	WHO III	AOA	Mutant	NA	Recurrent	1	NA
CGGA_P295	Non-codel	46	1	1	273	Male	WHO IV	GBM	Wild	un-methylated	Recurrent	1	NA
CGGA_P298	Codel	50	0	0	NA	Female	WHO III	AO	Mutant	methylated	Recurrent	1	NA
CGGA_P3	NA	32	0	0	2126	Male	WHO III	AOA	Mutant	NA	Recurrent	1	NA
CGGA_P30	Non-codel	48	1	1	404	Male	WHO II	A	Wild	NA	Primary	1	NA
CGGA_P306	Codel	49	1	1	922	Male	WHO II	O	Mutant	methylated	Recurrent	1	NA
CGGA_P308	Non-codel	38	1	1	563	Male	WHO III	AA	Mutant	methylated	Recurrent	1	NA
CGGA_P31	Non-codel	42	1	0	1883	Male	WHO II	A	Wild	NA	Primary	0	NA
CGGA_P310	Codel	47	1	1	224	Female	WHO III	AA	NA	methylated	Recurrent	1	NA
CGGA_P311	Non-codel	36	1	0	1247	Male	WHO II	A	Mutant	methylated	Recurrent	0	NA
CGGA_P314	Codel	34	1	0	1238	Female	WHO III	AO	Mutant	methylated	Recurrent	1	NA
CGGA_P315	Non-codel	47	NA	1	451	Female	WHO II	A	Mutant	NA	Recurrent	NA	NA
CGGA_P316	Non-codel	44	NA	0	567	Male	WHO II	A	NA	NA	Recurrent	NA	NA
CGGA_P319	Non-codel	37	0	1	508	Male	WHO III	AA	Mutant	methylated	Recurrent	1	NA
CGGA_P326	Non-codel	48	1	0	1217	Female	WHO III	AA	Mutant	methylated	Recurrent	1	NA
CGGA_P328	Non-codel	54	1	1	580	Female	WHO III	AA	Mutant	NA	Recurrent	1	NA
CGGA_P335	Codel	42	1	0	1203	Male	WHO IV	GBM	Mutant	methylated	Recurrent	1	NA
CGGA_P337	Codel	61	1	1	689	Female	WHO III	AO	Mutant	methylated	Recurrent	1	NA
CGGA_P338	Non-codel	51	1	0	1198	Male	WHO II	O	Wild	methylated	Recurrent	1	NA
CGGA_P346	Non-codel	42	0	0	522	Male	WHO II	A	Mutant	NA	Recurrent	NA	NA
CGGA_P356	Non-codel	22	1	1	569	Female	WHO II	A	Mutant	methylated	Recurrent	1	NA
CGGA_P358	Non-codel	44	1	0	1168	Male	WHO II	A	Mutant	un-methylated	Recurrent	1	NA
CGGA_P364	Non-codel	41	0	1	495	Female	WHO III	AA	Mutant	methylated	Recurrent	1	NA
CGGA_P385	Non-codel	22	1	0	1112	Male	WHO IV	GBM	Wild	NA	Recurrent	1	NA
CGGA_P388	Non-codel	37	1	1	293	Female	WHO III	AA	Mutant	methylated	Recurrent	1	NA
CGGA_P392	Codel	35	1	0	1099	Male	WHO II	A	Mutant	methylated	Recurrent	1	NA
CGGA_P399	Codel	41	1	0	1090	Female	WHO II	O	Mutant	methylated	Recurrent	1	NA
CGGA_P401	Non-codel	31	NA	1	788	Male	WHO IV	GBM	Mutant	NA	Recurrent	1	NA
CGGA_P411	Non-codel	47	1	1	440	Female	WHO IV	GBM	Mutant	methylated	Recurrent	1	NA
CGGA_P415	Non-codel	56	1	1	195	Female	WHO IV	GBM	Wild	NA	Recurrent	NA	NA
CGGA_P416	Codel	29	1	0	1069	Male	WHO III	AO	Mutant	methylated	Recurrent	1	NA
CGGA_P421	Non-codel	26	1	1	308	Male	WHO III	AA	Mutant	methylated	Recurrent	NA	NA
CGGA_P422	Codel	41	0	0	1091	Female	WHO II	O	Mutant	methylated	Primary	1	NA
CGGA_P437	Codel	47	1	0	1023	Female	WHO III	AO	Mutant	NA	Primary	0	NA
CGGA_P438	Codel	41	1	0	1023	Male	WHO III	AO	Mutant	NA	Recurrent	1	NA
CGGA_P439	Non-codel	45	1	0	1022	Male	WHO II	A	Mutant	NA	Recurrent	1	NA
CGGA_P446	Codel	47	1	0	1009	Female	WHO III	AO	Mutant	NA	Recurrent	1	NA
CGGA_P461	Non-codel	28	1	1	599	Male	WHO III	AA	Mutant	methylated	Recurrent	1	NA
CGGA_P468	Codel	42	1	0	974	Female	WHO III	AO	Mutant	methylated	Primary	1	NA
CGGA_P483	Non-codel	41	1	1	299	Male	WHO III	AA	Wild	methylated	Recurrent	1	NA
CGGA_P492	Codel	44	1	0	938	Female	WHO II	O	Mutant	methylated	Recurrent	0	NA
CGGA_P499	Non-codel	69	NA	NA	NA	Female	WHO IV	GBM	Wild	NA	Recurrent	NA	NA
CGGA_P5	Non-codel	45	1	1	378	Female	WHO III	AA	Mutant	NA	Recurrent	1	NA
CGGA_P500	Codel	34	0	0	930	Female	WHO II	O	Mutant	methylated	Recurrent	1	NA
CGGA_P501	Non-codel	27	1	0	926	Male	WHO II	A	Mutant	methylated	Recurrent	1	NA
CGGA_P505	Non-codel	34	0	0	924	Male	WHO II	A	Mutant	methylated	Recurrent	1	NA
CGGA_P508	Non-codel	40	1	1	377	Male	WHO III	AA	Mutant	methylated	Recurrent	1	NA
CGGA_P510	Non-codel	42	1	0	912	Male	WHO III	AO	Mutant	methylated	Recurrent	1	NA
CGGA_P512	Non-codel	23	1	1	541	Male	WHO IV	GBM	Wild	methylated	Recurrent	1	NA
CGGA_P520	Codel	44	1	0	884	Female	WHO III	AO	Mutant	NA	Recurrent	1	NA
CGGA_P568	Codel	23	1	1	218	Female	WHO III	AO	Mutant	methylated	Recurrent	1	NA
CGGA_P585	Non-codel	50	1	1	344	Male	WHO IV	GBM	Wild	methylated	Recurrent	1	NA
CGGA_P594	Non-codel	40	1	1	84	Male	WHO III	AA	Wild	un-methylated	Recurrent	1	NA
CGGA_P596	Codel	60	1	0	777	Female	WHO IV	GBM	Mutant	methylated	Recurrent	1	NA
CGGA_P604	Non-codel	15	1	1	262	Female	WHO III	AA	Wild	un-methylated	Recurrent	1	NA
CGGA_P609	Non-codel	19	1	0	726	Female	WHO IV	GBM	Wild	un-methylated	Primary	1	NA
CGGA_P610	NA	62	1	1	345	Male	WHO IV	GBM	Wild	methylated	Recurrent	1	NA
CGGA_P615	Codel	40	NA	NA	NA	Male	WHO II	O	Mutant	methylated	Recurrent	NA	NA
CGGA_P619	Non-codel	66	1	1	236	Female	WHO IV	GBM	Wild	NA	Recurrent	1	NA
CGGA_P623	Non-codel	52	NA	NA	NA	Male	WHO III	AA	Mutant	NA	Primary	NA	NA
CGGA_P625	Non-codel	46	NA	1	161	Female	WHO IV	GBM	Mutant	methylated	Recurrent	NA	NA
CGGA_P633	Non-codel	40	1	0	676	Female	WHO III	AA	Mutant	NA	Recurrent	1	NA
CGGA_P7	Non-codel	45	1	1	110	Male	WHO IV	GBM	Wild	NA	Recurrent	NA	NA
CGGA_P83	Non-codel	28	1	0	1698	Female	WHO II	A	Mutant	NA	Primary	1	NA
CGGA_P84	Non-codel	40	0	0	1694	Female	WHO II	A	Mutant	NA	Primary	1	NA
CGGA_P86	Codel	34	0	0	1694	Female	WHO II	O	Mutant	NA	Primary	1	NA
CGGA_P87	Non-codel	32	1	1	240	Male	WHO IV	GBM	Mutant	NA	Recurrent	NA	NA
CGGA_P89	Non-codel	42	1	1	294	Male	WHO IV	GBM	Wild	NA	Recurrent	1	NA
CGGA_P93	Non-codel	45	1	0	1678	Female	WHO II	A	Mutant	NA	Primary	1	NA
CGGA_P98	Non-codel	44	1	1	317	Male	WHO III	AA	Mutant	NA	Recurrent	1	NA
CGGA_P99	Non-codel	52	1	0	679	Male	WHO IV	GBM	Mutant	NA	Recurrent	1	NA
CGGA_1001	Non-codel	11	1	0	3817	Male	WHO IV	GBM	Wild	un-methylated	Primary	0	NA
CGGA_1006	Non-codel	42	1	1	254	Male	WHO III	AA	Wild	un-methylated	Primary	1	Mesenchymal
CGGA_1007	Non-codel	57	1	1	345	Female	WHO IV	GBM	Wild	un-methylated	Primary	1	NA
CGGA_1011	Non-codel	46	0	1	109	Female	WHO IV	GBM	Wild	un-methylated	Primary	1	Mesenchymal
CGGA_1015	Non-codel	62	0	1	164	Male	WHO IV	GBM	Wild	un-methylated	Primary	1	Mesenchymal
CGGA_1019	Non-codel	60	1	1	212	Male	WHO IV	GBM	Wild	methylated	Recurrent	0	NA
CGGA_1022	Non-codel	62	1	0	518	Female	WHO II	A	Wild	un-methylated	Recurrent	0	Mesenchymal
CGGA_1023	Non-codel	56	1	1	681	Female	WHO IV	GBM	Wild	un-methylated	Primary	1	NA
CGGA_1024	Non-codel	64	1	1	3074	Male	WHO IV	GBM	Wild	methylated	Primary	1	Mesenchymal
CGGA_1026	Non-codel	57	1	1	1570	Male	WHO IV	GBM	Wild	methylated	Primary	1	Classical
CGGA_1034	Non-codel	23	1	1	753	Male	WHO III	AA	Wild	un-methylated	Primary	1	NA
CGGA_1035	Non-codel	60	0	1	567	Female	WHO IV	GBM	Wild	methylated	Primary	1	Mesenchymal
CGGA_1039	Non-codel	40	1	1	727	Male	WHO IV	GBM	Wild	methylated	Primary	0	Classical
CGGA_1045	Non-codel	79	1	1	348	Male	WHO IV	GBM	Wild	un-methylated	Primary	1	NA
CGGA_1049	Non-codel	58	1	1	809	Male	WHO IV	GBM	Wild	un-methylated	Primary	1	NA
CGGA_1052	Codel	41	NA	NA	NA	Male	WHO II	O	Mutant	un-methylated	Primary	NA	NA
CGGA_1072	Non-codel	26	1	1	1090	Male	WHO IV	GBM	Wild	un-methylated	Primary	1	NA
CGGA_1077	Non-codel	47	0	1	591	Male	WHO IV	GBM	Wild	un-methylated	Primary	1	NA
CGGA_1078	Non-codel	61	1	1	315	Female	WHO IV	GBM	Wild	methylated	Recurrent	1	Mesenchymal
CGGA_1079	Non-codel	38	NA	1	471	Male	WHO III	AA	Wild	un-methylated	Primary	NA	NA
CGGA_1081	Non-codel	30	0	1	216	Female	WHO III	AA	Wild	un-methylated	Recurrent	0	Proneural
CGGA_1083	Non-codel	59	1	1	450	Male	WHO IV	GBM	Wild	un-methylated	Primary	1	NA
CGGA_1091	Non-codel	51	1	1	1116	Female	WHO IV	GBM	Wild	methylated	Primary	1	NA
CGGA_1109	Non-codel	42	NA	1	1348	Male	WHO IV	GBM	Wild	un-methylated	Primary	NA	NA
CGGA_1124	Non-codel	47	1	1	484	Male	WHO IV	GBM	Wild	un-methylated	Primary	1	NA
CGGA_1139	Non-codel	53	1	1	1196	Female	WHO IV	GBM	Wild	methylated	Primary	1	NA
CGGA_1140	Non-codel	49	1	1	921	Female	WHO III	AA	Wild	methylated	Recurrent	0	NA
CGGA_1145	Non-codel	41	1	1	239	Male	WHO III	AA	Wild	methylated	Recurrent	1	NA
CGGA_1171	Non-codel	40	0	1	412	Male	WHO IV	GBM	Wild	methylated	Primary	1	NA
CGGA_1177	Non-codel	40	1	1	449	Male	WHO IV	GBM	Wild	un-methylated	Recurrent	1	NA
CGGA_1180	Non-codel	48	1	0	1226	Female	WHO IV	GBM	Wild	un-methylated	Primary	1	NA
CGGA_1188	Non-codel	30	1	1	256	Female	WHO IV	GBM	Mutant	un-methylated	Secondary	1	NA
CGGA_1214	Non-codel	49	1	1	604	Female	WHO IV	GBM	Wild	methylated	Primary	1	NA
CGGA_1216	Non-codel	44	1	1	312	Male	WHO IV	GBM	Wild	methylated	Primary	1	NA
CGGA_1218	Non-codel	53	1	1	286	Male	WHO IV	GBM	Wild	un-methylated	Secondary	1	NA
CGGA_1224	Non-codel	57	1	1	271	Male	WHO IV	GBM	Wild	un-methylated	Primary	1	NA
CGGA_1234	Non-codel	32	1	1	705	Male	WHO IV	GBM	Wild	un-methylated	Primary	1	NA
CGGA_1237	Non-codel	62	1	1	296	Male	WHO IV	GBM	Wild	un-methylated	Primary	1	NA
CGGA_1240	Non-codel	33	0	1	19	Male	WHO IV	GBM	Wild	un-methylated	Primary	0	NA
CGGA_1251	Non-codel	42	1	1	272	Female	WHO IV	GBM	Wild	un-methylated	Primary	1	NA
CGGA_1258	Non-codel	42	0	1	114	Male	WHO IV	GBM	Wild	un-methylated	Primary	0	NA
CGGA_1263	Non-codel	50	0	1	772	Male	WHO III	AA	Wild	un-methylated	Primary	1	NA
CGGA_1270	Non-codel	60	1	1	188	Female	WHO IV	GBM	Wild	un-methylated	Primary	1	NA
CGGA_1271	Non-codel	17	1	1	523	Male	WHO IV	GBM	Wild	methylated	Recurrent	1	NA
CGGA_1272	Non-codel	32	0	1	124	Male	WHO IV	GBM	Mutant	methylated	Secondary	1	NA
CGGA_1280	Non-codel	74	1	1	447	Male	WHO III	AA	Wild	un-methylated	Primary	1	NA
CGGA_1281	Codel	45	1	0	2909	Male	WHO III	AA	Wild	methylated	Primary	1	NA
CGGA_1283	Non-codel	17	1	1	20	Male	WHO IV	GBM	Wild	un-methylated	Secondary	1	NA
CGGA_1284	Non-codel	73	1	1	97	Male	WHO III	AA	Wild	un-methylated	Primary	0	NA
CGGA_1285	Non-codel	58	0	1	79	Female	WHO IV	GBM	Wild	methylated	Recurrent	0	NA
CGGA_1292	Non-codel	17	1	0	2901	Male	WHO III	AA	Wild	methylated	Primary	1	NA
CGGA_1299	Non-codel	54	1	1	550	Male	WHO IV	GBM	Wild	un-methylated	Primary	1	NA
CGGA_1301	Non-codel	48	1	1	239	Male	WHO IV	GBM	Wild	un-methylated	Secondary	1	NA
CGGA_1313	Non-codel	42	1	1	379	Male	WHO IV	GBM	Wild	un-methylated	Primary	1	NA
CGGA_1320	Non-codel	19	1	1	59	Male	WHO IV	GBM	Wild	un-methylated	Primary	0	NA
CGGA_1332	Non-codel	55	1	0	510	Female	WHO IV	GBM	Wild	methylated	Primary	0	NA
CGGA_1338	Non-codel	61	1	1	1122	Female	WHO IV	GBM	Wild	methylated	Primary	1	NA
CGGA_1340	Non-codel	35	1	1	1109	Male	WHO III	AA	Wild	un-methylated	Primary	1	NA
CGGA_1342	Non-codel	47	1	1	186	Male	WHO IV	GBM	Wild	un-methylated	Primary	1	NA
CGGA_1343	Non-codel	34	1	1	94	Male	WHO IV	GBM	Wild	methylated	Recurrent	1	NA
CGGA_1346	Non-codel	57	1	1	284	Female	WHO IV	GBM	Wild	un-methylated	Secondary	1	NA
CGGA_1370	Non-codel	43	1	0	325	Male	WHO IV	GBM	Wild	un-methylated	Recurrent	1	NA
CGGA_1393	Non-codel	41	1	1	275	Male	WHO IV	GBM	Wild	methylated	Secondary	1	NA
CGGA_1408	Non-codel	64	1	1	1362	Female	WHO III	AA	Wild	un-methylated	Primary	1	NA
CGGA_1411	Non-codel	40	1	1	329	Female	WHO III	AA	Wild	methylated	Recurrent	1	NA
CGGA_235	Codel	24	1	1	2340	Male	WHO II	O	Mutant	methylated	Primary	1	NA
CGGA_269	Non-codel	45	0	0	2932	Female	WHO II	A	Wild	un-methylated	Primary	1	NA
CGGA_272	Non-codel	51	0	1	217	Male	WHO IV	GBM	Wild	un-methylated	Secondary	0	Mesenchymal
CGGA_274	Non-codel	55	1	0	610	Female	WHO IV	GBM	Wild	un-methylated	Primary	1	NA
CGGA_276	Non-codel	44	0	0	529	Male	WHO II	O	Mutant	methylated	Primary	0	NA
CGGA_309	NA	44	1	1	139	Male	NA	NA	Wild	un-methylated	NA	1	Mesenchymal
CGGA_318	Non-codel	40	1	1	222	Female	WHO IV	GBM	Wild	un-methylated	Secondary	NA	Mesenchymal
CGGA_323	Non-codel	48	0	0	4338	Female	WHO II	O	Wild	un-methylated	Primary	0	Neural
CGGA_330	Non-codel	45	1	1	1121	Male	WHO III	AA	Wild	un-methylated	Primary	1	Mesenchymal
CGGA_413	Non-codel	54	1	0	183	Male	WHO IV	GBM	Wild	un-methylated	Primary	1	Mesenchymal
CGGA_426	Non-codel	50	1	1	1560	Male	WHO III	AA	Wild	un-methylated	Primary	1	NA
CGGA_448	Non-codel	64	1	1	354	Male	WHO III	AA	Wild	un-methylated	Primary	1	NA
CGGA_483	Non-codel	59	1	1	277	Female	WHO IV	GBM	Wild	un-methylated	Primary	1	Mesenchymal
CGGA_488	Non-codel	23	1	1	435	Male	WHO III	AA	Wild	un-methylated	Primary	1	NA
CGGA_493	Non-codel	32	1	1	2382	Female	WHO II	A	Mutant	un-methylated	Primary	1	NA
CGGA_494	Non-codel	58	1	0	4435	Female	WHO IV	GBM	Wild	methylated	Primary	1	NA
CGGA_495	NA	53	0	1	295	Male	NA	NA	Wild	un-methylated	NA	0	Mesenchymal
CGGA_499	Non-codel	51	0	1	122	Male	WHO IV	GBM	Wild	methylated	Primary	1	Proneural
CGGA_525	Non-codel	61	0	1	138	Male	WHO IV	GBM	Wild	methylated	Primary	1	NA
CGGA_541	Non-codel	36	0	0	4376	Female	WHO II	A	Wild	un-methylated	Primary	1	Neural
CGGA_564	Non-codel	47	1	1	679	Male	WHO III	AA	Wild	methylated	Primary	1	Neural
CGGA_565	Non-codel	51	0	0	3605	Male	WHO III	AA	Wild	un-methylated	Primary	1	NA
CGGA_578	Non-codel	61	1	1	362	Female	WHO III	AA	Wild	methylated	Primary	1	Proneural
CGGA_599	Non-codel	66	0	1	418	Female	WHO III	AO	Wild	un-methylated	Primary	1	NA
CGGA_604	Non-codel	46	1	1	381	Male	WHO IV	GBM	Wild	methylated	Primary	1	Mesenchymal
CGGA_616	Non-codel	43	1	1	952	Male	WHO III	AA	Wild	methylated	Primary	1	NA
CGGA_624	Non-codel	50	NA	1	122	Female	WHO IV	GBM	Wild	un-methylated	Recurrent	NA	NA
CGGA_630	Codel	43	1	0	4300	Male	WHO III	O	Mutant	methylated	Recurrent	1	NA
CGGA_633	Non-codel	56	1	1	1812	Female	WHO II	O	Wild	un-methylated	Primary	1	Proneural
CGGA_638	Codel	42	0	0	2386	Male	WHO II	O	Mutant	un-methylated	Primary	1	NA
CGGA_643	Non-codel	56	1	1	331	Male	WHO III	AA	Wild	un-methylated	Primary	1	Proneural
CGGA_658	Non-codel	55	1	1	372	Male	WHO IV	GBM	Wild	methylated	Primary	1	Mesenchymal
CGGA_659	Non-codel	50	1	0	730	Female	WHO II	O	Wild	un-methylated	Primary	1	Neural
CGGA_661	Non-codel	42	0	1	NA	Male	WHO III	AA	Wild	methylated	Primary	1	Mesenchymal
CGGA_669	Codel	56	1	1	607	Female	WHO IV	GBM	Wild	un-methylated	Recurrent	0	NA
CGGA_676	Non-codel	60	1	1	376	Male	WHO IV	GBM	Wild	un-methylated	Primary	1	Mesenchymal
CGGA_678	Non-codel	56	1	1	386	Male	WHO III	AA	Wild	un-methylated	Recurrent	0	Classical
CGGA_679	Non-codel	63	0	1	263	Female	WHO IV	GBM	Wild	methylated	Primary	1	Mesenchymal
CGGA_680	Non-codel	44	1	1	2373	Male	WHO IV	GBM	Wild	un-methylated	Primary	1	Proneural
CGGA_681	NA	42	NA	1	110	Male	NA	NA	Wild	methylated	NA	NA	Mesenchymal
CGGA_700	Non-codel	24	1	0	170	Female	WHO IV	GBM	Mutant	methylated	Primary	1	Mesenchymal
CGGA_727	Non-codel	45	1	1	1023	Male	WHO III	AA	Wild	methylated	Primary	1	NA
CGGA_731	Non-codel	50	0	1	503	Male	WHO IV	GBM	Wild	un-methylated	Primary	1	Mesenchymal
CGGA_732	Non-codel	35	NA	NA	NA	Female	WHO III	AA	Wild	un-methylated	Primary	0	NA
CGGA_766	Codel	32	0	0	4103	Male	WHO II	O	Mutant	methylated	Primary	1	NA
CGGA_773	Non-codel	51	0	1	443	Female	WHO IV	GBM	Mutant	un-methylated	Secondary	0	NA
CGGA_782	Non-codel	60	0	1	289	Male	WHO IV	GBM	Wild	un-methylated	Primary	1	Mesenchymal
CGGA_789	Non-codel	50	0	1	345	Male	WHO IV	GBM	Wild	un-methylated	Primary	1	NA
CGGA_791	Non-codel	55	0	1	252	Male	WHO III	AA	Wild	un-methylated	Primary	1	NA
CGGA_796	Non-codel	60	1	0	559	Male	WHO II	A	Wild	un-methylated	Primary	1	NA
CGGA_802	Non-codel	42	1	1	681	Male	WHO IV	GBM	Wild	un-methylated	Primary	1	Mesenchymal
CGGA_804	Non-codel	53	1	0	614	Female	WHO IV	GBM	Wild	methylated	Primary	1	NA
CGGA_807	Non-codel	42	1	0	4040	Male	WHO II	A	Wild	NA	Primary	1	NA
CGGA_808	Non-codel	38	1	0	1167	Male	WHO IV	GBM	Wild	un-methylated	Primary	1	NA
CGGA_837	Non-codel	57	1	1	432	Male	WHO IV	GBM	Wild	methylated	Primary	1	Classical
CGGA_842	Non-codel	63	1	1	204	Female	WHO IV	GBM	Wild	un-methylated	Primary	1	NA
CGGA_848	Non-codel	54	1	0	239	Female	WHO IV	GBM	Wild	un-methylated	Primary	1	Mesenchymal
CGGA_850	Non-codel	52	0	0	564	Female	WHO IV	GBM	Wild	un-methylated	Primary	0	Classical
CGGA_859	Non-codel	56	0	1	387	Male	WHO IV	GBM	Wild	un-methylated	Primary	1	Mesenchymal
CGGA_871	Codel	37	0	0	3964	Male	WHO II	O	Mutant	methylated	Primary	1	NA
CGGA_876	Non-codel	60	NA	1	159	Female	WHO IV	GBM	Wild	un-methylated	Primary	NA	NA
CGGA_878	Non-codel	42	1	1	863	Male	WHO IV	GBM	Wild	un-methylated	Primary	0	NA
CGGA_902	Non-codel	54	NA	1	193	Male	WHO IV	GBM	Wild	un-methylated	Primary	NA	Mesenchymal
CGGA_D02	Non-codel	44	1	1	484	Male	WHO IV	GBM	Wild	methylated	Recurrent	0	NA
CGGA_D03	Non-codel	44	1	1	423	Male	WHO IV	GBM	Wild	methylated	Primary	1	NA
CGGA_D06	Codel	49	1	1	NA	Female	WHO III	AA	Wild	un-methylated	Recurrent	1	NA
CGGA_D09	Non-codel	57	0	1	233	Male	WHO IV	GBM	Wild	un-methylated	Primary	1	NA
CGGA_D11	Non-codel	53	1	1	827	Female	WHO III	AA	Wild	methylated	Primary	1	NA
CGGA_D16	Non-codel	59	0	1	261	Female	WHO III	AA	Wild	methylated	Primary	1	NA
CGGA_D18	Non-codel	20	NA	NA	NA	Male	WHO III	AA	Wild	methylated	Primary	NA	NA
CGGA_D26	Non-codel	55	0	1	263	Male	WHO IV	GBM	Wild	un-methylated	Recurrent	0	NA
CGGA_D32	Non-codel	61	1	1	358	Male	WHO IV	GBM	Wild	un-methylated	Recurrent	0	NA
CGGA_D35	Non-codel	68	0	1	661	Female	WHO IV	GBM	Wild	methylated	Primary	1	NA
CGGA_D36	Non-codel	58	0	1	34	Male	WHO IV	GBM	Wild	methylated	Recurrent	0	NA
CGGA_D37	Non-codel	55	1	1	965	Male	WHO IV	GBM	Wild	un-methylated	Primary	1	NA
CGGA_D44	Non-codel	18	0	1	313	Female	WHO III	AA	Wild	NA	Primary	1	NA
CGGA_D51	Non-codel	60	0	1	135	Female	WHO IV	GBM	Wild	un-methylated	Recurrent	0	NA
CGGA_D57	Non-codel	40	1	1	766	Male	WHO IV	GBM	Wild	NA	Primary	1	NA
CGGA_D58	Codel	24	0	1	181	Male	WHO III	AA	Wild	un-methylated	Recurrent	0	NA
CGGA_342	NA	49	1	1	500	Female	WHO IV	GBM	Wild	methylated	Primary	1	Mesenchymal
CGGA_719	NA	51	1	1	101	Male	WHO IV	GBM	Wild	un-methylated	Secondary	1	Neural
CGGA_J030	Codel	38	0	0	3389	Male	WHO II	O	Mutant	NA	Primary	1	NA
CGGA_J130	Non-codel	40	1	0	3116	Male	WHO II	A	Wild	NA	Recurrent	1	NA
CGGA_1005	Non-codel	41	1	0	3815	Female	WHO II	A	Mutant	methylated	Primary	0	Neural
CGGA_1013	Non-codel	38	0	1	1725	Female	WHO II	A	Mutant	methylated	Primary	1	NA
CGGA_1020	Non-codel	38	0	1	1120	Female	WHO II	A	Mutant	un-methylated	Primary	1	NA
CGGA_1027	Codel	37	1	0	2688	Male	WHO III	AO	Mutant	methylated	Primary	1	Proneural
CGGA_1031	Non-codel	31	1	1	2457	Female	WHO II	A	Mutant	un-methylated	Primary	0	NA
CGGA_1046	NA	21	1	0	3559	Male	WHO II	A	NA	methylated	Primary	NA	NA
CGGA_1050	Codel	39	1	0	NA	Male	WHO II	O	Mutant	methylated	Primary	1	NA
CGGA_1060	Non-codel	42	1	1	227	Male	WHO IV	GBM	Mutant	methylated	Recurrent	0	Proneural
CGGA_1061	Non-codel	43	1	1	532	Female	WHO III	AA	Mutant	un-methylated	Recurrent	0	Proneural
CGGA_1068	Non-codel	29	0	1	68	Male	WHO IV	GBM	Mutant	methylated	Secondary	0	Mesenchymal
CGGA_1094	Non-codel	40	1	1	252	Female	WHO III	AA	Mutant	methylated	Recurrent	0	NA
CGGA_1105	Non-codel	29	1	1	609	Male	WHO IV	GBM	Mutant	methylated	Secondary	1	NA
CGGA_1113	Codel	34	1	1	1265	Male	WHO III	AO	Mutant	methylated	Primary	0	NA
CGGA_1129	Non-codel	34	0	1	168	Male	WHO IV	GBM	Mutant	methylated	Secondary	1	NA
CGGA_1136	Non-codel	38	1	1	236	Female	WHO IV	GBM	Mutant	methylated	Secondary	0	NA
CGGA_1146	Non-codel	35	0	0	2498	Male	WHO III	AA	Mutant	methylated	Primary	1	NA
CGGA_1160	Non-codel	43	NA	1	426	Female	WHO III	AA	Mutant	un-methylated	Primary	NA	NA
CGGA_1170	Non-codel	25	1	1	346	Male	WHO IV	GBM	Mutant	methylated	Secondary	1	NA
CGGA_1175	Non-codel	36	1	1	441	Female	WHO IV	GBM	Mutant	methylated	Secondary	0	NA
CGGA_1189	Codel	34	1	0	3082	Female	WHO III	AO	Mutant	methylated	Primary	0	NA
CGGA_1190	Non-codel	45	1	0	3082	Female	WHO III	AA	Mutant	methylated	Primary	0	NA
CGGA_1215	Non-codel	37	1	1	29	Male	WHO III	AA	Mutant	methylated	Recurrent	1	NA
CGGA_1219	Non-codel	57	1	1	2120	Female	WHO IV	GBM	Mutant	methylated	Primary	1	NA
CGGA_1227	Non-codel	46	1	1	1197	Female	WHO IV	GBM	Wild	methylated	Recurrent	1	NA
CGGA_1231	Non-codel	31	1	1	2279	Female	WHO III	AA	Wild	un-methylated	Recurrent	1	NA
CGGA_1287	Non-codel	29	1	1	533	Male	WHO IV	GBM	Mutant	un-methylated	Primary	1	NA
CGGA_1307	Non-codel	25	1	0	965	Female	WHO III	AA	Mutant	un-methylated	Primary	1	NA
CGGA_1314	Non-codel	27	0	1	172	Female	WHO IV	GBM	Mutant	methylated	Primary	0	NA
CGGA_1322	Non-codel	10	1	1	253	Male	WHO III	AA	Mutant	methylated	Primary	1	NA
CGGA_1324	Codel	42	1	1	848	Male	WHO IV	GBM	Mutant	methylated	Secondary	1	NA
CGGA_1329	Non-codel	43	1	1	326	Female	WHO III	AA	Mutant	methylated	Recurrent	1	NA
CGGA_1330	Non-codel	47	1	0	2846	Male	WHO II	A	Mutant	methylated	Primary	1	NA
CGGA_1374	Non-codel	22	0	1	141	Male	WHO III	AA	Mutant	methylated	Recurrent	1	NA
CGGA_1375	Non-codel	50	0	1	92	Female	WHO IV	GBM	Mutant	methylated	Secondary	1	NA
CGGA_1381	Non-codel	36	1	1	46	Female	WHO IV	GBM	Mutant	methylated	Recurrent	1	NA
CGGA_1384	Non-codel	39	1	1	191	Female	WHO IV	GBM	Mutant	methylated	Primary	1	NA
CGGA_1388	Non-codel	37	1	1	485	Male	WHO III	AA	Mutant	methylated	Recurrent	1	NA
CGGA_1394	Non-codel	37	1	1	139	Male	WHO IV	GBM	Mutant	methylated	Recurrent	1	NA
CGGA_1406	Non-codel	34	1	1	2154	Male	WHO II	A	Mutant	methylated	Primary	1	NA
CGGA_1409	Non-codel	24	1	0	2727	Female	WHO IV	GBM	Mutant	un-methylated	Primary	0	NA
CGGA_1412	Codel	48	1	1	296	Female	WHO IV	GBM	Mutant	methylated	Secondary	1	NA
CGGA_171	Codel	37	NA	NA	NA	Female	WHO II	O	Mutant	un-methylated	Primary	0	NA
CGGA_236	Codel	47	1	0	706	Male	WHO II	O	Mutant	methylated	Primary	1	NA
CGGA_241	Non-codel	34	0	0	4809	Male	WHO II	A	Mutant	methylated	Primary	1	NA
CGGA_245	Non-codel	39	1	1	318	Female	WHO III	AA	Mutant	NA	Recurrent	1	NA
CGGA_251	Non-codel	45	0	0	1299	Male	WHO II	A	Mutant	methylated	Primary	1	Neural
CGGA_252	Non-codel	24	0	0	165	Female	WHO II	A	Mutant	un-methylated	Primary	1	NA
CGGA_254	Codel	38	1	0	4793	Male	WHO II	O	Mutant	methylated	Primary	1	NA
CGGA_256	Non-codel	39	1	0	158	Male	WHO II	A	Mutant	un-methylated	Primary	1	Neural
CGGA_261	Non-codel	27	0	0	4130	Male	WHO II	A	Mutant	un-methylated	Primary	1	NA
CGGA_267	Non-codel	36	0	1	1374	Male	WHO II	A	Mutant	un-methylated	Primary	0	Neural
CGGA_273	Non-codel	35	0	1	2635	Female	WHO II	A	Mutant	un-methylated	Primary	1	Proneural
CGGA_283	Codel	47	1	1	3470	Female	WHO II	O	Mutant	methylated	Primary	1	NA
CGGA_300	Non-codel	35	1	1	2199	Female	WHO II	A	Mutant	un-methylated	Primary	1	NA
CGGA_314	Codel	39	1	1	2568	Male	WHO III	AO	Mutant	un-methylated	Recurrent	1	Neural
CGGA_333	Non-codel	40	0	0	1783	Male	WHO II	A	Mutant	un-methylated	Primary	1	NA
CGGA_337	Non-codel	50	NA	1	1008	Female	WHO III	AA	Mutant	methylated	Primary	NA	NA
CGGA_374	Non-codel	37	1	1	493	Male	WHO IV	GBM	Mutant	methylated	Secondary	1	Proneural
CGGA_400	Non-codel	38	0	1	1321	Female	WHO III	AA	Mutant	methylated	Recurrent	1	NA
CGGA_431	Codel	41	1	0	4515	Male	WHO III	O	Mutant	methylated	Recurrent	1	NA
CGGA_446	Codel	35	0	0	4508	Female	WHO II	O	Mutant	un-methylated	Primary	1	Proneural
CGGA_458	Non-codel	51	1	1	419	Male	WHO II	A	Mutant	methylated	Recurrent	1	NA
CGGA_479	Codel	36	0	0	4445	Female	WHO II	O	Mutant	un-methylated	Primary	1	NA
CGGA_485	Codel	31	1	0	2437	Male	WHO II	O	Mutant	un-methylated	Primary	1	Neural
CGGA_490	Codel	37	1	0	3804	Female	WHO III	AO	Mutant	methylated	Primary	1	Proneural
CGGA_491	Non-codel	36	1	1	1074	Female	WHO IV	GBM	Mutant	methylated	Primary	1	Proneural
CGGA_501	Codel	40	0	0	4427	Male	WHO II	O	Mutant	methylated	Primary	1	NA
CGGA_502	Non-codel	39	0	0	4414	Male	WHO II	A	Mutant	methylated	Primary	1	Proneural
CGGA_510	Codel	42	1	0	4403	Male	WHO III	AO	Mutant	methylated	Primary	1	NA
CGGA_538	Codel	43	NA	NA	NA	Female	WHO II	O	Mutant	un-methylated	Primary	0	NA
CGGA_543	Codel	43	0	0	4371	Male	WHO II	O	Mutant	methylated	Primary	1	Proneural
CGGA_545	Non-codel	38	1	1	555	Female	WHO IV	GBM	Mutant	methylated	Recurrent	0	NA
CGGA_551	Codel	44	0	0	4363	Male	WHO II	O	Mutant	un-methylated	Primary	1	NA
CGGA_560	Non-codel	43	0	0	4354	Male	WHO III	AA	Mutant	methylated	Primary	1	Proneural
CGGA_580	Non-codel	43	0	1	1394	Male	WHO II	A	Mutant	methylated	Primary	1	NA
CGGA_591	Non-codel	50	1	1	1654	Female	WHO III	AA	Mutant	methylated	Primary	1	NA
CGGA_598	Codel	61	1	1	3677	Female	WHO III	AO	Mutant	methylated	Primary	1	Proneural
CGGA_601	Non-codel	36	0	1	1133	Male	WHO II	A	Mutant	un-methylated	Primary	1	Neural
CGGA_603	Non-codel	32	1	0	168	Male	WHO III	AA	Mutant	methylated	Recurrent	1	NA
CGGA_605	Non-codel	43	1	0	4300	Male	WHO III	AO	Mutant	methylated	Recurrent	0	Mesenchymal
CGGA_607	Non-codel	25	0	0	1389	Male	WHO II	A	Mutant	un-methylated	Primary	1	NA
CGGA_632	Non-codel	29	1	1	576	Female	WHO II	A	Mutant	un-methylated	Primary	1	NA
CGGA_635	Codel	45	1	0	4263	Male	WHO II	O	Mutant	un-methylated	Primary	1	Neural
CGGA_641	Codel	51	1	1	3411	Female	WHO III	AO	Mutant	un-methylated	Primary	1	NA
CGGA_642	Non-codel	29	0	0	4249	Male	WHO II	A	Mutant	un-methylated	Primary	1	NA
CGGA_655	Codel	35	0	0	4231	Male	WHO II	O	Mutant	un-methylated	Primary	1	NA
CGGA_662	Codel	59	0	1	284	Female	WHO II	O	Mutant	un-methylated	Primary	0	Proneural
CGGA_666	Codel	45	0	1	2499	Female	WHO II	O	Mutant	methylated	Primary	1	NA
CGGA_671	Codel	36	0	0	4215	Female	WHO II	O	Mutant	un-methylated	Primary	1	Neural
CGGA_675	Codel	23	1	0	4210	Female	WHO II	O	Mutant	un-methylated	Primary	1	NA
CGGA_685	Non-codel	20	1	1	3239	Female	WHO II	A	Mutant	methylated	Primary	1	NA
CGGA_689	Codel	36	0	0	4194	Female	WHO II	O	Mutant	methylated	Primary	1	NA
CGGA_694	Non-codel	34	0	1	1194	Male	WHO II	A	Mutant	un-methylated	Recurrent	0	Mesenchymal
CGGA_698	Non-codel	61	1	1	1851	Female	WHO II	A	Mutant	un-methylated	Primary	1	NA
CGGA_704	Non-codel	36	0	1	2572	Male	WHO II	A	Mutant	methylated	Primary	1	Proneural
CGGA_710	Non-codel	41	1	1	660	Male	WHO IV	GBM	Mutant	methylated	Primary	0	NA
CGGA_715	Codel	43	0	0	3429	Male	WHO II	O	Mutant	methylated	Primary	1	NA
CGGA_725	Codel	58	0	0	4147	Male	WHO II	O	Mutant	un-methylated	Primary	1	NA
CGGA_747	Non-codel	29	1	1	970	Male	WHO IV	GBM	Mutant	methylated	Primary	1	Proneural
CGGA_752	Codel	39	0	0	3680	Male	WHO II	O	Mutant	methylated	Primary	1	NA
CGGA_757	Non-codel	45	1	1	1047	Male	WHO II	A	Mutant	un-methylated	Primary	1	NA
CGGA_760	Codel	34	0	0	4110	Female	WHO II	O	Mutant	methylated	Primary	1	Neural
CGGA_761	Non-codel	45	0	1	1840	Male	WHO IV	GBM	Mutant	methylated	Primary	1	Proneural
CGGA_762	Codel	40	0	0	4105	Female	WHO II	O	Mutant	un-methylated	Primary	1	NA
CGGA_785	Codel	43	0	1	3517	Male	WHO II	O	Mutant	methylated	Primary	1	NA
CGGA_812	Codel	27	0	0	4035	Male	WHO II	O	Mutant	NA	Primary	1	NA
CGGA_815	Non-codel	53	0	1	2219	Female	WHO II	A	Mutant	un-methylated	Primary	1	NA
CGGA_818	Non-codel	46	0	0	4027	Male	WHO II	A	Mutant	NA	Primary	1	NA
CGGA_822	Non-codel	46	1	1	2237	Male	WHO IV	GBM	Mutant	methylated	Secondary	0	Proneural
CGGA_834	Non-codel	24	0	0	4013	Male	WHO II	A	Wild	methylated	Primary	1	NA
CGGA_835	Codel	31	NA	0	517	Male	WHO II	O	Mutant	methylated	Primary	1	Neural
CGGA_838	Codel	36	1	0	4011	Female	WHO II	O	Mutant	un-methylated	Primary	1	NA
CGGA_843	Codel	29	1	0	4005	Male	WHO II	O	Mutant	NA	Primary	1	NA
CGGA_856	Codel	53	NA	0	1297	Male	WHO II	O	Mutant	methylated	Primary	1	Proneural
CGGA_858	Codel	42	0	0	3984	Male	WHO II	O	Mutant	un-methylated	Primary	1	NA
CGGA_864	Codel	34	0	0	3977	Male	WHO II	O	Mutant	NA	Primary	0	NA
CGGA_884	Non-codel	48	1	1	1131	Female	WHO II	A	Mutant	methylated	Primary	1	NA
CGGA_892	Codel	34	NA	0	448	Male	WHO II	O	Mutant	methylated	Primary	1	NA
CGGA_893	Non-codel	36	0	1	3160	Female	WHO II	A	Mutant	methylated	Primary	1	NA
CGGA_898	Non-codel	38	NA	1	1663	Male	WHO II	A	Mutant	un-methylated	Primary	1	Neural
CGGA_899	Non-codel	48	1	1	231	Male	WHO IV	GBM	Mutant	methylated	Recurrent	0	Proneural
CGGA_904	Non-codel	33	0	1	774	Male	WHO II	A	Mutant	methylated	Primary	1	NA
CGGA_905	Non-codel	46	0	1	3174	Male	WHO II	A	Mutant	NA	Primary	1	NA
CGGA_908	Non-codel	35	NA	1	2436	Male	WHO II	A	Mutant	methylated	Primary	1	NA
CGGA_909	Non-codel	39	0	0	3920	Female	WHO II	A	Mutant	methylated	Primary	1	NA
CGGA_D04	Non-codel	37	1	0	3697	Male	WHO II	A	Mutant	methylated	Primary	1	NA
CGGA_D07	Codel	36	0	0	3691	Male	WHO II	O	Mutant	NA	Primary	1	NA
CGGA_D14	Non-codel	27	NA	NA	NA	Male	WHO III	AA	Mutant	un-methylated	Recurrent	NA	NA
CGGA_D15	Codel	38	1	0	3669	Female	WHO II	O	Mutant	methylated	Primary	1	NA
CGGA_D20	Non-codel	40	0	1	2367	Female	WHO II	A	Mutant	un-methylated	Primary	0	NA
CGGA_D21	Non-codel	37	0	1	1208	Female	WHO III	AA	Mutant	NA	Primary	1	NA
CGGA_D24	Non-codel	37	0	1	837	Female	WHO III	AA	Mutant	NA	Primary	1	NA
CGGA_D27	Codel	33	1	0	3650	Male	WHO III	O	Mutant	un-methylated	Recurrent	1	NA
CGGA_D29	Codel	36	0	0	3643	Male	WHO II	O	Mutant	methylated	Primary	1	NA
CGGA_D33	Non-codel	38	0	1	116	Male	WHO III	AA	Mutant	methylated	Recurrent	0	NA
CGGA_D34	Non-codel	45	1	1	147	Male	WHO IV	GBM	Mutant	methylated	Secondary	0	NA
CGGA_D38	Codel	41	0	1	689	Female	WHO IV	GBM	Mutant	methylated	Recurrent	1	NA
CGGA_D39	Non-codel	27	NA	NA	NA	Female	WHO II	A	Mutant	methylated	Recurrent	NA	Proneural
CGGA_D40	Non-codel	44	1	0	3557	Male	WHO II	A	Mutant	methylated	Recurrent	0	NA
CGGA_D45	Non-codel	32	1	0	856	Male	WHO III	AA	Mutant	methylated	Recurrent	1	NA
CGGA_D46	Non-codel	36	1	1	300	Female	WHO III	AA	Mutant	methylated	Recurrent	0	Proneural
CGGA_D47	Codel	36	1	1	1048	Male	WHO II	O	Mutant	methylated	Primary	1	NA
CGGA_D48	Non-codel	23	1	1	221	Female	WHO III	AA	Mutant	methylated	Recurrent	1	NA
CGGA_D52	Codel	46	1	0	3529	Male	WHO III	AO	Mutant	un-methylated	Primary	1	NA
CGGA_D56	Non-codel	45	0	1	64	Male	WHO III	AA	Mutant	methylated	Recurrent	0	NA
CGGA_D59	Non-codel	30	1	NA	NA	Female	WHO IV	GBM	Mutant	methylated	Secondary	0	NA
CGGA_277	NA	40	1	0	4739	Male	WHO III	AO	Mutant	methylated	Primary	1	Neural
CGGA_518	NA	27	0	1	212	Male	WHO IV	GBM	Mutant	un-methylated	Secondary	0	Neural
CGGA_J023	Non-codel	36	1	1	1028	Male	WHO III	AO	Mutant	NA	Primary	1	NA
CGGA_J024	Non-codel	29	0	0	3410	Female	WHO II	A	Mutant	NA	Recurrent	0	NA
CGGA_J042	Non-codel	38	0	1	1409	Male	WHO II	A	Mutant	NA	Recurrent	0	NA
CGGA_J100	Non-codel	55	NA	NA	NA	Male	WHO IV	GBM	Mutant	NA	Recurrent	NA	NA
CGGA_1004	Non-codel	63	0	1	899	Female	WHO II	A	Wild	methylated	Primary	1	NA
CGGA_1008	Non-codel	54	1	1	315	Female	WHO IV	GBM	Wild	un-methylated	Primary	1	NA
CGGA_1053	Non-codel	63	1	1	370	Female	WHO IV	GBM	Wild	un-methylated	Primary	1	NA
CGGA_1059	Non-codel	54	0	1	21	Female	WHO II	A	Mutant	un-methylated	Recurrent	1	Proneural
CGGA_1070	Non-codel	37	1	1	333	Male	WHO IV	GBM	Wild	un-methylated	Primary	1	NA
CGGA_1071	Non-codel	42	1	1	3252	Male	WHO II	A	Wild	un-methylated	Primary	0	NA
CGGA_1073	Non-codel	42	1	1	270	Female	WHO IV	GBM	Wild	un-methylated	Primary	1	NA
CGGA_1074	Non-codel	50	1	1	86	Male	WHO IV	GBM	Wild	methylated	Primary	1	NA
CGGA_1095	Non-codel	29	1	1	2778	Male	NA	NA	Mutant	methylated	NA	1	NA
CGGA_1099	Non-codel	8	1	1	122	Male	WHO IV	GBM	Wild	un-methylated	Secondary	0	NA
CGGA_1114	Non-codel	53	1	1	460	Male	WHO IV	GBM	Wild	un-methylated	Primary	1	NA
CGGA_1116	Non-codel	43	1	1	248	Female	WHO IV	GBM	Mutant	methylated	Recurrent	1	NA
CGGA_1118	Non-codel	31	0	1	398	Male	WHO III	AA	Mutant	methylated	Recurrent	0	NA
CGGA_1119	Codel	52	1	1	422	Male	WHO IV	GBM	Mutant	methylated	Recurrent	0	NA
CGGA_1197	Codel	43	1	1	942	Male	WHO IV	GBM	Mutant	methylated	Secondary	1	NA
CGGA_1246	Codel	53	1	0	2972	Male	WHO III	AO	Mutant	methylated	Primary	1	NA
CGGA_1275	Non-codel	70	1	1	183	Male	WHO IV	GBM	Wild	un-methylated	Primary	1	NA
CGGA_1450	Codel	37	1	1	957	Male	WHO IV	GBM	Mutant	un-methylated	Secondary	1	NA
CGGA_1460	Non-codel	51	1	1	209	Male	WHO IV	GBM	Wild	methylated	Secondary	1	NA
CGGA_1475	Non-codel	38	0	1	182	Male	WHO IV	GBM	Mutant	methylated	Secondary	1	NA
CGGA_243	Codel	30	0	0	2977	Female	WHO II	O	Mutant	methylated	Primary	1	Proneural
CGGA_247	Non-codel	60	1	1	609	Male	WHO III	AA	Mutant	methylated	Primary	1	NA
CGGA_738	Non-codel	43	1	0	4132	Male	WHO II	A	Mutant	un-methylated	Primary	1	NA
CGGA_759	Non-codel	30	0	1	1263	Male	WHO IV	GBM	Mutant	methylated	Primary	1	NA
CGGA_D30	Non-codel	70	0	1	215	Male	WHO IV	GBM	Wild	NA	Primary	1	NA

## Sheet: Supplementary Table S2
Gene	Type
ATG5	ICD
BAX	ICD
CALR	ICD
CASP1	ICD
CASP8	ICD
CD4	ICD
CD8A	ICD
CD8B	ICD
CXCR3	ICD
EIF2AK3	ICD
ENTPD1	ICD
FOXP3	ICD
HMGB1	ICD
IFNA1	ICD
IFNB1	ICD
IFNG	ICD
IFNGR1	ICD
IL10	ICD
IL17RA	ICD
IL1B	ICD
IL1R1	ICD
LY96	ICD
MYD88	ICD
NLRP3	ICD
NT5E	ICD
P2RX7	ICD
PDIA3	ICD
PIK3CA	ICD
PRF1	ICD
TLR4	ICD
TNF	ICD

## Sheet: Supplementary Table S3
Gene	Primer sequence
BMP2	S:5'-GCAGCTTCCACCATGAAGAAT-3'
	A:5'-GGAATTTCGAGTTGGCTGTTG-3'
SEMA3G	S:5'-TCCTGTCTGCCAACCGCTCT-3'
	A:5'-TGGCGCACTCTGTCAAAGGAT-3'
GCAT	S:5'-ATGCTGAAGAGAGGCATCTTTGT-3'
	A:5'-CACGCAGCGGTCAATGTCTT-3'
SFRP2	S:5'-GAGGAAGCTCCAAAGGTATGTGA-3'
	A:5'-ACCGATTTCTTCAGGTCCCTT-3'
WNT7B	S:5'-CTCCCTGGATCATGCACAGAA-3'
	A:5'-TTGTTGCAGATGATGTTGGCTC-3'
EN1	S:5'-AGTTCCAGGCAAACCGCTAC-3'
	A:5'-TTCTTGATGCCTGTGGCTTTC-3'
HK2	S:5'-TTGGAGCCACCACTCACCCTA-3'
	A:5'-GAGCCCATTGTCCGTTACTTTC-3'
TPX2	S:5'-GGAAGAAGGCAGTGCTCATCAA-3'
	A:5'-TCATCTGTGCGGAAGTGGAAG-3'
SMS	S:5'-CAAATGGTGATTGATGGGTGTA-3'
	A:5'-GGAGACGTGGAGATTGGAACA-3'
TFPI	S:5'-TACATGCACTTTGGGCTTCTGT-3'
	A:5'-GTGGTGGCAACTCCGTATCTGT-3'
CRNDE	S:5'-TTGTAGGATGCCACTGGAAATG-3'
	A:5'-TTCTGCGTGACAACTGAGGATT-3'
PLOD3	S:5'-ACAGCCTACTCCGTTTCTGCC-3'
	A:5'-TCATGGAAGACCTCGTTGTTGT-3'
KLF10	S:5'-CCAGCATTTTGTTTGACTCCA-3'
	A:5'-GCAATGTGAGGTTTGGCAGTA-3'
ACSL1	S:5'-CTGGCACAAGGAGAATACATAGC-3'
	A:5'-CACAGTTCCTCAAACGACCCTT-3'
GAPDH	S:5'-GGAAGCTTGTCATCAATGGAAATC-3'
	A:5'-TGATGACCCTTTTGGCTCCC-3'

## Sheet: Supplementary Table S4
id	HR	HR.95L	HR.95H	pvalue	km
ATG5	0.985565	0.836994	1.16051	0.861542	0.000110371
BAX	1.6513	1.53101	1.78103	1.26226e-38	0
CALR	1.77811	1.62636	1.94403	1.18894e-36	0
CASP1	1.50605	1.42235	1.59467	9.35202e-45	0
CASP8	1.90883	1.77441	2.05344	1.90323e-67	0
CD4	1.4439	1.35823	1.53497	5.50054e-32	0
CD8A	1.39663	1.30354	1.49637	2.25842e-21	0
CD8B	1.60394	1.43375	1.79432	1.51003e-16	1.21347e-13
CXCR3	1.45623	1.33628	1.58696	1.04278e-17	0
EIF2AK3	1.44649	1.31045	1.59665	2.38774e-13	1.12055e-12
ENTPD1	1.21407	1.08766	1.35517	0.000544207	1.53168e-07
FOXP3	1.18644	0.997571	1.41106	0.0533013	0.00172849
HMGB1	1.06617	0.972087	1.16935	0.174042	0.0767879
HSP90AA1	0.937131	0.872506	1.00654	0.0749003	0.00581066
IFNGR1	1.04674	0.955883	1.14624	0.3241	0.0186132
IL10	1.62743	1.49665	1.76964	4.48105e-30	0
IL17RA	1.28757	1.15942	1.42989	2.29792e-06	1.29873e-06
IL1B	1.08566	1.04773	1.12497	5.91603e-06	2.47022e-06
IL1R1	1.32692	1.25906	1.39844	4.52332e-26	0
IL6	1.24026	1.19005	1.2926	1.77378e-24	0
LY96	1.35613	1.29752	1.41739	1.30067e-41	0
MYD88	1.82503	1.70318	1.9556	2.7315e-65	0
NLRP3	0.99334	0.908942	1.08557	0.882739	0.194314
NT5E	0.891903	0.835924	0.95163	0.000541942	1.02762e-12
P2RX7	0.795752	0.75889	0.834406	3.70287e-21	0
PDIA3	2.08436	1.89731	2.28985	6.55463e-53	0
PIK3CA	0.790754	0.723425	0.864351	2.33349e-07	3.40478e-09
PRF1	1.41445	1.34081	1.49214	5.20424e-37	0
TLR4	0.851623	0.800377	0.90615	3.92985e-07	1.2423e-06
TNF	0.902537	0.851526	0.956603	0.00055111	3.0615e-05

## Sheet: Supplementary Table S5
from	to	cor	pvalue	color	weight
ATG5	CASP1	0.0914902	6.6211e-05	pink	0.548941
ATG5	CD8A	0.117615	2.80984e-07	pink	0.70569
ATG5	EIF2AK3	0.227807	9.64245e-24	pink	1.36684
ATG5	FOXP3	-0.108532	2.17206e-06	#6495ED	0.651195
ATG5	HSP90AA1	0.100755	1.10535e-05	pink	0.604528
ATG5	IFNGR1	0.207282	7.585e-20	pink	1.24369
ATG5	IL10	0.0974365	2.13768e-05	pink	0.584619
ATG5	LY96	0.152484	2.48402e-11	pink	0.914904
ATG5	NT5E	0.0965677	2.53198e-05	pink	0.579406
ATG5	P2RX7	-0.162355	1.14348e-12	#6495ED	0.974133
ATG5	PIK3CA	0.135863	2.85815e-09	pink	0.815177
BAX	CALR	0.463575	1.22794e-101	pink	2.78145
BAX	CASP1	0.44761	4.51922e-94	pink	2.68566
BAX	CASP8	0.475649	1.24259e-107	pink	2.85389
BAX	CD4	0.434856	2.6071e-88	pink	2.60913
BAX	CD8A	0.1731	3.20649e-14	pink	1.0386
BAX	CD8B	0.351008	4.36486e-56	pink	2.10605
BAX	CXCR3	0.364973	8.05334e-61	pink	2.18984
BAX	EIF2AK3	0.104484	5.13864e-06	pink	0.626905
BAX	ENTPD1	0.220784	2.30038e-22	pink	1.3247
BAX	HSP90AA1	-0.217441	1.0029e-21	#6495ED	1.30464
BAX	IL10	0.363818	2.02577e-60	pink	2.18291
BAX	IL17RA	0.304539	5.58939e-42	pink	1.82724
BAX	IL1B	0.109439	1.78358e-06	pink	0.656633
BAX	IL1R1	0.257688	3.88993e-30	pink	1.54613
BAX	IL6	0.256277	8.15939e-30	pink	1.53766
BAX	LY96	0.391739	1.41642e-70	pink	2.35044
BAX	MYD88	0.487917	5.64568e-114	pink	2.9275
BAX	NLRP3	0.137686	1.74428e-09	pink	0.826113
BAX	P2RX7	-0.258872	2.08166e-30	#6495ED	1.55323
BAX	PDIA3	0.544756	5.41716e-147	pink	3.26854
BAX	PIK3CA	-0.244142	3.95098e-27	#6495ED	1.46485
BAX	PRF1	0.466575	4.18686e-103	pink	2.79945
BAX	TLR4	-0.103172	6.74821e-06	#6495ED	0.619032
CALR	CASP1	0.396608	1.89145e-72	pink	2.37965
CALR	CASP8	0.483912	7.09183e-112	pink	2.90347
CALR	CD4	0.317394	1.22875e-45	pink	1.90436
CALR	CD8A	0.105489	4.16171e-06	pink	0.632934
CALR	CD8B	0.234389	4.46892e-25	pink	1.40633
CALR	CXCR3	0.298452	2.6102e-40	pink	1.79071
CALR	EIF2AK3	0.304191	6.9823e-42	pink	1.82515
CALR	ENTPD1	0.207866	5.94968e-20	pink	1.2472
CALR	FOXP3	0.146925	1.29085e-10	pink	0.881548
CALR	IL10	0.269183	7.84507e-33	pink	1.6151
CALR	IL17RA	0.2961	1.12468e-39	pink	1.7766
CALR	IL1B	0.116536	3.61225e-07	pink	0.699216
CALR	IL1R1	0.252869	4.79002e-29	pink	1.51722
CALR	IL6	0.252998	4.48151e-29	pink	1.51799
CALR	LY96	0.375924	1.0602e-64	pink	2.25555
CALR	MYD88	0.549157	8.0387e-150	pink	3.29494
CALR	NT5E	0.102578	7.62659e-06	pink	0.615465
CALR	P2RX7	-0.1026	7.5918e-06	#6495ED	0.615599
CALR	PDIA3	0.614401	3.404e-197	pink	3.68641
CALR	PRF1	0.40637	2.64801e-76	pink	2.43822
CASP1	CASP8	0.606099	1.50638e-190	pink	3.6366
CASP1	CD4	0.684451	3.15831e-262	pink	4.10671
CASP1	CD8A	0.351146	3.9285e-56	pink	2.10688
CASP1	CD8B	0.40245	9.68226e-75	pink	2.4147
CASP1	CXCR3	0.392197	9.46713e-71	pink	2.35318
CASP1	ENTPD1	0.502368	8.72092e-122	pink	3.01421
CASP1	HMGB1	-0.105942	3.78171e-06	#6495ED	0.635654
CASP1	HSP90AA1	-0.190296	6.42816e-17	#6495ED	1.14178
CASP1	IFNGR1	0.36982	1.61055e-62	pink	2.21892
CASP1	IL10	0.454843	1.89255e-97	pink	2.72906
CASP1	IL17RA	0.425496	3.08655e-84	pink	2.55298
CASP1	IL1B	0.352287	1.6457e-56	pink	2.11372
CASP1	IL1R1	0.416421	2.0803e-80	pink	2.49853
CASP1	IL6	0.392644	6.38881e-71	pink	2.35586
CASP1	LY96	0.774931	0	pink	4.64958
CASP1	MYD88	0.537014	4.06624e-142	pink	3.22209
CASP1	NLRP3	0.447465	5.27532e-94	pink	2.68479
CASP1	P2RX7	-0.336242	2.46159e-51	#6495ED	2.01745
CASP1	PDIA3	0.484744	2.61121e-112	pink	2.90846
CASP1	PIK3CA	-0.170622	7.46459e-14	#6495ED	1.02373
CASP1	PRF1	0.509143	1.40604e-125	pink	3.05486
CASP1	TLR4	0.175368	1.46316e-14	pink	1.05221
CASP1	TNF	0.200052	1.441e-18	pink	1.20031
CASP8	CD4	0.616285	9.90898e-199	pink	3.69771
CASP8	CD8A	0.426492	1.15435e-84	pink	2.55895
CASP8	CD8B	0.510549	2.23867e-126	pink	3.06329
CASP8	CXCR3	0.558447	6.22212e-156	pink	3.35068
CASP8	EIF2AK3	0.325039	6.70903e-48	pink	1.95024
CASP8	ENTPD1	0.411906	1.5111e-78	pink	2.47144
CASP8	FOXP3	0.192867	2.40928e-17	pink	1.1572
CASP8	IFNGR1	0.26734	2.16587e-32	pink	1.60404
CASP8	IL10	0.541382	7.48658e-145	pink	3.24829
CASP8	IL17RA	0.50405	1.01657e-122	pink	3.0243
CASP8	IL1B	0.258486	2.5533e-30	pink	1.55092
CASP8	IL1R1	0.492121	3.29289e-116	pink	2.95273
CASP8	IL6	0.37506	2.17338e-64	pink	2.25036
CASP8	LY96	0.495937	2.90292e-118	pink	2.97562
CASP8	MYD88	0.707174	1.81727e-287	pink	4.24305
CASP8	NLRP3	0.297977	3.50989e-40	pink	1.78786
CASP8	P2RX7	-0.178226	5.36363e-15	#6495ED	1.06936
CASP8	PDIA3	0.632146	4.35967e-212	pink	3.79288
CASP8	PRF1	0.569217	2.89754e-163	pink	3.4153
CASP8	TLR4	0.200833	1.05396e-18	pink	1.205
CD4	CD8A	0.386724	1.12005e-68	pink	2.32034
CD4	CD8B	0.425154	4.32683e-84	pink	2.55092
CD4	CXCR3	0.488262	3.70914e-114	pink	2.92957
CD4	ENTPD1	0.508445	3.48661e-125	pink	3.05067
CD4	FOXP3	0.157202	5.84541e-12	pink	0.94321
CD4	HSP90AA1	-0.1357	2.98651e-09	#6495ED	0.814197
CD4	IFNGR1	0.411577	2.06133e-78	pink	2.46946
CD4	IL10	0.590362	1.78441e-178	pink	3.54217
CD4	IL17RA	0.536395	9.85107e-142	pink	3.21837
CD4	IL1B	0.352641	1.25499e-56	pink	2.11585
CD4	IL1R1	0.497162	6.28066e-119	pink	2.98297
CD4	IL6	0.378063	1.77761e-65	pink	2.26838
CD4	LY96	0.603915	7.84053e-189	pink	3.62349
CD4	MYD88	0.504732	4.2347e-123	pink	3.02839
CD4	NLRP3	0.525976	2.20785e-135	pink	3.15586
CD4	P2RX7	-0.116072	4.02153e-07	#6495ED	0.696432
CD4	PDIA3	0.454555	2.59044e-97	pink	2.72733
CD4	PIK3CA	-0.10748	2.72534e-06	#6495ED	0.644878
CD4	PRF1	0.498363	1.39109e-119	pink	2.99018
CD4	TLR4	0.298208	3.0392e-40	pink	1.78925
CD4	TNF	0.253899	2.81306e-29	pink	1.5234
CD8A	CD8B	0.675547	5.8996e-253	pink	4.05328
CD8A	CXCR3	0.618662	1.10295e-200	pink	3.71197
CD8A	FOXP3	0.234273	4.72095e-25	pink	1.40564
CD8A	HMGB1	-0.183079	9.38949e-16	#6495ED	1.09848
CD8A	IFNGR1	0.104465	5.1596e-06	pink	0.626788
CD8A	IL10	0.423666	1.86632e-83	pink	2.542
CD8A	IL17RA	0.197167	4.52428e-18	pink	1.183
CD8A	IL1B	0.230504	2.77002e-24	pink	1.38303
CD8A	IL1R1	0.462199	5.71843e-101	pink	2.77319
CD8A	IL6	0.347911	4.54823e-55	pink	2.08747
CD8A	LY96	0.388279	2.91391e-69	pink	2.32967
CD8A	MYD88	0.345178	3.52121e-54	pink	2.07107
CD8A	NLRP3	0.215734	2.10718e-21	pink	1.2944
CD8A	P2RX7	-0.245694	1.82562e-27	#6495ED	1.47416
CD8A	PDIA3	0.258251	2.89117e-30	pink	1.5495
CD8A	PIK3CA	-0.176761	8.9907e-15	#6495ED	1.06057
CD8A	PRF1	0.49156	6.57322e-116	pink	2.94936
CD8B	CXCR3	0.72187	3.97666e-305	pink	4.33122
CD8B	ENTPD1	0.243869	4.5241e-27	pink	1.46321
CD8B	FOXP3	0.345996	1.91277e-54	pink	2.07597
CD8B	HMGB1	-0.186409	2.7618e-16	#6495ED	1.11845
CD8B	HSP90AA1	-0.122159	9.51879e-08	#6495ED	0.732956
CD8B	IFNGR1	0.107545	2.68754e-06	pink	0.645269
CD8B	IL10	0.518772	4.0477e-131	pink	3.11263
CD8B	IL17RA	0.316635	2.04378e-45	pink	1.89981
CD8B	IL1B	0.169419	1.12024e-13	pink	1.01651
CD8B	IL1R1	0.426066	1.75833e-84	pink	2.5564
CD8B	IL6	0.309336	2.53285e-43	pink	1.85602
CD8B	LY96	0.386964	9.09976e-69	pink	2.32179
CD8B	MYD88	0.412801	6.49502e-79	pink	2.47681
CD8B	NLRP3	0.249871	2.22463e-28	pink	1.49922
CD8B	P2RX7	-0.167783	1.93594e-13	#6495ED	1.0067
CD8B	PDIA3	0.367002	1.57901e-61	pink	2.20201
CD8B	PIK3CA	-0.14562	1.8838e-10	#6495ED	0.873717
CD8B	PRF1	0.5462	6.46257e-148	pink	3.2772
CD8B	TLR4	0.140711	7.57549e-10	pink	0.844264
CD8B	TNF	0.133339	5.60335e-09	pink	0.800031
CXCR3	ENTPD1	0.251155	1.15504e-28	pink	1.50693
CXCR3	FOXP3	0.478109	6.96904e-109	pink	2.86865
CXCR3	HMGB1	-0.23995	3.09562e-26	#6495ED	1.4397
CXCR3	HSP90AA1	-0.128068	2.19541e-08	#6495ED	0.768408
CXCR3	IL10	0.52766	2.15306e-136	pink	3.16596
CXCR3	IL17RA	0.384831	5.71556e-68	pink	2.30899
CXCR3	IL1B	0.171675	5.22124e-14	pink	1.03005
CXCR3	IL1R1	0.419412	1.17313e-81	pink	2.51647
CXCR3	IL6	0.327061	1.64934e-48	pink	1.96237
CXCR3	LY96	0.378438	1.29834e-65	pink	2.27063
CXCR3	MYD88	0.461314	1.53171e-100	pink	2.76789
CXCR3	NLRP3	0.279262	2.63216e-35	pink	1.67557
CXCR3	P2RX7	-0.135044	3.56085e-09	#6495ED	0.810262
CXCR3	PDIA3	0.359256	7.46198e-59	pink	2.15554
CXCR3	PIK3CA	-0.182025	1.3766e-15	#6495ED	1.09215
CXCR3	PRF1	0.57468	4.34789e-167	pink	3.44808
CXCR3	TNF	0.138218	1.50792e-09	pink	0.829311
EIF2AK3	ENTPD1	0.157468	5.38023e-12	pink	0.944806
EIF2AK3	HMGB1	0.271306	2.41031e-33	pink	1.62784
EIF2AK3	HSP90AA1	0.205476	1.59915e-19	pink	1.23286
EIF2AK3	IFNGR1	0.170205	8.595e-14	pink	1.02123
EIF2AK3	IL10	0.107483	2.72365e-06	pink	0.644895
EIF2AK3	IL17RA	0.140447	8.15279e-10	pink	0.842681
EIF2AK3	IL1R1	0.190159	6.77175e-17	pink	1.14095
EIF2AK3	MYD88	0.277028	9.49971e-35	pink	1.66217
EIF2AK3	NLRP3	-0.149455	6.14282e-11	#6495ED	0.896732
EIF2AK3	NT5E	0.178875	4.26059e-15	pink	1.07325
EIF2AK3	P2RX7	0.199227	2.00194e-18	pink	1.19536
EIF2AK3	PDIA3	0.353264	7.78472e-57	pink	2.11958
EIF2AK3	PIK3CA	0.5391	2.03402e-143	pink	3.2346
EIF2AK3	PRF1	0.151366	3.47703e-11	pink	0.908197
EIF2AK3	TNF	-0.167043	2.47512e-13	#6495ED	1.00226
ENTPD1	IFNGR1	0.423772	1.68267e-83	pink	2.54263
ENTPD1	IL10	0.330716	1.26994e-49	pink	1.9843
ENTPD1	IL17RA	0.488127	4.37171e-114	pink	2.92876
ENTPD1	IL1B	0.209275	3.30295e-20	pink	1.25565
ENTPD1	IL1R1	0.225053	3.38772e-23	pink	1.35032
ENTPD1	IL6	0.105457	4.18984e-06	pink	0.632743
ENTPD1	LY96	0.348843	2.25255e-55	pink	2.09306
ENTPD1	MYD88	0.322672	3.42258e-47	pink	1.93603
ENTPD1	NLRP3	0.414139	1.83e-79	pink	2.48483
ENTPD1	NT5E	0.0931769	4.83682e-05	pink	0.559061
ENTPD1	PDIA3	0.288436	1.19334e-37	pink	1.73062
ENTPD1	PIK3CA	0.133325	5.6235e-09	pink	0.79995
ENTPD1	PRF1	0.340805	8.92197e-53	pink	2.04483
ENTPD1	TLR4	0.351171	3.85513e-56	pink	2.10703
ENTPD1	TNF	0.205399	1.65082e-19	pink	1.23239
FOXP3	HMGB1	-0.233996	5.38272e-25	#6495ED	1.40398
FOXP3	IFNGR1	-0.208084	5.43455e-20	#6495ED	1.2485
FOXP3	IL10	0.200097	1.41532e-18	pink	1.20058
FOXP3	IL17RA	0.175095	1.60889e-14	pink	1.05057
FOXP3	MYD88	0.166881	2.61136e-13	pink	1.00129
FOXP3	PDIA3	0.0904876	7.95977e-05	pink	0.542926
FOXP3	PRF1	0.252592	5.52466e-29	pink	1.51555
HMGB1	HSP90AA1	0.250586	1.54537e-28	pink	1.50351
HMGB1	IFNGR1	0.203003	4.39083e-19	pink	1.21802
HMGB1	IL10	-0.114029	6.42022e-07	#6495ED	0.684172
HMGB1	IL17RA	-0.20046	1.22398e-18	#6495ED	1.20276
HMGB1	IL6	-0.098254	1.82053e-05	#6495ED	0.589524
HMGB1	LY96	-0.149888	5.40323e-11	#6495ED	0.899329
HMGB1	NLRP3	-0.231289	1.92137e-24	#6495ED	1.38774
HMGB1	P2RX7	0.267264	2.25847e-32	pink	1.60358
HMGB1	PIK3CA	0.173807	2.51397e-14	pink	1.04284
HMGB1	PRF1	-0.16875	1.40201e-13	#6495ED	1.0125
HMGB1	TNF	-0.126998	2.87803e-08	#6495ED	0.761985
HSP90AA1	IFNGR1	0.158086	4.43535e-12	pink	0.948514
HSP90AA1	LY96	-0.288971	8.66004e-38	#6495ED	1.73382
HSP90AA1	P2RX7	0.22016	3.03313e-22	pink	1.32096
HSP90AA1	PIK3CA	0.278756	3.52491e-35	pink	1.67253
HSP90AA1	PRF1	-0.12454	5.31388e-08	#6495ED	0.74724
HSP90AA1	TLR4	0.209517	2.98433e-20	pink	1.2571
IFNGR1	IL10	0.160965	1.78497e-12	pink	0.965792
IFNGR1	IL17RA	0.307836	6.70751e-43	pink	1.84702
IFNGR1	IL1B	0.17737	7.25799e-15	pink	1.06422
IFNGR1	IL1R1	0.287835	1.71052e-37	pink	1.72701
IFNGR1	LY96	0.284803	1.03604e-36	pink	1.70882
IFNGR1	MYD88	0.166106	3.37275e-13	pink	0.996635
IFNGR1	NLRP3	0.391948	1.17909e-70	pink	2.35169
IFNGR1	P2RX7	0.143637	3.32384e-10	pink	0.861821
IFNGR1	PDIA3	0.143742	3.22602e-10	pink	0.862451
IFNGR1	PIK3CA	0.204791	2.11794e-19	pink	1.22875
IFNGR1	TLR4	0.464284	5.54422e-102	pink	2.7857
IFNGR1	TNF	0.133403	5.5091e-09	pink	0.800417
IL10	IL17RA	0.354441	3.14815e-57	pink	2.12665
IL10	IL1B	0.440382	8.91588e-91	pink	2.64229
IL10	IL1R1	0.547587	8.30429e-149	pink	3.28552
IL10	IL6	0.573291	4.14105e-166	pink	3.43975
IL10	LY96	0.472086	7.73131e-106	pink	2.83252
IL10	MYD88	0.465343	1.68417e-102	pink	2.79206
IL10	NLRP3	0.362882	4.26803e-60	pink	2.17729
IL10	P2RX7	-0.144102	2.9111e-10	#6495ED	0.864613
IL10	PDIA3	0.404512	1.46689e-75	pink	2.42707
IL10	PRF1	0.526969	5.60543e-136	pink	3.16181
IL10	TLR4	0.196926	4.97298e-18	pink	1.18156
IL10	TNF	0.26481	8.62277e-32	pink	1.58886
IL17RA	IL1B	0.269748	5.73706e-33	pink	1.61849
IL17RA	IL1R1	0.300459	7.42486e-41	pink	1.80276
IL17RA	IL6	0.188081	1.48083e-16	pink	1.12849
IL17RA	LY96	0.285303	7.70913e-37	pink	1.71182
IL17RA	MYD88	0.421627	1.36805e-82	pink	2.52976
IL17RA	NLRP3	0.507344	1.45584e-124	pink	3.04407
IL17RA	P2RX7	0.0962185	2.70919e-05	pink	0.577311
IL17RA	PDIA3	0.395084	7.36583e-72	pink	2.3705
IL17RA	PRF1	0.329314	3.41047e-49	pink	1.97588
IL17RA	TLR4	0.317607	1.06479e-45	pink	1.90564
IL17RA	TNF	0.190519	5.90664e-17	pink	1.14312
IL1B	IL1R1	0.298745	2.17375e-40	pink	1.79247
IL1B	IL6	0.547646	7.60301e-149	pink	3.28588
IL1B	LY96	0.304116	7.32648e-42	pink	1.82469
IL1B	MYD88	0.246488	1.22741e-27	pink	1.47893
IL1B	NLRP3	0.439836	1.57006e-90	pink	2.63902
IL1B	PDIA3	0.213438	5.66319e-21	pink	1.28063
IL1B	PRF1	0.267916	1.57793e-32	pink	1.6075
IL1B	TLR4	0.184393	5.81091e-16	pink	1.10636
IL1B	TNF	0.570877	2.03212e-164	pink	3.42526
IL1R1	IL6	0.572742	1.00638e-165	pink	3.43645
IL1R1	LY96	0.483086	1.90542e-111	pink	2.89852
IL1R1	MYD88	0.446118	2.19795e-93	pink	2.67671
IL1R1	NLRP3	0.259117	1.82838e-30	pink	1.5547
IL1R1	P2RX7	-0.16653	2.93289e-13	#6495ED	0.999178
IL1R1	PDIA3	0.448399	1.95258e-94	pink	2.69039
IL1R1	PRF1	0.51898	3.0612e-131	pink	3.11388
IL1R1	TLR4	0.149522	6.02239e-11	pink	0.897134
IL6	LY96	0.451501	7.05296e-96	pink	2.709
IL6	MYD88	0.401253	2.87832e-74	pink	2.40752
IL6	NLRP3	0.24612	1.47571e-27	pink	1.47672
IL6	P2RX7	-0.272019	1.61789e-33	#6495ED	1.63211
IL6	PDIA3	0.360332	3.20359e-59	pink	2.16199
IL6	PIK3CA	-0.124233	5.73296e-08	#6495ED	0.745395
IL6	PRF1	0.49793	2.39632e-119	pink	2.98758
IL6	TNF	0.18293	9.91426e-16	pink	1.09758
LY96	MYD88	0.466323	5.56964e-103	pink	2.79794
LY96	NLRP3	0.28198	5.43512e-36	pink	1.69188
LY96	P2RX7	-0.393876	2.15092e-71	#6495ED	2.36326
LY96	PDIA3	0.418137	4.0117e-81	pink	2.50882
LY96	PIK3CA	-0.251184	1.13848e-28	#6495ED	1.5071
LY96	PRF1	0.53379	4.00473e-140	pink	3.20274
LY96	TNF	0.177483	6.9739e-15	pink	1.0649
MYD88	NLRP3	0.150668	4.28481e-11	pink	0.904006
MYD88	NT5E	0.131078	1.01325e-08	pink	0.786466
MYD88	P2RX7	-0.164016	6.6835e-13	#6495ED	0.984095
MYD88	PDIA3	0.590757	9.04657e-179	pink	3.54454
MYD88	PRF1	0.532322	3.18222e-139	pink	3.19393
MYD88	TLR4	0.0922591	5.74178e-05	pink	0.553555
NLRP3	PDIA3	0.1505	4.50404e-11	pink	0.903002
NLRP3	PRF1	0.188321	1.35378e-16	pink	1.12992
NLRP3	TLR4	0.385882	2.31609e-68	pink	2.31529
NLRP3	TNF	0.360652	2.49009e-59	pink	2.16391
NT5E	PDIA3	0.109555	1.73902e-06	pink	0.657328
NT5E	PIK3CA	0.155057	1.13463e-11	pink	0.930342
P2RX7	PDIA3	-0.225771	2.44547e-23	#6495ED	1.35463
P2RX7	PIK3CA	0.444862	8.26305e-93	pink	2.66917
P2RX7	PRF1	-0.279687	2.05967e-35	#6495ED	1.67812
P2RX7	TLR4	0.302779	1.71457e-41	pink	1.81668
PDIA3	PRF1	0.491187	1.03898e-115	pink	2.94712
PIK3CA	PRF1	-0.112847	8.38408e-07	#6495ED	0.677082
PIK3CA	TLR4	0.304405	6.09039e-42	pink	1.82643
TLR4	TNF	0.218258	7.01407e-22	pink	1.30955

## Sheet: Supplementary Table S6
id	logFC	AveExpr	t	P.Value	adj.P.Val	B
KEGG_CYTOKINE_CYTOKINE_RECEPTOR_INTERACTION	-0.462754	-0.00378071	-56.0551	0	0	919.506
KEGG_HEMATOPOIETIC_CELL_LINEAGE	-0.502505	-0.00615986	-52.5994	0	0	845.895
KEGG_LEISHMANIA_INFECTION	-0.561713	-0.011118	-51.0152	0	0	811.832
KEGG_GRAFT_VERSUS_HOST_DISEASE	-0.706828	-0.0086625	-50.4487	0	0	799.611
KEGG_ALLOGRAFT_REJECTION	-0.687486	-0.00951769	-48.5316	0	0	758.112
KEGG_INTESTINAL_IMMUNE_NETWORK_FOR_IGA_PRODUCTION	-0.588212	-0.00171135	-47.4567	0	0	734.765
KEGG_COMPLEMENT_AND_COAGULATION_CASCADES	-0.524555	-0.00445874	-47.3457	0	0	732.35
KEGG_SYSTEMIC_LUPUS_ERYTHEMATOSUS	-0.57547	0.00309119	-47.1184	5.92878775009496e-322	1.33397724377137e-320	727.405
KEGG_AUTOIMMUNE_THYROID_DISEASE	-0.650406	-0.00870392	-46.8305	3.08731740773278e-319	6.17463481546556e-318	721.14
KEGG_TOLL_LIKE_RECEPTOR_SIGNALING_PATHWAY	-0.393729	-0.0127467	-46.5766	7.78899233698925e-317	1.40201862065807e-315	715.613
KEGG_PRIMARY_IMMUNODEFICIENCY	-0.528637	-0.0150612	-45.3266	5.36066e-305	8.77198e-304	688.376
KEGG_NATURAL_KILLER_CELL_MEDIATED_CYTOTOXICITY	-0.341444	-0.00680167	-44.2091	2.10942e-294	3.16413e-293	663.998
KEGG_APOPTOSIS	-0.310453	-0.0145701	-41.3683	1.80143e-267	2.49429e-266	602.033
KEGG_TYPE_I_DIABETES_MELLITUS	-0.507508	-0.00285129	-41.2392	3.00818e-266	3.86766e-265	599.22
KEGG_ASTHMA	-0.606378	-0.0058269	-40.7127	2.89683e-261	3.47619e-260	587.754
KEGG_ANTIGEN_PROCESSING_AND_PRESENTATION	-0.466444	-0.00565248	-39.8327	6.0376e-253	6.7923e-252	568.614
KEGG_LEUKOCYTE_TRANSENDOTHELIAL_MIGRATION	-0.340824	-0.00486933	-39.8008	1.20862e-252	1.27972e-251	567.92
KEGG_VIRAL_MYOCARDITIS	-0.386268	-0.00448475	-39.2387	2.44191e-247	2.44191e-246	555.714
KEGG_NOD_LIKE_RECEPTOR_SIGNALING_PATHWAY	-0.352633	-0.00754683	-39.0537	1.35549e-245	1.28415e-244	551.7
KEGG_JAK_STAT_SIGNALING_PATHWAY	-0.341744	-0.00994253	-38.9261	2.15896e-244	1.94307e-243	548.934
KEGG_CELL_ADHESION_MOLECULES_CAMS	-0.339439	-0.0053903	-38.2956	1.86146e-238	1.59553e-237	535.278
KEGG_CYTOSOLIC_DNA_SENSING_PATHWAY	-0.34259	-0.00785933	-34.107	1.96697e-199	1.60934e-198	445.501
KEGG_AMINO_SUGAR_AND_NUCLEOTIDE_SUGAR_METABOLISM	-0.358857	-0.0197719	-33.1538	1.09016e-190	8.53169e-190	425.387
KEGG_T_CELL_RECEPTOR_SIGNALING_PATHWAY	-0.253646	-0.00870188	-32.2448	2.05738e-182	1.54304e-181	406.35
KEGG_LYSOSOME	-0.312222	-0.0121407	-32.1309	2.21652e-181	1.5959e-180	403.975
KEGG_GALACTOSE_METABOLISM	-0.35188	0.00160593	-32.0199	2.24198e-180	1.55214e-179	401.664
KEGG_CHEMOKINE_SIGNALING_PATHWAY	-0.230407	0.00631709	-31.4471	3.31706e-175	2.21137e-174	389.771
KEGG_B_CELL_RECEPTOR_SIGNALING_PATHWAY	-0.28406	-0.00620047	-31.1916	6.5692e-173	4.22305e-172	384.488
KEGG_RIG_I_LIKE_RECEPTOR_SIGNALING_PATHWAY	-0.226836	-0.0156733	-31.161	1.23499e-172	7.66547e-172	383.858
KEGG_STARCH_AND_SUCROSE_METABOLISM	-0.327428	-0.00663386	-30.5018	9.71143e-167	5.82686e-166	370.297
KEGG_OTHER_GLYCAN_DEGRADATION	-0.415815	-0.0244051	-30.3998	7.85353e-166	4.56011e-165	368.209
KEGG_ECM_RECEPTOR_INTERACTION	-0.356945	-0.0109909	-30.2065	4.1102e-164	2.31199e-163	364.256
KEGG_GLYCOSAMINOGLYCAN_DEGRADATION	-0.408363	-0.0252407	-29.0542	5.96451e-154	3.25337e-153	340.885
KEGG_GLYCOSPHINGOLIPID_BIOSYNTHESIS_GLOBO_SERIES	-0.306367	-0.018236	-27.8914	7.48566e-144	3.963e-143	317.661
KEGG_N_GLYCAN_BIOSYNTHESIS	-0.309373	-0.0278915	-27.869	1.1664e-143	5.99864e-143	317.218
KEGG_FOCAL_ADHESION	-0.242038	-0.00966919	-27.1993	6.35904e-138	3.17952e-137	304.026
KEGG_GLYCOSAMINOGLYCAN_BIOSYNTHESIS_KERATAN_SULFATE	-0.332616	-0.00565412	-25.0911	2.76559e-120	1.34542e-119	263.471
KEGG_PANTOTHENATE_AND_COA_BIOSYNTHESIS	-0.25238	-0.0105689	-24.7465	1.81765e-117	8.60992e-117	256.993
KEGG_PATHOGENIC_ESCHERICHIA_COLI_INFECTION	-0.283383	-0.00877802	-24.1241	1.97814e-112	9.12986e-112	245.415
KEGG_REGULATION_OF_ACTIN_CYTOSKELETON	-0.173206	-0.0039956	-22.9238	6.53938e-103	2.94272e-102	223.534
KEGG_TERPENOID_BACKBONE_BIOSYNTHESIS	0.375134	-0.00469168	22.4821	1.77731e-99	7.8028e-99	215.641
KEGG_SMALL_CELL_LUNG_CANCER	-0.187601	-0.0156828	-20.9225	1.14544e-87	4.90903e-87	188.505
KEGG_BUTANOATE_METABOLISM	0.241529	0.0044028	20.8234	6.19071e-87	2.59146e-86	186.822
KEGG_P53_SIGNALING_PATHWAY	-0.21094	-0.0111605	-20.3482	1.8842e-83	7.70809e-83	178.819
KEGG_GLUTATHIONE_METABOLISM	-0.247575	0.0110305	-20.2669	7.34291e-83	2.93717e-82	177.462
KEGG_WNT_SIGNALING_PATHWAY	0.16427	0.00538288	19.902	3.15997e-80	1.23651e-79	171.412
KEGG_PROPANOATE_METABOLISM	0.238777	0.0031502	19.7137	7.01804e-79	2.68776e-78	168.319
KEGG_LYSINE_DEGRADATION	0.191002	0.000265662	19.7041	8.21143e-79	3.07929e-78	168.163
KEGG_RENIN_ANGIOTENSIN_SYSTEM	-0.232138	-0.013313	-19.0157	5.8057e-74	2.13271e-73	157.025
KEGG_TASTE_TRANSDUCTION	0.208419	0.0173748	19.014	5.96812e-74	2.14852e-73	156.998
KEGG_BIOSYNTHESIS_OF_UNSATURATED_FATTY_ACIDS	0.23545	0.000316383	18.853	7.82066e-73	2.76023e-72	154.432
KEGG_PRION_DISEASES	-0.183394	0.0092761	-18.6033	4.09969e-71	1.41912e-70	150.483
KEGG_FC_GAMMA_R_MEDIATED_PHAGOCYTOSIS	-0.192169	-0.00335862	-18.3197	3.52704e-69	1.19786e-68	146.041
KEGG_LONG_TERM_POTENTIATION	0.224995	-0.00743101	18.2646	8.32991e-69	2.77664e-68	145.184
KEGG_O_GLYCAN_BIOSYNTHESIS	-0.187917	-0.00562846	-18.1563	4.4905e-68	1.46962e-67	143.504
KEGG_LONG_TERM_DEPRESSION	0.192178	0.00659784	18.1429	5.53309e-68	1.77849e-67	143.296
KEGG_ALANINE_ASPARTATE_AND_GLUTAMATE_METABOLISM	0.192143	0.00228091	17.8554	4.67389e-66	1.47597e-65	138.873
KEGG_BLADDER_CANCER	-0.16076	-0.00166578	-17.8107	9.27978e-66	2.87993e-65	138.189
KEGG_PATHWAYS_IN_CANCER	-0.119918	-0.0050186	-17.5283	6.84057e-64	2.08695e-63	133.902
KEGG_PENTOSE_PHOSPHATE_PATHWAY	-0.180973	0.00141916	-17.2058	8.75495e-62	2.62649e-61	129.066
KEGG_PHENYLALANINE_METABOLISM	-0.215706	0.00858896	-17.0294	1.20831e-60	3.5655e-60	126.45
KEGG_PANCREATIC_CANCER	-0.164279	-0.00764969	-16.7116	1.30377e-58	3.78515e-58	121.784
KEGG_VASOPRESSIN_REGULATED_WATER_REABSORPTION	0.158085	-0.00314795	16.325	3.55136e-56	1.01467e-55	116.197
KEGG_PROXIMAL_TUBULE_BICARBONATE_RECLAMATION	0.224678	0.0133073	15.7599	1.07635e-52	3.02725e-52	108.21
KEGG_PHOSPHATIDYLINOSITOL_SIGNALING_SYSTEM	0.181383	-0.00747532	15.6483	5.11187e-52	1.41559e-51	106.658
KEGG_INOSITOL_PHOSPHATE_METABOLISM	0.159331	-0.00253779	15.6072	9.05421e-52	2.46933e-51	106.089
KEGG_MELANOGENESIS	0.12435	-0.000281578	15.5769	1.3801e-51	3.70773e-51	105.669
KEGG_PYRUVATE_METABOLISM	0.165703	0.0158759	15.1175	7.51621e-49	1.98959e-48	99.3946
KEGG_DRUG_METABOLISM_OTHER_ENZYMES	-0.146331	-0.00160838	-15.0787	1.27153e-48	3.31703e-48	98.8711
KEGG_NICOTINATE_AND_NICOTINAMIDE_METABOLISM	-0.139102	-0.0132112	-14.9579	6.48647e-48	1.66795e-47	97.2485
KEGG_PROTEASOME	-0.248225	-0.00375976	-14.9502	7.19393e-48	1.82381e-47	97.1455
KEGG_GLYCOLYSIS_GLUCONEOGENESIS	-0.15535	0.0115742	-14.7121	1.72914e-46	4.32284e-46	93.9798
KEGG_CARDIAC_MUSCLE_CONTRACTION	0.188511	-0.00140952	14.571	1.11725e-45	2.75487e-45	92.1224
KEGG_ARACHIDONIC_ACID_METABOLISM	-0.144914	0.0145312	-13.6606	1.33528e-40	3.24799e-40	80.4877
KEGG_SELENOAMINO_ACID_METABOLISM	0.133294	0.00067766	13.652	1.48646e-40	3.56751e-40	80.381
KEGG_HEDGEHOG_SIGNALING_PATHWAY	0.11697	0.01482	13.4093	3.0254e-39	7.16543e-39	77.3836
KEGG_GLYOXYLATE_AND_DICARBOXYLATE_METABOLISM	0.156634	0.0159706	13.2758	1.55639e-38	3.6383e-38	75.7545
KEGG_GLYCOSAMINOGLYCAN_BIOSYNTHESIS_CHONDROITIN_SULFATE	-0.148018	-0.0091041	-13.0735	1.81484e-37	4.1881e-37	73.3119
KEGG_ACUTE_MYELOID_LEUKEMIA	-0.110552	-0.00939395	-12.7977	4.91669e-36	1.10625e-35	70.0317
KEGG_GLYCOSPHINGOLIPID_BIOSYNTHESIS_GANGLIO_SERIES	-0.160725	-0.0197378	-12.4377	3.33718e-34	7.41595e-34	65.8395
KEGG_PORPHYRIN_AND_CHLOROPHYLL_METABOLISM	-0.146506	-0.00306664	-12.0893	1.79683e-32	3.89675e-32	61.8789
KEGG_CALCIUM_SIGNALING_PATHWAY	0.134723	-0.00367016	11.9584	7.8399e-32	1.67998e-31	60.4155
KEGG_MISMATCH_REPAIR	-0.206455	-0.0239858	-11.9279	1.1025e-31	2.3347e-31	60.0769
KEGG_ERBB_SIGNALING_PATHWAY	0.113709	-0.00662664	11.8158	3.8378e-31	8.03261e-31	58.8381
KEGG_BETA_ALANINE_METABOLISM	0.118551	0.00573736	11.6827	1.6671e-30	3.44918e-30	57.3795
KEGG_VALINE_LEUCINE_AND_ISOLEUCINE_DEGRADATION	0.124036	0.00103839	10.3872	1.27017e-24	2.48512e-24	43.9429
KEGG_NEUROACTIVE_LIGAND_RECEPTOR_INTERACTION	0.113541	0.00806756	10.1235	1.68686e-23	3.19616e-23	41.3801
KEGG_DNA_REPLICATION	-0.183748	-0.0272728	-9.76128	5.35648e-22	1.00434e-21	37.9556
KEGG_OLFACTORY_TRANSDUCTION	0.124852	0.00837005	9.61771	2.04475e-21	3.75567e-21	36.6297
KEGG_CITRATE_CYCLE_TCA_CYCLE	0.121445	-0.00339753	9.14978	1.42417e-19	2.53813e-19	32.4323
KEGG_PRIMARY_BILE_ACID_BIOSYNTHESIS	-0.130364	0.00668493	-8.97006	6.91151e-19	1.20784e-18	30.871
KEGG_PROTEIN_EXPORT	-0.128617	0.00456115	-8.38145	1.00144e-16	1.70055e-16	25.958
KEGG_STEROID_BIOSYNTHESIS	0.133043	-0.00382495	8.30348	1.89212e-16	3.183e-16	25.3304
KEGG_HOMOLOGOUS_RECOMBINATION	-0.133491	-0.0153784	-8.03605	1.61076e-15	2.61204e-15	23.2192
KEGG_CIRCADIAN_RHYTHM_MAMMAL	0.113008	-0.00326122	7.27549	5.01979e-13	7.59296e-13	17.5699

## Sheet: Supplementary Table S7
ID	B cells naive	B cells memory	Plasma cells	T cells CD8	T cells CD4 naive	T cells CD4 memory resting	T cells CD4 memory activated	T cells follicular helper	T cells regulatory (Tregs)	T cells gamma delta	NK cells resting	NK cells activated	Monocytes	Macrophages M0	Macrophages M1	Macrophages M2	Dendritic cells resting	Dendritic cells activated	Mast cells resting	Mast cells activated	Eosinophils	Neutrophils	P-value	Correlation	RMSE
TCGA/TCGA-76-4927	0.0333466	0	0	0.00576934	0	0.0917255	0	0.0142066	0.0427345	0	0.0710953	0	0.0312994	0.0254743	0.00740057	0.6017	0	0	0.0633393	0	0	0.0119086	0.289	0.0648603	1.101
TCGA/TCGA-28-5215	0.0400102	0	0	0.00504404	0	0.00793554	0	0.0447409	0.000807241	0	0.0125805	0.000666922	0	0.233427	0	0.434696	0	0	0	0.163714	0.0391681	0.0172097	0.043	0.190624	1.0672
TCGA/TCGA-06-2559	0.00932133	0	0	0.0170188	0	0.105354	0	0.0245439	0.0555405	0	0.105529	0	0.0148566	0.264342	0	0.360277	0	0.00410659	0.0122769	0.00653835	0	0.0202956	0.057	0.169569	1.05504
TCGA/TCGA-06-0644	0	0.0307056	0	0.0189639	0	0.0950522	0.0121989	0	0.0286867	0	0	0.00615638	0.0282834	0.265656	0.0130946	0.427642	0	0	0.0648804	0	0	0.00868054	0.043	0.190053	1.05371
TCGA/TCGA-06-2567	0.0215693	0	0	0.0186725	0	0.0941352	0	0	0.0532094	0	0	0.085146	0.081164	0	0.00340732	0.522414	0	0.0054241	0.0134665	0	0	0.101392	0.088	0.142422	1.06412
TCGA/TCGA-06-0158	0.00289819	0.00343586	0	0.0247817	0	0.0924961	0	0.0224184	0.0415325	0	0.0738559	0	0.00901457	0.255187	0.00722207	0.442148	0	0	0.00419195	0	0	0.0208177	0.09	0.136038	1.08443
TCGA/TCGA-06-5416	0.0160289	0	0	0.12293	0	0.0580244	0.00532643	0.0469491	0	0	0.0613526	0	0.0238796	0.414597	0	0.241303	0	0.0067917	0	0.00281693	0	0	0.018	0.247121	1.03127
TCGA/TCGA-06-5408	0.115929	0	0	0.0210978	0	0.163464	0	0.0411314	0.054802	0	0.060497	0.0651918	0.0562125	0	0.00332265	0.398834	0	0	0	0	0	0.0195175	0.581	0.0120126	1.09855
TCGA/TCGA-12-5295	0	0.00758082	0	0.120809	0	0.14401	0.00580172	0.0199791	0	0	0.00108233	0	0.0128854	0	0.0209852	0.554551	0	0	0.0711706	0	0.0187753	0.0223699	0.227	0.0790732	1.08196
TCGA/TCGA-06-2569	0.225019	0	0	0.204581	0	0	0	0.0369442	0.0158161	0	0	0.0624668	0	0.14048	0.00275761	0.29788	0	0	0.0140557	0	0	0	0.367	0.0479424	1.08686
TCGA/TCGA-06-0238	0.0203883	0	0.00179072	0.0156108	0	0.0483652	0	0.0225798	0	0.0171743	0	0.061197	0.0814108	0	0.0268704	0.548814	0.00454896	0	0.0158231	0.10463	0.0270728	0.0037233	0.004	0.437632	0.904409
TCGA/TCGA-28-5213	0	0.0195789	0	0.0187277	0	0.068288	0.0375458	0	0.054919	0	0.0432457	0	0.135401	0	0.00635361	0.469158	0	0	0	0.0563712	0.00676622	0.0836449	0.201	0.0857284	1.08309
TCGA/TCGA-28-2509	0.0560943	0	0	0.0121099	0	0.10935	0	0.0217326	0.0627326	0	0.111362	0	0.125746	0	0	0.356593	0.0136712	0.00127989	0.093648	0	0.0215036	0.0141783	0.559	0.0161463	1.08258
TCGA/TCGA-26-5136	0.0335149	0	0	0.0219477	0	0.0857172	0	0.0142429	0.00179554	0	0	0.0845362	0.0751353	0	0.0203699	0.54545	0	0	0.0920326	0	0	0.0252573	0.265	0.0711226	1.09037
TCGA/TCGA-06-5414	0	0.0275314	0	0	0	0.0994319	0	0.00995854	0.0505456	0	0.103362	0	0.0187571	0.290209	0	0.30328	0	0.0047457	0	0.046877	0.0225837	0.0227183	0.11	0.125119	1.07736
TCGA/TCGA-06-0138	0.0264448	0	0.00137315	0.0075781	0	0.010588	0	0.0432287	0	0.0026067	0	0.0381014	0.0669292	0.213937	0.0272592	0.342674	0	0	0	0.165797	0.0454403	0.00804261	0.009	0.287513	0.997874
TCGA/TCGA-28-1747	0	0.00308315	0.0046349	0.0467809	0	0.107604	0	0.0105819	0	0	0	0.0951523	0.0142654	0	0.0404342	0.460747	0.00204378	0.00689268	0.132484	0	0.0581268	0.0171678	0.156	0.0995119	1.06189
TCGA/TCGA-06-0156	0	0	0.0159116	0.0681937	0	0	0	0.0348269	0.0365467	0	0.0798642	0	0.00487193	0.156444	0.000772577	0.4399	0	0.01002	0	0.0897841	0	0.0628648	0.162	0.0976048	1.08922
TCGA/TCGA-32-5222	0.0393852	0	0	0.00164568	0	0.12224	0	0	0	0	0	0.0302698	0.160131	0	0.0177338	0.467259	0	0.0269181	0	0	0.0858034	0.0486133	0.012	0.270489	0.992527
TCGA/TCGA-28-5208	0	0.0129449	0	0	0	0.129616	0	0.118612	0	0	0	0.0671358	0.0311004	0.0105272	0.00269566	0.468505	0	0	0.115357	0	0.0345739	0.00893279	0.1	0.130695	1.04589
TCGA/TCGA-26-5133	0.0887949	0	0.00126607	0.221557	0	0.0152134	0.059768	0	0	0	0.00736297	0.0509088	0.0655373	0.0300226	0	0.327357	0.0087437	0	0.123468	0	0	0	0.651	0.0033226	1.08677
TCGA/TCGA-06-2563	0.0607721	0	0	0.0191205	0	0.102315	0	0.00230592	0.0687964	0	0.0963334	0	0.0333091	0.18105	0.0114866	0.409013	0	0.00760035	0.00789755	0	0	0	0.118	0.121293	1.06656
TCGA/TCGA-19-0957	0.0339354	0	0.00857077	0.046984	0	0.147583	0	0.00475647	0.0203265	0	0.0844018	0.0274224	0.0371824	0	0	0.522143	0	0	0.0495523	0	0	0.017142	0.346	0.0514524	1.09194
TCGA/TCGA-06-2557	0.0309069	0	0	0.0377212	0	0.0768474	0	0.0333542	0.0153804	0	0	0.0814729	0.0497419	0	0.0311934	0.608103	0	0	0	0.02733	0.00173003	0.0062187	0.006	0.410037	0.921636
TCGA/TCGA-76-4932	0	0.0274686	0.00518803	0	0	0.197821	0	0.00799817	0.0455837	0	0.148836	0	0.0432442	0	0	0.475562	0	0.00700523	0.028949	0	0	0.0123449	0.485	0.0266619	1.09925
TCGA/TCGA-06-5858	0.0193736	0	0	0	0	0.118833	0	0.0112362	0.0201194	0	0.0357275	0.00240591	0	0.230638	0	0.502369	0	0	0	0.0372997	0	0.0219978	0.014	0.255553	1.02535
TCGA/TCGA-28-2513	0.041758	0	0	0.0314423	0	0.114385	0	0	0.0711021	0	0.0913575	0	0.215016	0	0.0112876	0.409655	0	0.0139962	0	0	0	0	0.528	0.0195572	1.10184
TCGA/TCGA-19-1787	0	0.0268061	0	0.0158222	0	0	0	0.0148776	0.0541666	0	0.0411746	0	0	0.377988	0.0117073	0.41127	0	0.0034508	0.0368041	0	0	0.00593178	0.031	0.211817	1.06961
TCGA/TCGA-16-1045	0.0534744	0	0	0.0187545	0	0.0476986	0	0.00721971	0.0259403	0	0.0316322	0	0	0.0164848	0.0044799	0.691909	0	0	0.0766768	0	0.0067721	0.0189578	0.333	0.0550088	1.1267
TCGA/TCGA-27-2519	0	0	0.0258922	0.0251355	0	0.0951979	0	0	0	0	0	0.0286714	0.119445	0.0157611	0.0247811	0.581417	0	0	0.056131	0	0	0.027567	0.114	0.123293	1.07788
TCGA/TCGA-32-2615	0	0.0508184	0.0119138	0.0164026	0	0.153985	0	0.0410057	0.0248035	0	0.103241	0.0167746	0.0508045	0	0.0142058	0.314467	0.00140823	0.0164862	0	0.0929086	0.0198044	0.0709713	0.557	0.0163983	1.08636
TCGA/TCGA-41-4097	0.00227144	0.00266807	0	0.0522276	0	0.0640032	0	0.0120448	0.0556161	0	0.101288	0	0.0197956	0	0	0.605421	0.00311124	0	0	0.0302276	0	0.0513251	0.346	0.0516036	1.11331
TCGA/TCGA-19-1389	0	0.0190275	0.00236792	0.0476189	0	0.0444792	0.0186873	0.0112838	0	0	0.0774573	0	0.0580287	0	0	0.601759	0	0	0	0.101538	1.15911e-05	0.0177414	0.406	0.0388808	1.12306
TCGA/TCGA-28-5218	0.0880743	0	0	0.141946	0	0	0	0.0524172	0.0357416	0	0	0.040922	0	0.231836	0.0032153	0.374361	0	0	0.0224439	0	0	0.0090425	0.005	0.419824	0.912683
TCGA/TCGA-27-1837	0.0690464	0	0	0	0	0.13683	0	0.0196408	0.00633241	0	0.00105025	0.0519027	0.0492039	0	0.0827929	0.497482	0	0	0.0832597	0	0	0.00245832	0.208	0.0840179	1.07367
TCGA/TCGA-06-5413	0	0.0415059	0.0170663	0.0868593	0	0	0.0120695	0	0.0109091	0	0.0136907	0.00133433	0.0213187	0	0.0100434	0.621565	0.0108573	0	0.0940521	0	0	0.058728	0.025	0.223937	1.02433
TCGA/TCGA-76-4928	0.0951982	0	0	0.023248	0.0369787	0	0.316595	0	0	0	0.0819928	0	0.0410426	0.0469238	0	0.285562	0	0	0.0515251	0	0	0.0209334	0.434	0.0344021	1.06842
TCGA/TCGA-27-1835	0.0566814	0	0	0.0847586	0	0.0928999	0	0.0563272	0.107762	0	0.0624814	0.0605643	0	0.225641	0.00777702	0.221827	0	0.00624727	0.0170318	0	0	0	0.407	0.0385306	1.09757
TCGA/TCGA-15-1444	0.0374693	0	0.0401423	0	0	0.0489176	0	0.016007	0	0	0	0.041284	0.150719	0	0.0116945	0.400086	0	0	0	0.184947	0.0432988	0.025434	0.018	0.247447	1.00502
TCGA/TCGA-06-0747	0	0.0517343	0.00587334	0.0649978	0	0.0792974	0	0.0308345	0.0495919	0	0.139946	0.0463647	0.124666	0	0	0.27018	0	0.0101273	0	0.0812237	0	0.0451624	0.642	0.00407353	1.10489
TCGA/TCGA-28-1753	0.00453211	0.00850591	0.00582175	0.0254801	0	0	0	0.048787	0.00178763	0.00397313	0	0.0162788	0	0.393135	0.00932944	0.441502	0	0	0.035455	0	0	0.00541225	0	0.692612	0.721034
TCGA/TCGA-06-0219	0	0.0268641	0.00682299	0.0194561	0	0.0916734	0	0.00990374	0.0181506	0	0.075131	0.0210283	0.0263147	0.0343112	0.0281996	0.480162	0	0	0	0.0866358	0.0118246	0.0635218	0.056	0.170903	1.04091
TCGA/TCGA-06-0749	0.0529019	0	0	0.00380216	0	0.00859069	0.0338537	0.0364216	0	0	0	0.0377145	0.0461724	0.0823394	0.0264946	0.54882	0.00301418	0	0	0.0143704	0.102551	0.0029536	0.014	0.254674	1.01102
TCGA/TCGA-06-0750	0.0237623	0	0.00832757	0.0191552	0	0.059946	0	0.0167173	0.0381682	0	0.05755	0	0.0646671	0.137114	0.0124942	0.439045	0	0	0	0.0454754	0	0.0775779	0.24	0.076636	1.09677
TCGA/TCGA-19-5960	0.12632	0	0	0	0	0.204675	0	0.0498584	0	0	0	0.169638	0.0293621	0	0.00493343	0.313441	0.0563001	0	0.0454726	0	0	0	0.641	0.00439777	1.10456
TCGA/TCGA-06-0125	0	0.00183782	0.00428186	0.0514735	0	0.146209	0	0.0316421	0.0534268	0	0.163499	0	0.0399181	0.108939	0	0.308636	0	0.00970232	0	0.0551042	0	0.0253303	0.368	0.0476573	1.08965
TCGA/TCGA-06-0745	0.0165912	0	0	0.0199231	0	0.0212642	0	0.0428978	0.00932458	0	0.0414903	0	0	0.201424	0.0102103	0.477476	0	0	0	0.113284	0	0.0461154	0.002	0.470622	0.889934
TCGA/TCGA-27-2528	0	0	0.00425331	0	0	0.0408604	0	0.0383196	0.00400371	0	0.0758888	0	0.0125028	0.418529	0	0.36049	0	0	0	0.0451525	0	0	0.012	0.26832	1.04169
TCGA/TCGA-06-2558	0.0719274	0	0.015193	0.00652523	0	0.0352121	0	0.0286458	0	0	0.0156176	0.0243031	0.0370355	0.178536	0.00243633	0.476367	0	0	0.0441775	0	0.000562104	0.0634608	0.009	0.294717	0.990971
TCGA/TCGA-06-2561	0	0.0138907	0.00651343	0.0443068	0	0.00500443	0.0318681	0.00541943	0.00487737	0	0	0	0.107642	0	0.00288443	0.647639	0.00212101	0	0.0931442	0	0	0.0346893	0.276	0.0675126	1.12079
TCGA/TCGA-27-1830	0	0.0482695	0	0.0119688	0	0	0	0.0560526	0.00394441	0.00357269	0.00767336	0	0	0.246415	0	0.342347	0	0	0	0.230215	0.00788772	0.0416539	0.041	0.194387	1.06393
TCGA/TCGA-41-5651	0.0980946	0	0.0149945	0.068	0	0	0	0.0672073	0	0	0.00105049	0.0326295	0	0.243815	0.00779861	0.415324	0	0	0.035406	0	0	0.015681	0.058	0.167493	1.05519
TCGA/TCGA-06-0211	0.0308442	0	0	0.00100491	0	0.0723854	0	0.0286145	0.0351799	0	0.0826579	0	0.0208346	0.312165	0.00333858	0.357952	0	0.00125702	0	0.020459	0	0.0333068	0.05	0.177201	1.06347
TCGA/TCGA-16-0846	0.0596674	0	0	0.0732675	0	0.0100202	0.0117905	0.0385425	0	0.0126749	0	0.0436908	0.140418	0	0.0689195	0.454168	0	0	0	0.0359765	0.0508641	0	0.03	0.216372	1.01461
TCGA/TCGA-28-5204	0.0010569	0.0104333	0	0.045497	0	0.100887	0	0.00917085	0.0444773	0	0.096085	0	0.0360789	0	0.0178161	0.523027	0	0.00290002	0.098221	0	0	0.0143502	0.405	0.0390047	1.09403
TCGA/TCGA-32-2616	0	0.00493293	0.00395644	0.0186807	0	0.0892675	0	0.00426877	0.0404549	0	0.0452501	0.00907669	0.00954	0.451588	0	0.255268	0	0	0.0677162	0	0	0	0.013	0.261534	1.03176
TCGA/TCGA-27-2523	0.0743097	0	0	0.0468267	0	0	0	0.0573565	0	0	0	0.0204702	0	0.284739	0.0188724	0.439126	0	0	0.0496242	0	0.00867572	0	0.02	0.23888	1.03115
TCGA/TCGA-28-5207	0.0160276	0	0.0364446	0.0268973	0	0.098654	0	0.0149447	0	0	0	0.0946255	0.0193724	0	0.0227266	0.519775	0.00674297	0	0	0.0703532	0.0617345	0.011702	0.05	0.177495	1.0387
TCGA/TCGA-14-0787	0	0.0149778	0	0.0312893	0	0.161277	0	0	0.0353025	0	0	0.0463285	0.0186325	0.0523513	0.0324358	0.456557	0	0	0.13471	0	0	0.0161383	0.234	0.0777462	1.07128
TCGA/TCGA-12-3653	0.0839365	0	0	0.0412354	0	0.183303	0	0.0383686	0	0	0.0132151	0.0104323	0.0944636	0	0.0334283	0.444722	0	0	0.031205	0	0	0.0256902	0.129	0.114452	1.05244
TCGA/TCGA-02-2483	0.0409041	0	0	0.0300454	0	0	0	0.0354125	0	0	0	0.0429686	0.0449049	0.130287	0.0124414	0.485784	0	0	0	0.101876	0.0467935	0.0285815	0.007	0.392997	0.934556
TCGA/TCGA-06-0171	0.046366	0	0	0.040787	0	0.0149698	0	0.00573418	0.0356636	0	0	0.0301403	0.0637407	0	0.00344904	0.60328	0.00686249	0	0	0.0239666	0.0127806	0.11226	0.013	0.259535	1.01573
TCGA/TCGA-06-0184	0.0197214	0	0	0.0222271	0	0.094703	0	0.00783276	0	0	0.0717521	0.00149611	0.118163	0	0.00146793	0.582267	0.00382458	0	0	0.0330849	0	0.0434601	0.332	0.0551603	1.1146
TCGA/TCGA-06-0178	0.0199625	0	0	0.0540846	0	0.00187918	0	0.0299742	0	0.00987863	0	0.0489172	0.0115398	0.067713	0.0257402	0.484511	0.0565454	0	0	0.109027	0.0250011	0.0552265	0.004	0.443378	0.901131
TCGA/TCGA-41-3915	0.0116261	0	0	0.0480808	0	0.0874442	0	0.0196827	0.0413878	0	0.0700964	0	0	0.176867	0.00900462	0.410273	0	0	0.00563998	0.00551625	0	0.114381	0.054	0.175132	1.05001
TCGA/TCGA-19-4065	0.0446129	0	0	0.00464738	0	0.0570621	0	0.0252766	0.0205465	0	0.0544461	0.000911438	0.0153042	0	0.0157285	0.507574	0.162482	0	0.0362159	0.0347719	0.000328836	0.0200919	0.163	0.0970717	1.07572
TCGA/TCGA-06-1804	0	0.0614391	0.0495169	0	0	0.095586	0	0.0184212	0.0341892	0	0	0.0498052	0.0185275	0.0643054	0.052497	0.195723	0	0	0.214931	0	0	0.145058	0.255	0.0748572	1.0541
TCGA/TCGA-12-0619	0.0184791	0	0	0.0251441	0	0.0833316	0	0.0152111	0.0657523	0	0.109996	0	0.0916117	0	0.000916752	0.470807	0	0	0	0.0424852	0.0279759	0.048289	0.278	0.0672868	1.08455
TCGA/TCGA-02-2485	0.0971051	0	0.0858179	0.0642458	0	0.0270314	0	0.0999814	0	0	0	0.0581143	0	0.0163691	0.0308321	0.458024	0	0	0	0.0624793	0	0	0.137	0.109024	1.05303
TCGA/TCGA-02-0047	0.0202968	0	0	0.0239924	0	0.0446561	0	0.0172428	0.0456122	0	0.0817447	0	0.00268717	0.277532	0.00621565	0.452241	0	0	0.01236	0	0	0.0154188	0	0.549689	0.835889
TCGA/TCGA-14-0781	0.0555034	0	0.034001	0	0	0.16875	0	0	0.0911001	0	0.190485	0	0.0514345	0.00578602	0.0153767	0.263243	0.00622721	0.00216483	0	0.0310124	0.0404387	0.0444774	0.6	0.00877211	1.09022
TCGA/TCGA-27-2521	0.0359632	0	0.0217069	0	0	0.107211	0	0.0108226	0.00645077	0	0.0351649	0	0.0117762	0	0	0.505456	0.0151931	0	0.236672	0	0	0.0135835	0.147	0.103181	1.06213
TCGA/TCGA-06-0132	0.0725982	0	0	0.0589841	0	0.00423722	0	0.0150177	0.0162116	0	0.032399	0.0211838	0.0559209	0	0.0295443	0.584967	0.0220328	0	0.0125224	0	0.0597947	0.0145859	0.068	0.157991	1.05533
TCGA/TCGA-32-1970	0.00541481	0	0	0	0	0.0865478	0	0.0779363	0.039335	0	0.104072	0	0.0278739	0	0.0107786	0.389054	0	0	0.213501	0	0.0100205	0.0354663	0.381	0.0446992	1.07158
TCGA/TCGA-06-0882	0.00813268	0	0	0.0390034	0	0.139668	0	0.000846286	0.0368886	0	0.0996319	0	0.107601	0	0.00508952	0.493962	0	0	0	0.00842898	0.0394849	0.0212629	0.318	0.0578404	1.09175
TCGA/TCGA-14-1402	0	0	0.00649758	0.147483	0	0.0549848	0.0575635	0	0	0	0.0313819	0	0.121901	0	0.0236342	0.383929	0.0644822	0	0.00820836	0.0281183	0.0297506	0.0420659	0.063	0.164462	1.02951
TCGA/TCGA-32-1982	0.109623	0	0	0.070271	0	0.0913382	0	0.0135107	0	0	0	0.0716804	0.027813	0	0.0181038	0.406163	0.0217831	0	0	0.119276	0.00790081	0.0425373	0.307	0.0607036	1.08164
TCGA/TCGA-27-2524	0	0.0186108	0	0	0	0	0	0.0347728	0.0289716	0	0.109945	0	0	0.386149	0.00246059	0.259511	0	0	0	0.145104	0.0066211	0.00785521	0.009	0.295666	1.01079
TCGA/TCGA-32-1980	0.0472783	0	0	0.0234256	0	0.010083	0	0.00837725	0.0125134	0	0	0.0418723	0.0152519	0.290377	0.0159515	0.469352	0	0	0	0.062766	0	0.00275125	0.089	0.139653	1.10622
TCGA/TCGA-06-0646	0.00542084	8.5489e-05	0.000197979	0	0	0.0794242	0	0.0267892	0.0360211	0	0.0633379	0	0.0353102	0.115864	0.0018076	0.30951	0	0	0	0.277855	0.0253456	0.0230314	0.224	0.0800622	1.10171
TCGA/TCGA-27-1831	0	0	0	0.107392	0	0.0682889	0.0214051	0.000562449	0	0	0.0211553	0	0.0721188	0	0.0464808	0.440457	0.00308138	0	0.0486278	0.0207045	0.104199	0.0455272	0.025	0.22525	1.00473
TCGA/TCGA-32-2632	0.00627951	0	0	0.0749348	0	0.0477834	0	0.0149571	0.0751753	0	0	0.098352	0.0210828	0	0.0156602	0.532364	0	0	0.1058	0	0	0.0076116	0.37	0.0465866	1.09758
TCGA/TCGA-06-0210	0.011167	0	0	0.0374505	0	0.0359583	0	0.00993759	0.055082	0	0.0951818	0	0.0600143	0.0488833	0	0.521174	0	0	0	0.057674	0	0.0674777	0.189	0.0892867	1.09109
TCGA/TCGA-06-0139	0.0213092	0	0	0.0634817	0	0	0	0.0468209	0.013916	0	0.0154764	0.0152998	0.0769006	0.168062	0.00959685	0.460626	0.00533948	0	0	0.0367121	0.00532191	0.0611369	0.012	0.269362	1.00655
TCGA/TCGA-06-5411	0.0256577	0	0	0	0	0.154241	0	0.00288616	0.0347396	0	0.0946309	0	0.0727836	0	0.00810238	0.443353	0.0821758	0	0	0.0386209	0	0.0428091	0.091	0.13557	1.04861
TCGA/TCGA-12-3652	0.0732417	0	0.00889129	0.151074	0	0.0489183	0.0125149	0.0232371	0.0434	0	0.0136518	0	0	0.194597	0.0108493	0.419625	0	0	0	0	0	0	0.176	0.0930256	1.08324
TCGA/TCGA-28-2514	0.0343617	0	0	0.0620783	0	0.0793016	0	0.0209509	0.0669051	0	0.155034	0.0305943	0.0566105	0.135509	0	0.233644	0	0	0.0975619	0	0	0.0274494	0.378	0.0452842	1.08282
TCGA/TCGA-32-4213	0.0292304	0	0	0.0410711	0	0.066568	0	0.0156076	0.0424426	0	0	0.0334785	0.017244	0.162006	0.0402238	0.468987	0	0	0.0533427	0	0	0.0297979	0.194	0.0875035	1.09102
TCGA/TCGA-19-2619	0.0586055	0	0.00674067	0.00270925	0	0.0624497	0	0.0813213	0.0415987	0	0.0804449	0	0.00799379	0.257912	0	0.237534	0	0.0099597	0	0.117126	0	0.0356047	0.164	0.0962504	1.07712
TCGA/TCGA-12-1597	0.0539094	0	0.0510267	0	0	0.0456592	0	0.0425759	0	0	0	0.042072	0.0338627	0	0.00067015	0.6847	0	0	0	0	0.0353702	0.0101538	0.042	0.192699	1.05237
TCGA/TCGA-14-0790	0	0.0238646	0.0534047	0	0.0573506	0.111325	0	0.0497756	0.0273394	0	0.00264524	0.0804761	0.0113735	0.0789956	0.0535162	0.163866	0	0	0.286067	0	0	0	0.551	0.0169825	1.07153
TCGA/TCGA-14-1034	0	0.0307657	0.0191072	0	0	0.292649	0	0.00541751	0.0319504	0	0.157474	0	0.0373127	0	0	0.284477	0	0	0.0458459	0	0.0394732	0.0555276	0.539	0.0186802	1.08729
TCGA/TCGA-06-0129	0.0858095	0	0	0.0210409	0	0.101053	0	0.0262666	0.00554491	0	0	0.0986418	0.0232621	0	0.00376605	0.559784	0.0157907	0.00209285	0	0.0360917	0.00389049	0.0169649	0.019	0.244977	1.00877
TCGA/TCGA-76-4931	0.00478201	0	0	0.0343037	0	0	0	0.0517643	0.0374872	0	0.0670366	0	0	0.377681	0	0.363708	0	0	0	0.05758	0	0.0056566	0.113	0.123935	1.11539
TCGA/TCGA-06-2565	0.0116656	0	0	0	0	0.21984	0	0.00644164	0.0490823	0	0.0607132	0	0.021876	0	0.0237102	0.517244	0.00716557	0	0.0822613	0	0	0	0.349	0.0505071	1.08714
TCGA/TCGA-06-2562	0.0374509	0	0	0	0	0.0511733	0	0.00790173	0.0409173	0	0.146508	0	0.00612641	0.289292	0	0.287158	0	0.013937	0	0.106805	0	0.01273	0.146	0.103779	1.09372
TCGA/TCGA-14-2554	0	0.0157821	0.00577697	0.0228329	0	0.197916	0	0	0.0427933	0	0.112467	0.0133804	0.133409	0	0	0.29976	0	0.00336807	0	0.104697	0.0208867	0.0269307	0.483	0.0268411	1.08841
TCGA/TCGA-06-0744	0	0.0120044	0.0180309	0.0397733	0	0.056548	0	0.0888101	0.028751	0	0.083374	0.0243338	0.0480914	0	0.0105931	0.486845	0	0	0.085069	0	0	0.0177756	0.111	0.124509	1.05001
TCGA/TCGA-06-0645	0.0863541	0	0	0.0153935	0	0.0690558	0	0.0164438	0.0598715	0	0.0937197	0	0.0341857	0.0123811	0.0071659	0.418708	0	0	0	0.12183	0.0392134	0.0256773	0.352	0.0496776	1.08279
TCGA/TCGA-06-5410	0	0.0120311	0	0.0174482	0	0.0486984	0	0	0.074126	0	0.0622567	0	0.171142	0.0188402	0	0.485086	0.0206897	0	0	0.0378477	0.0094036	0.0424311	0.065	0.161543	1.05219
TCGA/TCGA-14-0871	0.151303	0	0	0.00410634	0	0.147882	0	0.0870182	0	0	0	0.0983619	0.0301271	0.142727	0.0308446	0.27934	0	0	0.0282897	0	0	0	0.389	0.0424954	1.08122
TCGA/TCGA-19-2625	0	0.0358965	0.0194077	0.0381329	0	0.150325	0	0.0592147	0.0288194	0	0.110671	0.0432791	0.0560302	0.0712108	0.00615431	0.153578	0	0.00267668	0.0941656	0	0.0975705	0.0328677	0.501	0.0246066	1.07452
TCGA/TCGA-06-0686	0.0344246	0	0.0161983	0	0	0	0	0.0452235	0	0	0.0192191	0.00423011	0	0.315809	0.0159948	0.523526	0	0	0	0.0159341	0	0.00944074	0.007	0.365218	0.979279
TCGA/TCGA-27-1832	0	0.00889476	0.00717618	0.0681307	0	0.0696013	0	0	0.0762842	0	0	0.0720827	0.178603	0	0.0187081	0.441751	0	0	0.0501017	0	0	0.00866673	0.519	0.0209566	1.10313
TCGA/TCGA-06-5859	0	0	0.0318343	0.019398	0	0.13516	0.00297985	0.00860501	0	0	0.046664	0	0.0337412	0	0.0240299	0.644917	0.00866263	0	0	0.0125885	0.0126219	0.0187982	0.056	0.17051	1.05675
TCGA/TCGA-06-0190	0.047034	0	0	0.0545438	0	0.0386248	0.0426012	0.00571358	0.02794	0	0.0140027	0	0.00603054	0.18557	0.00735206	0.421188	0	0	0	0.109483	0	0.0399171	0.131	0.113205	1.08261
TCGA/TCGA-26-5132	0	0.00070025	0.00483398	0.0551898	0	0.0425945	0	0.0385325	0.0914061	0	0	0	0	0.204166	0	0.46624	0	0	0.0801719	0	0	0.0161651	0.091	0.135416	1.07324
TCGA/TCGA-27-1834	0.029644	0	0	0.0595322	0	0.0726933	0	0.0206492	0	0	0	0.0348343	0.160693	0	0.0472616	0.473307	0	0	0.0687059	0	0.0326792	0	0.043	0.189814	1.02636
TCGA/TCGA-28-5209	0.00275897	0	0.0007317	0	0	0.159806	0	0.0169923	0.0273416	0	0.115266	0	0.0265748	0.309824	0.0166084	0.236859	0	0.000860543	0	0.070121	0	0.0162553	0.062	0.165337	1.05542
TCGA/TCGA-06-0168	0.0122499	0.00694331	0	0.0572211	0	0.0521946	0	0.021064	0.0620224	0	0.0652191	0	0.0179303	0.147434	0.00871367	0.478605	0	0	0	0.0505639	0	0.0198382	0.271	0.0696816	1.10086
TCGA/TCGA-19-2624	0.13557	0	0.0248312	0.116909	0	0	0	0.168841	0	0	0	0.0878027	0.0237492	0.171014	0.00139515	0.204864	0	0.00254561	0	0.062479	0	0	0.628	0.00632009	1.09898
TCGA/TCGA-26-1442	0	0.000637903	0.0802011	0.00304657	0	0.0698688	0	0	0	0	0.0378277	0.0016427	0.182991	0	0.0189142	0.45298	0	0	0.120007	0	0.0318827	0	0.13	0.114047	1.05759
TCGA/TCGA-15-0742	0	0	0.00489236	0.00637828	0	0.0924373	0	0.0164061	0.0904699	0	0.203651	0	0.0360089	0.132729	0	0.338918	0	0.0144692	0	0.03801	0	0.0256299	0.321	0.0571219	1.09428
TCGA/TCGA-28-5216	0	0.00669304	0.00464321	0.04342	0	0.0832143	0	0	0.0292643	0	0.125713	0	0.0526951	0.0376797	0	0.402737	0	0	0	0.128677	0.059603	0.0256603	0.273	0.0688199	1.08366
TCGA/TCGA-12-5299	0.00351858	0.0017132	0	0	0	0.314463	0	0	0.0062283	0	0.0729624	0.0675803	0.0372064	0	0.0251013	0.331048	0	0	0.0927746	0	0	0.0474038	0.474	0.0281544	1.08787
TCGA/TCGA-19-2629	0.0468279	0	0	0.0176336	0	0.123557	0	0.0055102	0	0	0.00791613	0.0430898	0.077432	0	0.0170729	0.601306	0	0.0029219	0.046136	0	0.000914839	0.00968199	0.03	0.215951	1.0265
TCGA/TCGA-14-1825	0.0202033	0	0	0.0200653	0	0.12151	0	0.0752969	0.00145939	0	0.0809921	0.0128397	0.0205406	0.206712	0	0.3823	0	0	0.051528	0	0	0.00655316	0.092	0.134528	1.06029
TCGA/TCGA-06-0130	0.0114621	0	0	0.128919	0	0	0	0.0376184	0.0291971	0	0	0.0665551	0.0780553	0	0.0746089	0.47883	0.0873869	0	0	0	0	0.00736689	0.002	0.487336	0.872594
TCGA/TCGA-76-4929	0	0.0157385	0.00125176	0.0352037	0	0.00829415	0	0.00358215	0.0590219	0	0	0.0248068	0	0.297961	0.000148975	0.422141	0	0	0.117352	0	0	0.0144987	0.103	0.128581	1.0948
TCGA/TCGA-06-5412	0.0197346	0	0	0	0	0.0854577	0.0398765	0.00389065	0	0	0.133609	0	0.0828272	0.0635299	0	0.379336	0	0	0	0.119977	0.0305014	0.0412593	0.161	0.0986138	1.0718
TCGA/TCGA-76-4926	0.000327753	0.00263163	0.00319104	0.029093	0	0.147195	0	0	0.10992	0	0.160325	0	0.0795672	0	0.0154032	0.367337	0	0	0.0549688	0	0.0128994	0.0171412	0.342	0.0528537	1.07813
TCGA/TCGA-12-0618	0	0.0731463	0.0509465	0.0363135	0	0.109979	0	0.0413799	0.045857	0	0.142408	0.00244569	0.0331725	0.0620548	0.00379975	0.351306	0	0	0.0154149	0	0.019873	0.0119037	0.697	-0.00284188	1.09392
TCGA/TCGA-14-0789	0.00509464	0.0133286	0	0	0	0.140965	0	0	0.0723349	0	0.150899	0	0.0234904	0.166165	0	0.28771	0	0.0189782	0	0.10407	0	0.0169657	0.281	0.0667531	1.08498
TCGA/TCGA-06-5417	0	0	0.0160879	0	0	0.226069	0	0.0357701	0	0	0	0.0966164	0.0171895	0.00110407	0.000854029	0.431409	0.03099	0	0.142759	0	0	0.0011509	0.251	0.0754204	1.06831
TCGA/TCGA-14-0817	0.0586809	0	0	0.0452695	0	0.0175554	0	0.0119612	0	0.0028971	0	0.0541752	0.0745025	0.0287653	0.0311346	0.530875	0.0074033	0	0	0.0713938	0.0564556	0.00893029	0.024	0.230018	1.01916
TCGA/TCGA-76-4925	0	0	0.0101599	0.0412314	0	0.0601245	0	0.00494069	0.0556739	0	0.135364	0	0.026989	0.253308	0	0.295426	0	0.00359843	0	0.101077	0	0.0121075	0.146	0.103646	1.08592
TCGA/TCGA-06-0187	0.00029492	0.00104894	0	0.0148102	0	0.0837183	0	0	0.0589104	0	0.184526	0	0.0753316	0.0573129	0.000377874	0.278932	0	0.0127176	0	0.190586	0	0.0414336	0.444	0.0328481	1.10645
TCGA/TCGA-26-5135	0.0753568	0	0	0.0249607	0	0.0781071	0	0.0249903	0.0783962	0	0.081459	0	0.0148466	0.293516	3.70481e-05	0.271338	0	0	0	0.0543158	0	0.00267608	0.042	0.191642	1.03622
TCGA/TCGA-06-2564	0	0.0061947	0	0	0	0.187827	0	0.00372274	0.000908448	0	0.0974758	0.00253389	0.0274378	0	0	0.560327	0	0	0.0793126	0	0	0.0342598	0.368	0.0477396	1.09992
TCGA/TCGA-06-5418	0	0.0162391	0	0	0	0.185323	0	0.0119978	0.0607769	0	0.143578	0	0.159615	0.0330367	0	0.236642	0	0.00265525	0	0.0978958	0	0.0522402	0.435	0.0342864	1.08669
TCGA/TCGA-06-0649	0.0239564	0	0.0232515	0.11857	0	0	0	0.00565879	0.0064795	0	0.032365	0	0.0896654	0.0540005	0.00624062	0.57334	0.00858877	0	0	0.0394477	0.000261025	0.0181746	0.008	0.335579	0.965946
TCGA/TCGA-28-2510	0.0586642	0	0	0	0	0.336549	0	0.0171455	0.0583824	0	0.11502	0	0.0536388	0.0735079	0.00218677	0.200909	0	0	0	0.0371008	0	0.0468958	0.38	0.0449634	1.0803
TCGA/TCGA-14-0736	0.0733169	0	0.147618	0.0971704	0	0.0469931	0.0535114	0	0.00776605	0	0	0.00946747	0.0450369	0	0.0660375	0.324851	0.0457667	0	0.0370605	0	0.00525	0.0401542	0.067	0.159642	1.01359
TCGA/TCGA-06-0743	0.0351792	0	0	0.0779541	0	0	0	0.0493357	0.00668472	0	0	0.048139	0.0126622	0.325411	0.019042	0.360416	0	0	0.0480746	0	0	0.0171014	0.029	0.218633	1.041
TCGA/TCGA-06-2570	0.0600258	0	0	0.0251201	0	0	0	0.00808433	0.0134378	0	0.0614875	0	0	0.141001	0.00546534	0.633734	0	0	0.00627234	0	0.00561859	0.0397538	0.004	0.435887	0.917926
TCGA/TCGA-06-0157	0.0350116	0	0	0.0266393	0	0.0662594	0	0.0109418	0.0135589	0	0	0.0425891	0	0.0904516	0.0147514	0.621863	0	0	0.0468984	0	0	0.0310359	0.438	0.033829	1.13748
TCGA/TCGA-12-0821	0	0	0.0113475	0	0	0.0501952	0	0.0315152	0.0228913	0	0.0979657	0	0	0.38978	0	0.330277	0	0	0.0531373	0.00827985	0	0.00461109	0.009	0.30794	0.999482
TCGA/TCGA-06-0174	0.0182111	0	0	0	0	0.150902	0	0.0163525	0.0391593	0	0.119865	0	0.0184936	0.25829	0.0012557	0.334164	0	0	0	0.00508122	0	0.0382259	0.03	0.215173	1.02877
TCGA/TCGA-28-5220	0.000994248	0	0.0024209	0.0108169	0	0.108847	0	0	0	0	0	0.0467374	0.222331	0	0.0360437	0.406277	0	0	0.165532	0	0	0	0.009	0.286179	0.977781
TCGA/TCGA-27-2526	0	0.000433519	0.011396	0.239655	0	0.0451151	0.0210189	0.0558452	0.0194922	0.000955739	0	0.0752498	0	0	0.0484251	0.338774	0.0714863	0	0.0624632	0	0	0.00969018	0.171	0.0946947	1.0603
TCGA/TCGA-06-0221	0.0506388	0	0	0	0	0.28289	0	0	0.00522497	0	0	0.134137	0.0767642	0	0	0.276191	0	0	0.174153	0	0	0	0.867	-0.0212547	1.10377
TCGA/TCGA-06-0878	0	0.0189171	0	0.00609699	0	0.0577115	0	0.0190654	0.0323376	0	0.0943371	0	0	0.313705	0.00333681	0.323339	0	0	0	0.099557	0.00108291	0.0305137	0.123	0.119566	1.09606
TCGA/TCGA-12-3650	0.0215491	0	0	0.0647299	0	0.066844	0	0.0176574	0.0652164	0	0.129668	0	0.021066	0.125604	0.0119313	0.458175	0	0	0.0175597	0	0	0	0.056	0.169727	1.0443
TCGA/TCGA-08-0386	0.00529077	0	0.0357128	0	0	0.0767888	0	0.0558329	0	0	0.096256	0	0.0184043	0.0791293	0	0.337247	0	0.0118169	0.223432	0.0183845	0	0.0417052	0.29	0.0645923	1.06525
TCGA/TCGA-32-2634	0	0.036083	0.0288079	0	0	0.169651	0	0.0199291	0.00690915	0	0.010764	0.0705759	0.0201965	0.364531	0.000365941	0.251939	0	0	0.00304107	0.0172063	0	0	0.024	0.227604	1.03113
TCGA/TCGA-02-0055	0	0.0152585	0.0106003	0.060806	0	0.0548531	0.00857594	0.00552467	0	0	0.0482953	0.00575011	0.147176	0.00774423	0.0061051	0.397564	0	0	0	0.0743026	0.0822583	0.0751857	0.032	0.203169	1.02168
TCGA/TCGA-32-2638	0	0.0153238	0.00538747	0	0	0.163547	0	0.00414994	0.0432389	0	0.0878164	0	0.0261046	0	0.00487033	0.545621	0	0.00586214	0.0802445	0	0	0.0178344	0.438	0.0338796	1.09959
TCGA/TCGA-19-1390	0.119932	0	0	0.00635056	0	0.176239	0	0.0220695	0.0369287	0	0.0883287	0.016395	0.0245234	0	0.0150564	0.411445	0	0	0	0	0	0.0827317	0.89	-0.0238325	1.11211
TCGA/TCGA-28-2499	0.00574313	0	0	0	0	0.155142	0	0.0092307	0.0250267	0	0.0599432	0	0.0133299	0	0.0198993	0.514561	0	0.00273972	0.188569	0	0	0.00581522	0.338	0.053762	1.08377
TCGA/TCGA-14-1823	0.0194875	0	0	0.0128008	0	0.101507	0	0	0.00265225	0	0.000330405	0.028866	0.129284	0.0194596	0.0273465	0.369671	0	0	0.169101	0	0.0953458	0.024148	0.403	0.0402691	1.08121
TCGA/TCGA-12-0616	0.0589736	0	0	0.215254	0	0.0622296	0	0.0496734	0.0100199	0	0.0124242	0.00999529	0.0250483	0	0.0359407	0.422041	0.00687882	0	0.0420584	0	0.0313834	0.0180795	0.063	0.164409	1.0278
TCGA/TCGA-06-0152	0.0394959	0	0	0.0274457	0	0.159671	0	0.0263904	0.100399	0	0	0.0379685	0.0227722	0.231329	0.113459	0.198671	0	0	0.0423986	0	0	0	0.095	0.13308	1.05189
TCGA/TCGA-02-2486	0.0703908	0	0	0.103335	0	0.0227117	0.00640107	0.0172968	0.0175472	0	0.000223218	0	0.00029391	0	0.0379582	0.565776	0	0	0.0364159	0	0.0401272	0.0815231	0.219	0.0815854	1.08734
TCGA/TCGA-19-2620	0.0987875	0	0.0123848	0.0176659	0	0.0594934	0	0.0313953	0	0	0	0.0485768	0.148257	0	0	0.407325	0	0	0	0.145421	0.0246436	0.00605017	0.559	0.0160622	1.10783
TCGA/TCGA-14-1829	0.0286662	0	0	0.0379425	0	0.128406	0.00796106	0.00940874	0	0	0.0325273	0	0.116135	0	0.0238462	0.395105	0.082723	0.0016795	0.00801984	0.0224825	0.0630248	0.0420727	0.025	0.224662	1.00359
TCGA/TCGA-26-5134	0	0	0.00538278	0.0376654	0	0.0955288	0	0.0236396	0.0296629	0	0.0570713	0.00263809	0.0120797	0.345285	0	0.34552	0	0.0080256	0.0375006	0	0	0	0.056	0.169866	1.06974
TCGA/TCGA-41-2571	0.0773722	0	0.006294	0	0	0.176971	0	0.00203334	0.0258833	0	0.0757656	0.0570053	0.0176678	0.256486	0.00372096	0.116072	0	0	0	0.177941	0	0.00678744	0.055	0.171348	1.04603
TCGA/TCGA-41-2572	0.000380461	0.00154653	0	0.0458554	0	0.110234	0	0.00287049	0.0462284	0	0.0676856	0.00918611	0.0199128	0	0.0120589	0.523504	0	0	0.134927	0	0	0.0256101	0.395	0.0412156	1.09243
TCGA/TCGA-26-5139	0.0193169	0	0	0.0203932	0	0.0186394	0	0.0045179	0.034589	0	0.120445	0	0	0.199515	0.0015819	0.413338	0	0.00951088	0	0.151587	0	0.00656491	0.176	0.0927974	1.10489
TCGA/TCGA-06-0141	0.0709911	0	0	0.044596	0	0.00613198	0.0121179	0.000440328	0.0198397	0	0.0322208	0	0.00104447	0.0867341	0.00589071	0.545363	0.0240482	0	0.0664254	0	0	0.0841565	0.029	0.219597	1.02892
TCGA/TCGA-06-5856	0	0.0195863	0.011442	0	0	0.182457	0	0.0120478	0.0270221	0	0.088003	0	0.0318716	0	0	0.545034	0	0	0.057729	0	0	0.0248077	0.338	0.0537719	1.09181
TCGA/TCGA-KT-A74X	0.0336935	0	0	0.120794	0.0791459	0	0.0118792	0	0	0	0.17295	0	0.0449346	0	0.00692417	0.459283	0.0138295	0	0.0371227	0	0.00993926	0.00950405	0.508	0.0223889	1.10494
TCGA/TCGA-HT-8013	0.0924154	0	0	0	0	0.0530572	0	0	0.00333974	0	0.0245904	0.01059	0.306454	0	0	0.455472	0	0	0.0426547	0	0.0114273	0	0.007	0.384722	0.93625
TCGA/TCGA-WY-A858	0.10996	0	0	0.0089232	0	0.114188	0	0	0.0198091	0	0.023745	0.0279315	0.0383798	0	0.00144919	0.579976	0.0168856	0	0	0.0436137	0.0055393	0.00959992	0.009	0.309758	0.974172
TCGA/TCGA-FG-A6J3	0.0456022	0	0	0.0974281	0	0.0569822	0	0.0422223	0.0311041	0	0	0.138242	0.0711953	0	0.0215094	0.210819	0.136753	0	0	0.103893	0.0433893	0.000859896	0.032	0.206833	1.01174
TCGA/TCGA-QH-A6CU	0.0861444	0	0.00524601	0	0	0.0695342	0	0.0116956	0	0	0	0.0548732	0.260355	0	0.0273495	0.362047	0	0	0.0623941	0.0335036	0.0268569	0	0.031	0.208227	1.01595
TCGA/TCGA-DU-6393	0.0539221	0	0	0	0.17748	0.005823	0	0.0972973	0	0	0.0645752	0.0735175	0.0231376	0	0	0.450138	0	0	0.0541087	0	0	0	0.963	-0.0358289	1.12088
TCGA/TCGA-DU-6397	0.080996	0	0.115105	0	0	0.270647	0	0.038735	0.0834079	0	0.0910538	0	0.00579712	0	0.00653245	0.270576	0.00692582	0	0	0.022641	0	0.00758218	0.145	0.104878	1.04211
TCGA/TCGA-DB-A75O	0.0950269	0	0	0	0	0.0931988	0	0.00275943	0.0223672	0	0.0221479	0.020893	0.253859	0	0	0.396984	0	0.00189049	0.0726695	0	0.0182038	0	0.051	0.176348	1.03134
TCGA/TCGA-DB-A64O	0	0.0381036	0.00786078	0	0	0.137949	0	0.015563	0.0596917	0	0.0799811	0	0.0198665	0	0	0.387186	0	0	0.236745	0	0.0115769	0.00547715	0.381	0.0447102	1.06912
TCGA/TCGA-HT-A74H	0.0375481	0	0	0.0554951	0	0.0466177	0	0	0.0151684	0	0	0.0324776	0.0215449	0	0.0130658	0.433824	0.145701	0	0.159557	0	0.039001	0	0.024	0.228471	1.00075
TCGA/TCGA-WY-A859	0	0	0.121948	0	0	0.126068	0	0.00496441	0	0	0	0.136316	0.0860476	0	0	0.172758	0	0	0	0.275014	0.0768844	0	0.996	-0.0534881	1.15801
TCGA/TCGA-QH-A65S	0.0457554	0	0	0	0	0.224615	0	0.00514258	0.0725216	0	0.0834089	0	0.0298916	0	0	0.335567	0	0.00509386	0.0957578	0	0.0623687	0.0398776	0.085	0.144935	1.02646
TCGA/TCGA-QH-A6X3	0.00643753	0	0.0111823	0	0	0.152819	0	0.0159135	0	0	0	0.105056	0.0248592	0	0	0.306347	0.0333605	0	0	0.343203	0.000822486	0	0.008	0.313326	0.990319
TCGA/TCGA-DB-A64P	0.124607	0	0.00386534	0	0.087942	0.0922797	0.00527064	0	0.0352638	0	0.0891695	0	0.0423174	0	0.0485288	0.317448	0.0543054	0	0	0.0280098	0.0589764	0.0120163	0.43	0.035417	1.0694
TCGA/TCGA-DB-A64S	0.0273667	0	0.00795954	0.0116708	0.0087446	0.0092476	0	0.00506769	0	0	0.0067744	0.00743545	0.219081	0	0.000454948	0.436991	0	0	0	0.192976	0.0662307	0	0.008	0.33127	0.970532
TCGA/TCGA-DU-8161	0.0480203	0	0	0.0485779	0	0.142185	0	0.01629	0.0105196	0	0	0.0179048	0.0553738	0	0.1025	0.479004	0.0174924	0	0.0539664	0	0.00131353	0.00685183	0.386	0.0437849	1.09327
TCGA/TCGA-DH-A66G	0.0104162	0	0.0194877	0.0237576	0	0.0514259	0	0.0261393	0.0239272	0	0.00838269	0.0105083	0.0963931	0	0.00205715	0.270813	0.0109949	0	0	0.359705	0.0851808	0.000811391	0.186	0.0904397	1.10381
TCGA/TCGA-S9-A6U0	0.103938	0	0	0.0847442	0	0.147565	0	0.0265518	0.029536	0	0.0353399	0.05852	0.0248432	0	0.00585172	0.346419	0.015728	0.00158584	0.114138	0	0	0.00523899	0.544	0.0181508	1.08095
TCGA/TCGA-E1-A7YL	0.0342122	0	0	0.058406	0	0.125171	0	0.0612134	0.0803951	0	0.153235	0	0.0934324	0	0.000840535	0.347719	0	0	0.00338116	0	0	0.041994	0.56	0.0154494	1.09857
TCGA/TCGA-HT-A74J	0.111761	0	0	0	0	0.0652827	0	0.0347082	0	0	0	0.0518072	0.221794	0	0	0.241084	0	0	0	0.273563	0	0	0.348	0.0507108	1.10725
TCGA/TCGA-EZ-7264	0.105481	0	0.345383	0	0.0501779	0	0	0.00894297	0	0	0	0.0546111	0.0641781	0	0	0.32778	0	0	0	0.0372796	0.00616601	0	0.974	-0.0391956	1.09622
TCGA/TCGA-QH-A6X4	0.167817	0	0	0	0.0441975	0.0759277	0	0	0.0553532	0	0.149836	0	0.00612956	0.0493759	0	0.115598	0	0.000181798	0.313517	0	0.0220663	0	0.932	-0.0294637	1.09651
TCGA/TCGA-CS-5397	0	0.0161679	0.00264488	0.0247041	0	0.299652	0	0.0397421	0	0	0.0620611	0.0796558	0.0609672	0	0	0.327294	0	0	0.0685843	0	0.0121808	0.00634556	0.581	0.0120908	1.09823
TCGA/TCGA-TQ-A7RM	0.159062	0	0.168539	0.0626524	0.0589195	0	0	0.0360661	0	0	0.0476556	0.0502181	0	0	0	0.398992	0	0	0	0.0178953	0	0	0.998	-0.0709771	1.11605
TCGA/TCGA-DU-7304	0.0680678	0	0	0	0.00548918	0.116978	0	0	0.0202841	0	0.0418121	0.0356145	0.0648718	0	0	0.466296	0.0393128	0	0	0.0812853	0.0381535	0.0218345	0.146	0.103876	1.06594
TCGA/TCGA-P5-A77W	0.0429888	0	0.0578483	0	0.14373	0	0	0.0949565	0	0	0.0554969	0.0529722	0.0572962	0	0	0.302753	0	0	0.191958	0	0	0	0.996	-0.0524434	1.09545
TCGA/TCGA-HT-A619	0.220755	0	0	0.0552946	0	0.0856347	0	0.102464	0	0	0.154114	0	0	0.137695	0	0.110807	0.0492035	0	0.0840317	0	0	0	0.975	-0.0406392	1.10602
TCGA/TCGA-S9-A6UA	0.109721	0	0.0388291	0.0756587	0	0.0817533	0	0.0115469	0.00387442	0	0	0.0452123	0.139234	0	0.00996571	0.409572	0.031147	0	0	0.0271303	0.0101952	0.00616048	0.116	0.12254	1.04743
TCGA/TCGA-FG-8187	0.0849679	0	0	0	0	0.0842666	0	0.0258022	0	0	0	0.0521035	0.198317	0	0.0331118	0.120757	0	0	0	0.344142	0.0565317	0	0.014	0.256307	1.0124
TCGA/TCGA-IK-7675	0.0581605	0	0	0.0275289	0	0.177711	0	0	0.00977551	0	0	0.0939003	0.0264761	0	0	0.458572	0	0	0	0.138574	0.00930196	0	0.555	0.0165955	1.11493
TCGA/TCGA-HT-7858	0.00767483	0.00581197	0.00763112	0.0215132	0	0.0822446	0	0.00728703	0	0	0	0.0611906	0.0235339	0	0.00200376	0.327689	0.225361	0	0	0.208294	0.00443469	0.0153302	0.002	0.464443	0.886111
TCGA/TCGA-HT-7690	0.0493226	0	0.00338746	0.0307772	0	0.0297214	0	0	0	0	0.0763954	0.00913664	0.0518167	0.000746353	0.0203647	0.695443	0	0	0.0328884	0	0	0	0.007	0.388293	0.941847
TCGA/TCGA-S9-A6TW	0.187277	0	0	0	0	0.240624	0	0	0.0701932	0	0.0875755	0.0216841	0.0459205	0	0.00950394	0.320107	0	0	0	0.0171146	0	0	0.662	0.00110085	1.09521
TCGA/TCGA-FG-7634	0.0858709	0	0.0105525	0	0	0.140936	0	0.0200586	0.0272361	0	0.0839907	0	0.0239268	0.0907206	0	0.435411	0	0	0	0.0407161	0.0300541	0.0105264	0.048	0.181434	1.02744
TCGA/TCGA-CS-5390	0.142483	0	0.00859113	0.101482	0	0.133406	0	0	0.000794349	0	0.0828672	0	0.0339892	0	0.087297	0.254737	0.0166267	0	0.137726	0	0	0	0.998	-0.0690022	1.10696
TCGA/TCGA-DB-5278	0	0.108613	0.0296119	0.013036	0.0706243	0.12132	0	0	0.0450231	0	0.17437	0	0.0597843	0	0	0.361707	0	0	0.01591	0	0	0	0.549	0.0173214	1.08877
TCGA/TCGA-HW-7487	0.299359	0	0.135773	0	0	0.0961643	0	0	0	0	0	0.0349826	0.0884662	0	0	0.231456	0.00906907	0	0	0.0963428	0.00838645	0	0.861	-0.020486	1.09838
TCGA/TCGA-HT-7601	0.0497915	0	0	0.0269706	0	0.0512334	0	0	0.00282415	0	0	0.0209058	0.115693	0	0.0153345	0.648761	0	0	0.0684862	0	0	0	0.005	0.421121	0.918951
TCGA/TCGA-E1-5302	0	0.00692204	0.00155376	0	0	0.114896	0	0	0.0282111	0	0.0466992	0	0.140697	0	0	0.468249	0	0.0170095	0.0787526	0	0.0929592	0.00404989	0.069	0.157618	1.03961
TCGA/TCGA-DU-6396	0.106773	0	0	0.0422744	0	0.11383	0	0	0.0464862	0	0.0840242	0	0.0902154	0	0.00355864	0.456002	0.00610042	0.00451329	0.0417966	0	0	0.00442613	0.012	0.271325	0.980665
TCGA/TCGA-R8-A6MK	0.0532992	0	0	0	0	0.244615	0	0	0.0720592	0	0.0584456	0.0600317	0.100706	0	0	0.298833	0	0	0.0687012	0	0.0404096	0.00289936	0.126	0.116443	1.04301
TCGA/TCGA-FG-8185	0.0500503	0	0.00903922	0	0	0.0611382	0	0.00783177	0	0	0	0.0261187	0.102177	0	0	0.272511	0.0267015	0	0	0.410584	0.0338481	0	0.315	0.0588118	1.14301
TCGA/TCGA-DU-5847	0.0409555	0	0	0.0140001	0	0.186507	0	0	0.0377657	0	0	0.0280018	0.137319	0	0.0379514	0.424834	0	0	0.0616356	0	0.03103	0	0.504	0.0236965	1.09026
TCGA/TCGA-S9-A7R1	0.124813	0	0	0.00525012	0	0.0397311	0	0.0634829	0	0	0	0.0429106	0	0	0.012321	0.0685323	0.0561382	0	0	0.479374	0.107447	0	0.024	0.230289	1.06127
TCGA/TCGA-RY-A847	0	0.0176349	0.00332614	0	0	0.300871	0	0.0262994	0.0973686	0	0.0962486	0	0.0578689	0	0	0.225789	0.0097086	0.00532094	0	0.1053	0.0515768	0.00268719	0.088	0.142694	1.03442
TCGA/TCGA-HT-7694	0.259749	0	0.424292	0.0175654	0.0289878	0	0	0.021417	0	0	0	0.0572877	0.0521457	0	0	0.104678	0	0	0	0.0303352	0.00171128	0.00183177	0.473	0.0284957	1.08267
TCGA/TCGA-DB-A4XE	0	0.0831679	0.0262722	0	0	0.248241	0	0.0228235	0.0609865	0	0.0498947	0	0.0159848	0.0386162	0	0.133041	0	0	0.276654	0	0.0443183	0	0.396	0.0409931	1.05992
TCGA/TCGA-TM-A7C5	0.046968	0	0	0.0955771	0.000928222	0	0	0.0639075	0	0	0.0215897	0.02662	0.0096016	0	0.00579218	0.250206	0.034234	0	0	0.412844	0.0317319	0	0.143	0.106258	1.11198
TCGA/TCGA-HT-7684	0.0746906	0	0.0129374	0	0	0.0511674	0	0	0.0146248	0	0	0.0854725	0.258697	0	0	0.161945	0	0	0	0.215722	0.124743	0	0.074	0.151386	1.05405
TCGA/TCGA-S9-A6UB	0	0.0873954	0.0461659	0	0	0.177925	0	0.0314183	0.0728852	0	0.190179	0	0.0710385	0.132294	0	0	0	0	0.190699	0	0	0	0.988	-0.0444112	1.10409
TCGA/TCGA-E1-A7YK	0.0872417	0	0	0.0480868	0	0.0499391	0	0	0.0219119	0	0.0567627	0.00177281	0.158451	0	1.6223e-05	0.530947	0	0.000309911	0.0445609	0	0	0	0.019	0.243837	1.00614
TCGA/TCGA-HT-8104	0.0894238	0	0.0315616	0	0	0.208971	0	0	0.0272903	0	0.0503922	0.0670121	0.0296992	0	0.0521448	0.36461	0.0190426	0	0.03698	0	0.0228726	0	0.577	0.0124127	1.08612
TCGA/TCGA-DU-A6S6	0	0.0687974	0.171926	0.187272	0	0	0	0.232715	0	0	0	0.151432	0.0294666	0	0.00760526	0.0433319	0	0	0	0.107454	0	0	0.9	-0.0249682	1.13491
TCGA/TCGA-S9-A6WG	0.0249829	0	0	0.00635991	0	0.101591	0	0.010762	0.0254824	0	0	0.0976349	0.0909413	0	0.0353263	0.0700511	0.0481242	0	0	0.342751	0.0571964	0.0887964	0.013	0.260441	1.01743
TCGA/TCGA-DU-7298	0.108196	0	0	0	0	0.169268	0	0	0	0	0.0486835	0.0396361	0.0697089	0	0	0.317562	0.0527555	0	0	0.0668325	0.0951928	0.0321645	0.127	0.116078	1.04348
TCGA/TCGA-HT-A61B	0.086878	0	0	0.0174891	0	0.0400877	0	0.00182807	0.00694002	0	0	0.0267327	0.0989014	0	0.0022693	0.637297	0.00164122	6.46886e-06	0.0700027	0	0.0085359	0.00139075	0.005	0.422705	0.916358
TCGA/TCGA-RY-A843	0.0389942	0	0	0	0	0.131575	0	0.00221425	0.0906085	0	0.0255476	0	0.014861	0	0	0.570541	0	0.0254	0.0289431	0	0.0713156	0	0.228	0.0788901	1.08419
TCGA/TCGA-HT-7693	0.0731704	0	0	0.00759751	0	0.0245069	0	0	0	0	0	0.0207078	0.104708	0	0	0.584956	0	0	0	0.119529	0.0328168	0.032007	0.025	0.2236	1.03575
TCGA/TCGA-QH-A65Z	0.131006	0	0	0.0134169	0.00271703	0	0	0.0421647	0	0	0	0.0819911	0.0527949	0	0	0.0945112	0.0487545	0	0	0.46409	0.0685546	0	0.24	0.0766388	1.15639
TCGA/TCGA-HT-7603	0.106026	0	0.287474	0	0	0.170539	0	0.008703	0	0	0.0825718	0	0.0754636	0.0736684	0	0	0	0	0.104422	0	0.0911313	0	0.813	-0.0155633	1.06681
TCGA/TCGA-RY-A83Y	0.014221	0	0	0.0408731	0.101647	0	0	0.0200764	0	0	0	0.0509893	0.0010228	0	0.00560185	0.540052	0.223034	0	0	0.00248318	0	0	0.082	0.147323	1.06402
TCGA/TCGA-S9-A6TU	0.0373983	0	0	0.0021743	0	0.073333	0	0.0100625	0.0044858	0	0.0148675	0.0295838	0.154527	0	0	0.336727	0.00420905	0	0	0.332632	0	0	0.007	0.376748	0.947501
TCGA/TCGA-E1-A7Z6	0.0999698	0	0.0462381	0	0.023503	0.130127	0	0.0257376	0.00880599	0	0.0219967	0.044794	0.130567	0	0	0.403076	0	0	0	0.0168176	0.0483676	0	0.164	0.0965455	1.05542
TCGA/TCGA-DH-5141	0.0405202	0	0.0244199	0	0.00271588	0.0457721	0	0.0155709	0	0	0	0.0391431	0.0333282	0	0.0101128	0.50294	0.0889056	0	0	0.196572	0	0	0.163	0.0972587	1.09282
TCGA/TCGA-HW-8319	0.0184064	0	0	0	0	0.236656	0	0.00899787	0.0498667	0	0.11572	0.0164907	0.0705935	0	0	0.189847	0	0	0	0.219882	0.0735395	0	0.463	0.0299417	1.09671
TCGA/TCGA-CS-4941	0.0542447	0	0	0.037798	0	0.126136	0	0	0.0218449	0	0	0.0669193	0.0709796	0	0.0674188	0.441589	0.000357862	0	0.105205	0	0	0.00750752	0.15	0.102474	1.0573
TCGA/TCGA-TQ-A7RK	0.069705	0	0	0	0	0.138309	0	0.00159285	0.0224847	0	0	0.170624	0.0627963	0	0.00401808	0.294208	0.0219803	0	0	0.154865	0.0594164	0	0.061	0.16595	1.04743
TCGA/TCGA-DU-6404	0.084165	0	0	0.051487	0	0.155193	0	0.0984256	0.111718	0	0.107406	0	0.0429226	0.187457	0.0104152	0.138537	0	0	0	0.0122724	0	0	0.507	0.0224176	1.09237
TCGA/TCGA-S9-A7R7	0.11645	0	0	0.0322331	0	0.114302	0	0.00148002	0.0556726	0	0.0808682	0	0.0366396	0	0.00590142	0.510882	0.00554951	0	0.0242187	0	0	0.0158028	0.107	0.126654	1.05313
TCGA/TCGA-S9-A6TX	0.0756613	0	0	0	0	0.228171	0	0.03746	0.0718121	0	0.10811	0	0.0241479	0.0415179	0	0.13542	0.00161055	0	0.276089	0	0	0	0.911	-0.0265805	1.09339
TCGA/TCGA-HT-8018	0.0236864	0	0	0.016165	0	0.135973	0	0.00386147	0.00187637	0	0	0.0695003	0.132326	0	0.0302202	0.361589	0	0	0	0.183137	0.0327833	0.0088825	0.17	0.0947437	1.07585
TCGA/TCGA-TQ-A7RG	0	0.0037372	0	0.061631	0.0700559	0.0318453	0	0	0	0	0.051139	0.0262178	0.102494	0	0.0195972	0.469906	0.0259667	0	0	0.120369	0.0130745	0.00396625	0.265	0.0718266	1.08789
TCGA/TCGA-DB-A4XA	0.0310017	0	0	0.0443882	0.0332569	0	0	0	0.0436166	0	0	0.0520176	0.0130644	0	0.0341608	0.5613	0.00729782	0	0.179896	0	0	0	0.101	0.130015	1.05946
TCGA/TCGA-TM-A84I	0.117126	0	0.0816227	0.147409	0	0.143993	0	0.0167765	0.0319128	0	0.00761761	0.10196	0.0550475	0	0	0.259882	0.035952	0	0	0	0	0.000700556	0.465	0.0295756	1.08287
TCGA/TCGA-S9-A7IY	0.0612781	0	0	0	0	0.233473	0	0.00643535	0.0502245	0	0.0305974	0.0449901	0.104792	0	0	0.322044	0	0	0	0.0397971	0.0448623	0.0615055	0.053	0.176078	1.02141
TCGA/TCGA-DB-5275	0.0466756	0	0	0.0316085	0	0.0222602	0	0.0336115	0	0	0	0.0384797	0.118716	0	0.0286066	0.181355	0.0694991	0	0	0.347724	0.0593808	0.0220842	0.125	0.117168	1.08649
TCGA/TCGA-DU-7011	0.0766184	0	0	0.00224716	0	0.0830476	0	0	0	0	0.0355568	0.0170373	0.198482	0	0.0239168	0.499973	0.0175961	0	0.0174255	0.010827	0.00363434	0.013638	0.007	0.387685	0.931333
TCGA/TCGA-RY-A83Z	0.0764169	0	0	0	0	0.236577	0	0.0333218	0.0188152	0	0.0322308	0.0261673	0.0572174	0	0	0.465314	0.0172953	0.000720931	0	0.0110494	0	0.024874	0.054	0.173081	1.03023
TCGA/TCGA-S9-A7IS	0.152838	0	0	0.173563	0	0	0	0.0865441	0	0	0.00810241	0.0422966	0.0572681	0	0.00523906	0.357564	0.0187644	0	0	0	0.0951371	0.00268309	0.844	-0.0188626	1.10028
TCGA/TCGA-FG-A4MU	0.0526046	0	0	0	0	0.173817	0	0.0136109	0.0614416	0	0.0949421	0.010511	0.0218506	0.160446	0	0.365807	0	0.0151591	0	0.0217273	0	0.00808347	0.147	0.103408	1.06708
TCGA/TCGA-CS-6667	0.145702	0	0	0	0	0.15086	0	0	0.0413734	0	0.0900679	0	0.0325273	0	0.0100294	0.450416	0	0	0.0113474	0	0.0266087	0.0410672	0.431	0.0349993	1.08661
TCGA/TCGA-R8-A6MO	0.094713	0	0	0.0941256	0	0.0692591	0	0.0270095	0.0662202	0	0.0829364	0.0129207	0.0194129	0	0	0.484649	0.00556045	0	0.0353002	0	0.00789273	0	0.437	0.0340492	1.0916
TCGA/TCGA-FG-A4MT	0.0728711	0	0.0119852	0.00670905	0	0.0581665	0	0	0	0	0	0.0206306	0.0976835	0	0	0.436301	0	0	0	0.245251	0.0504015	0	0.131	0.113196	1.08316
TCGA/TCGA-TM-A7CF	0	0	0.0314842	0	0	0.278583	0	0	0.168109	0	0.134554	0	0.101401	0.0606486	0	0.0383802	0	0.003732	0.183108	0	0	0	0.764	-0.010573	1.09744
TCGA/TCGA-DH-A66D	0.0137342	0	0	0	0	0.179782	0	0.00802799	0.0071995	0	0.00685751	0.0795107	0.135876	0	0.0070883	0.348413	0.0342924	0	0	0.150622	0.016188	0.0124088	0.07	0.154794	1.04288
TCGA/TCGA-FG-6689	0.158597	0	0	0	0	0.155309	0	0	0.0165502	0	0.0483028	0.0310409	0.119599	0	0	0.228255	0.0105276	0.00408859	0	0.167581	0.0601489	0	0.162	0.0976643	1.05358
TCGA/TCGA-HT-7902	0.161017	0	0.026431	0.231706	0.000636358	0	0	0.00182285	0	0	0.0756775	0.0589607	0.122825	0	0.0396433	0.187033	0	0	0.0792247	0	0.0150227	0	0.986	-0.043998	1.11223
TCGA/TCGA-DU-5870	0.132353	0	0.0416598	0.0643916	0	0	0	0.0421456	0	0	0.0171074	0.00100441	0.0637861	0.0299014	0.0149403	0.409469	0.121942	0	0.0612986	0	0	0	0.313	0.0595044	1.07238
TCGA/TCGA-DU-5874	0	0.0328479	0	0	0.0103873	0.223629	0	0.17716	0.0491836	0	0	0.03357	0.0546571	0.0928057	0.0191221	0.0683218	0	0	0.238316	0	0	0	0.85	-0.019272	1.0942
TCGA/TCGA-DB-5270	0.0172688	0	0	0.0132825	0	0.0882651	0	0.0085768	0	0	0	0.0365891	0.157515	0	0.0261476	0.24953	0.0356177	0	0	0.352261	0.0149463	0	0.093	0.133696	1.08453
TCGA/TCGA-E1-5311	0.102573	0	0.150579	0	0.0268099	0.0719306	0	0	0	0	0	0.0336566	0.0841747	0	0	0.340571	0	0	0	0.11211	0.0470358	0.030558	0.922	-0.0283132	1.09828
TCGA/TCGA-DH-5140	0.0113476	0	0	0.0858454	0	0.267081	0	0.063643	0.0160992	0	0.0431385	0.0556416	0.0454196	0.0899118	0	0.219596	0	0	0.102276	0	0	0	0.444	0.0328751	1.0856
TCGA/TCGA-FG-7643	0.164151	0	0.0763367	0.0621947	0	0.120509	0	0	0.0324379	0	0.0354066	0.0240265	0.0265972	0	0.00411714	0.24394	0	0	0.129048	0	0.0812354	0	0.762	-0.0103057	1.07239
TCGA/TCGA-DU-7013	0.0349948	0	0	0.0362923	0	0.21163	0	0.0200342	0.0376777	0	0.0366321	0.0504889	0.0405017	0.0479587	0.0159854	0.320245	0.00922858	0	0.138331	0	0	0	0.4	0.0404968	1.07176
TCGA/TCGA-HT-8110	0.00230642	0.00396702	0.00236421	0.0145106	0	0.0943789	0	0	0.0154886	0	0.0804021	0	0.0781291	0	0.0243418	0.535044	0.0243394	0	0.0512879	0	0.0309319	0.0425085	0.012	0.274778	0.989961
TCGA/TCGA-HT-7687	0.0526374	0	0.0712845	0.0645231	0	0.0482918	0	0.0161969	0	0	0	0.0565982	0.0292648	0	0.0126181	0.355134	0.173419	0	0	0.120032	0	0	0.37	0.0468117	1.07783
TCGA/TCGA-RY-A840	0.0643149	0	0	0.0112919	0.101178	0	0	0	0.00547323	0	0.179019	0	0.0397419	0	0	0.480137	0	0	0.0933058	0	0	0.0255388	0.586	0.011252	1.10486
TCGA/TCGA-P5-A5F6	0.0488429	0	0	0	0	0.327667	0	0	0.126833	0	0.0118106	0.0221398	0.0277863	0.095593	0	0.252738	0	0	0.0864035	0	0	0.000185623	0.421	0.036492	1.08001
TCGA/TCGA-TQ-A7RV	0.113727	0	0	0	0	0.122468	0	0.0220323	0	0	0.00439926	0.0499152	0.1024	0	0	0.316813	0.0304685	0	0	0.203889	0.0247704	0.00911693	0.089	0.138622	1.04773
TCGA/TCGA-DU-6542	0.00598517	0	0	0	0	0.189216	0	0.00610441	0.0461981	0	0.096831	0	0.0363447	0	0	0.594938	0	0.00489169	0	0	0	0.0194912	0.05	0.177317	1.04627
TCGA/TCGA-HT-7472	0.0425582	0	0	0.0171013	0	0.11549	0	0	0.0197594	0	0.0260933	0.00727866	0.0197506	0	0	0.728845	0	0.0200432	0	0.00291675	0	0.000163643	0.025	0.225751	1.04242
TCGA/TCGA-CS-6669	0.0594224	0	0	0	0	0.289034	0	0	0.0316426	0	0	0	0	0.195624	0	0	0	0	0.424277	0	0	0	0.977	-0.0412131	1.12439
TCGA/TCGA-HT-7602	0.0623051	0	0	0	0	0.22061	0	0	0.0478438	0	0.0540555	0.0286593	0.166319	0	0.0233083	0.298112	0	0	0	0.0271572	0.0716289	0	0.054	0.174515	1.0187
TCGA/TCGA-HT-7474	0.152074	0	0.31117	0	0	0.0511109	0	0.0443968	0	0	0.038194	0.0489515	0.106495	0	0.00896092	0.1076	0	0	0.0928008	0	0.038247	0	0.605	0.00821296	1.06274
TCGA/TCGA-DH-A7UV	0.101212	0	0	0	0.00868094	0.0836304	0	0	0.00728655	0	0	0.0447744	0.142743	0	0	0.589981	0	0	0	0.0216922	0	0	0.08	0.148651	1.06771
TCGA/TCGA-P5-A5EY	0.0176042	0	0	0	0	0.143564	0	0	0.110233	0	0.0512987	0.0274549	0.00605649	0.00472328	0.00900004	0.275975	0	0	0.354091	0	0	0	0.599	0.00917722	1.08644
TCGA/TCGA-E1-A7YO	0.127622	0	0.104794	0.0318944	0.0841428	0	0	0.10508	0	0	0	0.0844561	0.00181899	0	0.0367014	0.312203	0	0	0	0.00821927	0.103068	0	0.811	-0.0150077	1.08586
TCGA/TCGA-FG-6691	0	0.0093241	0.00352791	0.00101649	0.000844089	0.0434049	0	0.0177082	0.00112906	0	0	0.0729052	0.123769	0	0	0.637624	0	0.00516064	0	0.0628209	0.0102224	0.0105426	0.007	0.367948	0.956086
TCGA/TCGA-TQ-A8XE	0.0366087	0	0	0	0.00837457	0.0393121	0	0.0160704	0	0	0	0.0257074	0.112785	0	0.00967601	0.495419	0.122059	0	0	0.133988	0	0	0.146	0.103636	1.08753
TCGA/TCGA-HT-7882	0.0730982	0	0	0.0554808	0	0.060377	0	0.0276461	0.0251953	0	0	0.0753367	0.103716	0	0	0.425915	0	0.000968497	0	0.125483	0	0.0267833	0.046	0.186904	1.02923
TCGA/TCGA-P5-A5ET	0.231746	0	0	0.0151701	0	0.0678726	0	0	0	0	0.020927	0.0260425	0.221309	0	0	0.344534	0	0	0.0723994	0	0	0	0.655	0.00266384	1.1029
TCGA/TCGA-DU-7018	0.204679	0	0.245357	0	0.0687272	0.0103995	0	0	0	0	0	0.0939503	0.01333	0	0.00966553	0.176153	0.033702	0	0	0.106727	0.0373099	0	0.988	-0.0444151	1.10005
TCGA/TCGA-FG-7638	0.130457	0	0.255715	0.0367462	0	0.0242758	0	0.0107833	0	0	0	0.0453606	0.00737064	0	0.051616	0.233026	0.030272	0	0.135411	0	0.0389666	0	0.573	0.0134507	1.0601
TCGA/TCGA-DB-A64R	0.0687982	0	0.026932	0	0.0768773	0.00968907	0	0.0102596	0	0	0	0.0576173	0.241771	0	0	0.401071	0	0	0	0.106984	0	0	0.944	-0.0314075	1.13518
TCGA/TCGA-TQ-A7RF	0.155748	0	0	0.0489414	0	0.155601	0	0	0.121705	0	0.0494975	0.00373618	0.0430286	0	0	0.35155	0.00580426	0	0	0	0.0466706	0.0177173	0.336	0.0541164	1.07028
TCGA/TCGA-DU-6407	0.130325	0	0	0.00989089	0	0.108837	0	0.00260731	0.0176026	0	0	0.091712	0.00516226	0.203658	0	0.390362	0	0.0056703	0	0.0341726	0	0	0.014	0.256024	1.00463
TCGA/TCGA-HT-7874	0	0	0	0	0	0.431633	0	0.0764779	0.0894216	0	0	0	0.0243086	0.0751069	0	0.0149957	0	0	0.0632225	0	0.0781577	0.146676	0.265	0.0713943	1.08778
TCGA/TCGA-WY-A85A	0	0.0322092	0.0200072	0.022271	0	0.230971	0	0.000352216	0.0775895	0	0.103264	0.0522547	0.0755834	0	0	0.0763318	0	0	0	0.296301	0.0128647	0	0.37	0.046999	1.11622
TCGA/TCGA-E1-5318	0.216618	0	0	0	0	0.154872	0	0	0.0113703	0	0.0506182	0.0296249	0.0350255	0	0	0.455083	0	0	0.0308159	0	0	0.0159714	0.599	0.00913119	1.1007
TCGA/TCGA-HT-A74O	0.0394644	0	0	0.0523271	0	0.079922	0	0	0.0871198	0	0.0305265	0	0.103851	0	0.00284828	0.505825	0.0433294	9.57481e-05	0.0506521	0	0	0.00403878	0.008	0.336922	0.953445
TCGA/TCGA-CS-5394	0.106317	0	0	0	0	0.227559	0	0	0.0145118	0	0.0687081	0	0.0596394	0	0	0.251822	0	0.0366284	0.234814	0	0	0	0.965	-0.0373259	1.08807
TCGA/TCGA-P5-A5EW	0.0270982	0	0	0.0119714	0	0.0934233	0	0	0.0267615	0	0.00767287	0.0238605	0.178822	0	0	0.221015	0.0214449	0	0	0.354369	0.0335607	0	0.008	0.323934	0.976226
TCGA/TCGA-VV-A829	0.0178581	0	0	0.00777483	0	0.176475	0	0.0126543	0	0	0.0572749	0.0812693	0.0508089	0	0	0.382442	0.0598393	0	0	0.127524	0.0260792	0	0.233	0.0778614	1.07976
TCGA/TCGA-HT-7677	0	0.0150993	0.000325288	0.107856	0.0793236	0	0	0.00289219	0	0	0	0.0381765	0.0318676	0	0.000719143	0.125718	0.0192215	0	0	0.506457	0.0349389	0.0374054	0.15	0.101916	1.15138
TCGA/TCGA-DB-5279	0.0516105	0	0	0.136057	0	0	0	0	0.0136357	0	0	0.0564441	0.176558	0	0.0034331	0.0243487	0.027184	0	0	0.433926	0	0.0768036	0.123	0.119692	1.12122
TCGA/TCGA-HT-8563	0.0392858	0	0	0.0427611	0	0.0754637	0	0.0147004	0.0254389	0	0	0.0191274	0.0527095	0	0.0309036	0.607573	0	0	0.045242	0	0	0.0467951	0.006	0.413002	0.918726
TCGA/TCGA-HT-7686	0.10784	0	0	0.0109196	0	0.0753318	0	0	0.00927718	0	0	0.0058871	0.202168	0	0	0.446785	0	0.00331777	0.0737053	0	0.0242209	0.040548	0.015	0.253096	0.999507
TCGA/TCGA-E1-5304	0	0.066881	0.0446967	0.050416	0	0.0758712	0	0.0300259	0	0	0	0.0375852	0.00732083	0	0.134963	0.361299	0.0262327	0	0.128331	0	0.0363763	0	0.933	-0.0297117	1.1063
TCGA/TCGA-S9-A6WO	0.0461887	0	0	0	0	0.0921733	0	0	0.0138654	0	0.0143139	0.0649154	0.323946	0	0.00705419	0.203503	0.0483885	0	0	0.167757	0.000749501	0.0171446	0.048	0.180851	1.03803
TCGA/TCGA-HT-A5RB	0	0.101751	0.0973655	0	0	0.312781	0	0.00469901	0.0498097	0	0	0.140136	0.106033	0	0	0.0513581	0	0	0	0.133485	0.00258165	0	0.753	-0.00988908	1.11395
TCGA/TCGA-HT-7616	0.0587395	0	0.0548592	0.046888	0.034896	0.0584572	0.1618	0	0	0	0.0105152	0.000222362	0.0627108	0	0.0495235	0.320179	0.0922777	0	0.0489315	0	0	0	0.036	0.198356	0.99824
TCGA/TCGA-HT-7483	0.0514196	0	0.0441774	0.026613	0.0528148	0.00277857	0	0	0	0	0	0.0592454	0.159149	0	0.0279846	0.305403	0.0601765	0	0	0.19071	0.0195281	0	0.32	0.0574513	1.0859
TCGA/TCGA-QH-A6XC	0.0642533	0	0.0312624	0	0	0.0976699	0	0.0655348	0	0	0	0.0718782	0.161241	0	0.0613998	0.351203	0	0.00028381	0.0952734	0	0	0	0.506	0.0232706	1.0805
TCGA/TCGA-FG-A6J1	0.0605885	0	0.0131583	0.01467	0	0.0916063	0	0.0192351	0.0495516	0	0	0.136845	0.196409	0	0	0.29639	0	0	0	0.0543943	0.0270842	0.040067	0.262	0.0728695	1.07961
TCGA/TCGA-F6-A8O3	0.0487619	0	0	0.0875256	0.048171	0	0	0.0221989	0	0	0	0.194088	0.0336844	0	0	0.348254	0	0	0	0.210499	0.006817	0	0.935	-0.0307449	1.17492
TCGA/TCGA-DB-A75P	0.0618139	0	0	0.10736	0	0.0979249	0	0	0.0580969	0	0	0.121523	0.0122603	0	0	0.348788	0.049394	0	0.142839	0	0	0	0.61	0.00779006	1.09403
TCGA/TCGA-VM-A8C8	0.0142134	0	0	0	0.0134688	0.0776966	0	0	0.0497165	0	0.0787728	0	0.0309672	0	0	0.576133	0	0	0.134919	0	0.017259	0.00685335	0.089	0.140212	1.05596
TCGA/TCGA-S9-A6WM	0	0	0.00198942	0	0.00593079	0.222542	0	0.00099964	0.143403	0	0.105728	0.042865	0.0537289	0	0.00754185	0.230854	0.0286999	0	0.13326	0	0.0158898	0.00656827	0.533	0.0190214	1.08345
TCGA/TCGA-WH-A86K	0.153105	0	0	0	0	0.1185	0	0	0.0652354	0	0.0517162	0.0281144	0.0517651	0	0.0222763	0.462102	0.00720237	0	0.0399827	0	0	0	0.131	0.112637	1.05292
TCGA/TCGA-FG-8189	0	0.0313724	0.00818029	0	0	0.330764	0	0.00748529	0.0422044	0	0	0	0	0.167298	0	0	0	0	0.412696	0	0	0	0.996	-0.054728	1.1293
TCGA/TCGA-E1-A7YN	0.0743468	0	0	0.116189	0	0.0175238	0	0	0.0336838	0	0.0290062	0.0133604	0.074823	0	0.0190194	0.457382	0.0105725	0	0.0991751	0	0.00897666	0.0459407	0.085	0.145783	1.03857
TCGA/TCGA-HT-A5RA	0.0576005	0	0	0.00961648	0	0.0787409	0.00068985	0.0309951	0	0	0.0333532	0.00405401	0	0.240905	0.0716919	0.401755	0	0	0.0705978	0	0	0	0.146	0.104234	1.08719
TCGA/TCGA-W9-A837	0.166391	0	0.0384162	0	0.0169721	0.156919	0	0.0631547	0.00311561	0	0	0.122966	0.0927768	0	0	0.0778592	0.00722	0	0	0.207264	0.0469462	0	0.675	-4.97119e-05	1.11361
TCGA/TCGA-CS-6666	0.142592	0	0	0.0415941	0	0.0217988	0.00806063	0	0	0	0	0.0432771	0.0885901	0	0.0329414	0.6078	0	0	0	0	0	0.0133461	0.201	0.0857569	1.09999
TCGA/TCGA-DU-A6S8	0.058336	0	0.103529	0.119559	0	0	0	0.0662012	0	0	0.0618536	0.0973471	0.031628	0	0	0.42886	0.000132092	0	0.0325538	0	0	0	0.997	-0.0557514	1.12723
TCGA/TCGA-QH-A6CW	0.0792765	0	0	0	0.00361317	0.0367631	0	0.00462814	0.0191593	0	0.00203629	0.00390293	0.114702	0	0.00378577	0.192254	0.00430859	0	0	0.448072	0.087498	0	0.008	0.363831	0.968929
TCGA/TCGA-DU-A5TU	0.0956972	0	0	0.00196915	0	0.067963	0	0.00131365	0	0	0.00766033	0.03451	0.158998	0	0	0.580399	0	0	0	0.0437097	0.00122579	0.00655498	0.008	0.336194	0.966922
TCGA/TCGA-DH-A7UR	0.147209	0	0	0.0815575	0.0856153	0	0	0.122471	0	0	0.0780744	0.101694	0.0131453	0	0.0288122	0.308425	0	0	0.0329957	0	0	0	0.998	-0.0645997	1.13329
TCGA/TCGA-QH-A870	0.119655	0	0	0	0	0.193602	0	0	0.0189664	0	0.0369381	0.0244855	0.0828058	0	0	0.355927	0	0	0	0.12462	0.0430004	0	0.276	0.0676744	1.0683
TCGA/TCGA-R8-A6YH	0.0715695	0	0.0291866	0	0.0432402	0.0380302	0	0.000706496	0.000207245	0	0	0.0408508	0.106537	0	0	0.316623	0.014713	0	0	0.323769	0.0145662	0	0.032	0.204683	1.03942
TCGA/TCGA-E1-A7YV	0.136774	0	0.176334	0.0609758	0.0502105	0	0	0.055245	0	0	0.100084	0.0334095	0	0	0.0109286	0.113353	0	0	0	0.102273	0.0152243	0.145188	0.99	-0.045494	1.10425
TCGA/TCGA-DH-5144	0.0542618	0	0	0.119727	0	0	0	0.0403905	0	0	0	0.0814262	0.0623255	0	0.00704794	0.350479	0.170689	0	0	0.071976	0.0416767	0	0.518	0.0210248	1.09341
TCGA/TCGA-TM-A7C3	0.0207861	0	0.068885	0	0	0.208813	0	0.0153121	0.14361	0	0.138215	0.00821458	0.0648484	0.0317144	0.0245331	0.0837275	0	0	0.191341	0	0	0	0.726	-0.0063455	1.08374
TCGA/TCGA-S9-A7IX	0.044232	0	0	0	0	0.240544	0	0.0267284	0.0267498	0	0.161957	0.0253993	0.0549765	0	0	0.365908	0.000906037	0	0	0.033702	0.00716928	0.0117277	0.451	0.0316379	1.09563
TCGA/TCGA-HT-A61C	0.0604498	0	0	0.0657778	0	0	0	0.0582145	0.00484286	0	0	0.0319218	0	0.299728	0.0530363	0.351937	0	0	0	0.0582888	0.0158027	0	0.059	0.166781	1.06626
TCGA/TCGA-DH-A7UT	0.0742525	0	0	0	0.00865367	0.0417641	0	0.0646815	0	0	0	0.0878746	0.293595	0	0	0.284135	0	0.000920614	0	0.101858	0.0422649	0	0.154	0.10003	1.07107
TCGA/TCGA-HT-7479	0	0.0143648	0.00858921	0.0251031	0	0.0894693	0	0	0.00896166	0	0.0415329	0.0166643	0.0756364	0	0.00805121	0.234422	0.0962548	0	0	0.324731	0.0470384	0.00918068	0.004	0.435276	0.905121
TCGA/TCGA-QH-A6CZ	0.101745	0	0	0.123089	0	0	0	0.0558973	0	0	0.00847656	0.0587204	0.143039	0	0	0.143188	0	0	0	0.29595	0.0698951	0	0.186	0.0901468	1.08542
TCGA/TCGA-S9-A7R2	0.045	0	0	0.0951002	0	0.0705524	0	0	0	0	0	0.0423144	0.13957	0	0.00243211	0.566724	0	0	0.0295598	0	0.00874653	0	0.013	0.260174	1.00261
TCGA/TCGA-QH-A65X	0.0696997	0	0	0.0372642	0	0	0	0.181243	0.0317799	0	0.12972	0	0.0796125	0	0.0709237	0.288288	0.0706954	0	0	0.0407733	0	0	0.506	0.0230029	1.08016
TCGA/TCGA-DU-8164	0	0	0.250547	0.0170763	0.0860223	0	0	0.036381	0	0	0	0.0704183	0.0986967	0	0	0.21993	0	0	0	0.220928	0	0	0.7	-0.00343832	1.09573
TCGA/TCGA-HT-7681	0.0748787	0	0	0.089183	0	0.0915004	0	0.0146618	0.00878242	0	0	0.164279	0.0565782	0	0.0575735	0.30471	0.114565	0	0	0.0232873	0	0	0.402	0.0403809	1.09529
TCGA/TCGA-DU-A7TC	0.115127	0	0	0	0	0.254489	0	0	0.0941145	0	0.102067	0.0227173	0.0985027	0	0	0.226506	0	0	0.0635655	0	0.0229108	0	0.793	-0.013418	1.09317
TCGA/TCGA-HT-7481	0.247991	0	0.0750954	0	0	0.167061	0	0	0	0	0.0405408	0.0737963	0.0320993	0	0.00812967	0.281926	0.0309253	0	0	0.0424359	0	0	0.367	0.0481094	1.07143
TCGA/TCGA-QH-A65R	0.0345289	0	0.0895981	0.00585402	0	0	0	0.0552372	0	0	0	0.0154637	0	0	0	0.305074	0.0952664	0	0	0.367566	0.0314116	0	0.031	0.211564	1.04079
TCGA/TCGA-HT-7857	0.0197967	0	0	0.0355503	0	0.0807707	0	0.0251762	0.0267076	0	0	0.0988939	0.0965238	0	0.0224279	0.429691	4.33339e-05	0	0	0.141748	0.0212281	0.00144252	0.008	0.327165	0.962317
TCGA/TCGA-S9-A7R4	0	0.00807539	0.00146	0	0	0.156805	0	0.00777745	0.0194684	0	0	0.111028	0.0346398	0	0	0.391777	0.00939689	0	0	0.259573	0	0	0.003	0.451969	0.898224
TCGA/TCGA-DU-7299	0.14475	0	0	0	0	0.193163	0	0.00211227	0.0245995	0	0.00398887	0.0402287	0.0587509	0	0	0.40916	0	0.00155315	0.0628687	0	0.0376536	0.0211714	0.182	0.0908399	1.05601
TCGA/TCGA-DU-7306	0.0127086	0	0.025779	0	0	0.24544	0	0.00597144	0.0792582	0	0.0568353	0	0.0389897	0	0.0145365	0.210082	0.0973265	0	0.213073	0	0	0	0.262	0.0729041	1.04536
TCGA/TCGA-FG-6692	0.0224021	0	0	0.0342212	0	0.119022	0.00443272	0	0.0268988	0	0.00292898	0.0371479	0.0146836	0	0.015994	0.392515	0.0122055	0	0.312187	0	0	0.00536122	0.481	0.0270343	1.08438
TCGA/TCGA-QH-A6CS	0.0532533	0	0	0	0	0.188565	0	0	0	0	0	0.0602305	0.165833	0	0.0217809	0.368381	0	0	0.0227353	0.0139124	0.103088	0.00221983	0.392	0.0421635	1.08245
TCGA/TCGA-RY-A845	0.0590514	0	0	0	0.0383307	0.0807134	0	0	0.0287485	0	0	0.111363	0.110203	0	0	0.400988	0	0	0	0.100404	0.0668529	0.00334551	0.234	0.0777701	1.07989
TCGA/TCGA-DU-A5TT	0.0625988	0	0.0491468	0	0.00596894	0.0781174	0	0.0646066	0	0	0.0459463	0.0154756	0.109792	0	0	0.472253	0	0.00627489	0	0.0849547	0.000794926	0.00407068	0.239	0.0769468	1.07364
TCGA/TCGA-TM-A84S	0	0.0163862	0	0.0340644	0	0.0839058	0	8.82812e-05	0.0554744	0	0.00923967	0.0568039	0.0205799	0	0	0.472525	0	0	0.250933	0	0	0	0.19	0.0884669	1.06671
TCGA/TCGA-TQ-A7RP	0.0935246	0	0	0.11292	0	0.0649798	0	0	0	0	0.146351	0.0362268	0.0756803	0	0	0.272017	0.00269621	0	0	0.0600973	0.135506	0	0.585	0.0113917	1.09864
TCGA/TCGA-S9-A7IQ	0	0.0777813	0.00667121	0	0.0480516	0.191765	0	0.025869	0	0.00581719	0.0231826	0	0.0106225	0.316007	0	0	0	0	0.246128	0	0.0481051	0	0.99	-0.0461787	1.12054
TCGA/TCGA-HW-7489	0.116999	0	0.0645949	0	0	0.116804	0	0	0	0	0	0.0479772	0.154691	0	0	0.25043	0	0	0	0.231836	0	0.0166671	0.272	0.0689479	1.07853
TCGA/TCGA-S9-A6WN	0.0380272	0	0	0.0460047	0	0.146809	0	0.0142231	0.077628	0	0.117657	0	0.0422239	0	0.000206533	0.388792	0.0176974	0	0.0884045	0	0	0.0223274	0.444	0.0328208	1.08038
TCGA/TCGA-TQ-A7RO	0	0.16953	0.0872758	0.129672	0	0.0694955	0	0	0.136799	0	0	0.0235954	0.0718648	0	0	0.177926	0	0	0	0	0.133842	0	0.371	0.0465032	1.05739
TCGA/TCGA-HT-7695	0	0.0590856	0.11264	0	0	0.353973	0	0	0	0	0.00496895	0.123495	0.0537261	0	0.000500111	0.0745589	0.0388344	0	0	0.130026	0.0481919	0	0.373	0.0460648	1.08114
TCGA/TCGA-DU-6410	0.162047	0	0.0872416	0.0305811	0.0982644	0	0.0171029	0.0913547	0	0	0.0913293	0.013515	0	0.23623	0	0.131397	0	0	0.022274	0	0.0186634	0	0.999	-0.0951698	1.12806
TCGA/TCGA-HT-8107	0.319602	0	0	0	0	0.289156	0	0	0.116834	0	0.000649137	0	0.0394571	0	0.00228716	0	0	0	0	0.224917	0.00709644	0	0.845	-0.018876	1.13436
TCGA/TCGA-HT-A5RC	0.129364	0	0.0349802	0	0	0.0883814	0	0.0360544	0	0	0	0.0507261	0.0365621	0	0	0.506388	0.0018848	0	0.0413027	0	0.0688131	0.00554378	0.529	0.0193492	1.09855
TCGA/TCGA-DU-A5TP	0.0952891	0	0	0.0233429	0	0.0460733	0	0.015887	0	0	0	0.0551839	0.137158	0	0.00153649	0.377343	0	0	0	0.191195	0.0529982	0.00399328	0.008	0.31749	0.966775
TCGA/TCGA-DU-8158	0.0423916	0	0	0.121209	0	0.0863154	0	0.0116677	0.0144751	0	0.00514654	0	0.0716831	0	0.00569309	0.610521	0	0	0.0240306	0	0	0.00686721	0.265	0.0716335	1.1003
TCGA/TCGA-P5-A72X	0.0930419	0	0	0.0243259	0.00656104	0.0196726	0	0.0483198	0	0	0	0.0599182	0.0387841	0	0.0183307	0.344352	0	0	0	0.346694	0	0	0.29	0.0644737	1.1247
TCGA/TCGA-E1-A7YE	0.0752655	0	0	0.0084275	0	0.0632227	0	0.032126	0	0	0	0.0278753	0.058522	0	0	0.479625	0.0122718	0	0	0.107998	0.131284	0.00338277	0.029	0.219554	1.0155
TCGA/TCGA-DB-A4XD	0.0485412	0	0	0	0	0.113183	0	0.0124674	0.0643821	0	0.0836491	0	0.0258203	0	0	0.562146	0	0.00403884	0	0	0.0790033	0.00676866	0.397	0.0409306	1.1027
TCGA/TCGA-CS-5393	0.0587119	0	0	0	0	0.212595	0	0	0.0489118	0	0.0890871	0	0.178463	0	0	0.321784	0	0.00138949	0.040454	0	0.0239441	0.0246603	0.048	0.182431	1.01694
TCGA/TCGA-HT-A618	0.0696888	0	0	0.0124698	0	0.111558	0	0	0.0239607	0	0.0942371	0	0.115357	0	0	0.456871	0.00464935	0.00244332	0	0.0563581	0.0177165	0.0346906	0.01	0.283531	0.979406
TCGA/TCGA-TM-A84C	0.133308	0	0	0	0	0.0891382	0	0.029135	0	0	0.0141232	0.0610709	0.213651	0	0	0.265743	0.0111568	0	0	0.129661	0.0530123	0	0.683	-0.00107294	1.10352
TCGA/TCGA-P5-A72W	0.0377317	0	0	0.0203282	0	0.0796376	0	0	0.0240882	0	0	0.074951	0.0896136	0	0.0480125	0.423459	0.138662	0	0.0635165	0	0	0	0.127	0.115844	1.05619
TCGA/TCGA-S9-A7R8	0.0676509	0	0	0	0	0.242149	0	0.00899994	0.0610253	0	0.084912	0	0.041633	0	0	0.44977	0	0.0108886	0.026463	0	0	0.0065077	0.123	0.119795	1.05048
TCGA/TCGA-S9-A89V	0.162639	0	0	0.0356528	0	0.0874937	0	0.0327673	0	0	0.00919575	0.0587946	0.110896	0	0	0.289717	0.0107839	0.00127931	0	0.20078	0	0	0.656	0.0022118	1.10731
TCGA/TCGA-HT-7691	0.0143283	0	0	0	0	0.0552991	0	0.0196039	0	0.000807701	0	0.0381261	0.0847797	0	0.00060921	0.21879	0	0	0	0.494347	0.0696895	0.0036196	0.25	0.0756496	1.17105
TCGA/TCGA-DU-7292	0	0.0128163	0.00217354	0.0254646	0	0.253333	0	0	0.0712757	0	0	0.0334176	0.072058	0.150774	0	0	0	0	0.378688	0	0	0	0.472	0.0286126	1.08459
TCGA/TCGA-P5-A730	0.183312	0	0	0	0	0.159756	0	0	0.012187	0	0.0717314	0	0.0256723	0	0.0262312	0.378288	0.142822	0	0	0	0	0	0.741	-0.00842694	1.09818
TCGA/TCGA-S9-A6WI	0.00659405	0	0.117737	0.0556686	0	0.0827879	0	0.00481026	0.029333	0	0	0.0777815	0.0465948	0	0	0	0.00345691	0	0	0.480382	0.0948535	0	0.048	0.181267	1.09527
TCGA/TCGA-FG-5965	0.0494533	0	0.00878711	0.0321201	0	0.0598669	0	0.0134303	0	0	0	0.0197318	0.00888059	0	0.0223546	0.407798	0.0450946	0	0	0.277728	0.016347	0.038407	0.08	0.148344	1.06547
TCGA/TCGA-HT-8564	0.116412	0	0.0367409	0.0321897	0	0.0919509	0	0	0	0	0.0212332	0.0145163	0.170408	0	0.0825451	0.365527	0	0	0.0684769	0	0	0	0.359	0.049026	1.07523
TCGA/TCGA-DU-A5TW	0.162633	0	0.0356197	0	0.0572722	0.0311736	0	0	0	0	0	0.0543979	0.107074	0	0	0.458435	0	0.000145965	0.0736557	0	0	0.0195923	0.487	0.0264035	1.09349
TCGA/TCGA-S9-A7QZ	0.088207	0	0.214805	0.0848481	0.11384	0	0	0.0869777	0	0	0.0516613	0.0704428	0.00779065	0	0.0634926	0.178034	0	0	0.0399005	0	0	0	0.998	-0.0625623	1.10124
TCGA/TCGA-HT-7480	0.00243648	0	0.285351	0	0.104928	0	0	0.0919163	0	0	0.0414668	0.0096139	0.0317915	0	0	0.325002	0	0	0.100614	0	0.00688029	0	0.713	-0.00536972	1.06892
TCGA/TCGA-DB-A4XG	0.350563	0	0.0581112	0	0.11	0	0	0.190401	0	0	0	0.0662714	0.0391006	0	0	0.185553	0	0	0	0	0	0	0.641	0.0043618	1.10459
TCGA/TCGA-CS-6668	0.0714981	0	0.0839935	0.0162069	0.0581283	0	0	0.0413155	0	0	0	0.0500396	0	0.0572908	0.0444969	0.372487	0.117763	0	0.0867807	0	0	0	0.992	-0.0491496	1.1085
TCGA/TCGA-VW-A8FI	0.0361704	0	0.00402087	0.0199134	0	0.105113	0	0.0662559	0	0	0	0.151834	0.075151	0	0.0518093	0.270988	0	0	0	0.0769328	0.141811	0	0.147	0.103263	1.06358
TCGA/TCGA-HT-A5R7	0.218077	0	0.128326	0	0	0.147712	0	0.000934091	0	0	0.000744926	0.0225642	0.0046364	0	0	0.406724	0	0	0	0.0687022	0	0.00157881	0.717	-0.00575127	1.09615
TCGA/TCGA-TM-A7C4	0	0.0244008	0.0302075	0	0	0.417417	0	0.0256156	0.0271239	0	0.0304274	0.0908481	0.046512	0	0	0.192645	0	0	0.108975	0	0.00582886	0	0.803	-0.0142521	1.1089
TCGA/TCGA-DH-A669	0.10568	0	0	0.00857655	0	0.193326	0	0.0475555	0.123345	0	0	0.0366621	0.0273938	0	0.0370152	0.386827	0	0	0.0336194	0	0	0	0.371	0.0464889	1.07561
TCGA/TCGA-P5-A5F4	0.101389	0	0	0.0827895	0.0892236	0.0230505	0	0	0.127205	0	0.0344052	0	0.0862373	0	0.0164856	0.00333536	0.0279334	0	0	0.407946	0	0	0.735	-0.00802025	1.15559
TCGA/TCGA-DU-A6S7	0.103181	0	0	0.00177343	0	0.0755504	0	0	0.108351	0	0	0.0996929	0.160923	0	0	0.35202	0.00813262	0	0	0.0449179	0.0356467	0.00981064	0.034	0.200862	1.0152
TCGA/TCGA-S9-A7QY	0	0.0984643	0.0392511	0	0.0823195	0	0	0.00163646	0.084447	0	0.134746	0	0.0207582	0.122458	0.00471054	0.0455367	0	0	0.365673	0	0	0	0.998	-0.0613229	1.10767
TCGA/TCGA-FG-A87N	0.179595	0	0	0.173183	0	0.0379234	0	0.0233991	0	0	0.0651447	0	0.0288291	0	0	0.467854	0	0.00723553	0.0085171	0	0	0.00831941	0.583	0.0117257	1.10241
TCGA/TCGA-FG-8191	0	0	0.00758325	0.0270707	0	0.125826	0	0.0107129	0	0	0	0.0409707	0.0608755	0	0	0.136041	0.0111678	0.00963808	0	0.512934	0.0479393	0.00924097	0.008	0.31777	1.01754
TCGA/TCGA-E1-A7YI	0.0952781	0	0	0.139707	0	0.0189057	0.00556244	0.0446505	0	0	0	0.0515415	0	0	0.00286836	0.472251	0	0	0.0965446	0	0.0646333	0.00805686	0.79	-0.0131543	1.10481
TCGA/TCGA-HT-7856	0.157667	0	0.184184	0	0	0.24811	0	0	0.0403298	0	0.0201117	0.0631716	0.0447385	0	0	0.215456	0	0	0	0	0.0201931	0.00603719	0.733	-0.00782814	1.08146
TCGA/TCGA-S9-A6TZ	0.0406783	0	0.00860418	0	0	0.168668	0	0	0.0130342	0	0.0151325	0.0399675	0.169619	0	0.0214101	0.345989	0.0446475	0	0	0.0777896	0.0483426	0.0061165	0.127	0.115698	1.05032
TCGA/TCGA-DU-A7TA	0.00826442	0	0.00830786	0.00544371	0	0.115185	0	0.0209231	0	0	0	0.0871749	0.0269948	0	0	0.289358	0.0325393	0	0	0.39332	0.00986559	0.00262277	0.013	0.260659	1.0311
TCGA/TCGA-DU-5871	0.138402	0	0	0	0	0.0727154	0	0	0	0	0.0037054	0.0302642	0.194482	0	0	0.364655	0.00565855	0	0	0.18208	0	0.00803806	0.077	0.149815	1.05173
TCGA/TCGA-E1-5303	0.0173805	0	0	0	0	0.183355	0	0.0228811	0	0	0.0305187	0.0746849	0.241765	0	0	0.253801	0.0084465	0.00276	0	0.0793699	0.0828855	0.0021514	0.03	0.215804	1.00874
TCGA/TCGA-DU-A76L	0.0458915	0	0	0.00628462	0	0.113289	0	0.0244254	0.0163177	0	0	0.0710755	0.0122993	0.339549	0	0.241501	0	0	0	0.112148	0	0.0172189	0.008	0.323158	0.979244
TCGA/TCGA-DH-A66B	0.0466904	0	0	0.0285196	0	0.0902657	0	0.00233312	0.00383202	0	0.000837165	0.0490226	0.151881	0	0.0128935	0.55551	0	0	0.0442198	0	0.0139949	0	0.008	0.337042	0.960408
TCGA/TCGA-P5-A735	0.0427998	0	0	0.00892756	0	0.103197	0	0	0.0632921	0	0.111244	0.0554086	0.157672	0	0	0.297796	0	0	0.131734	0	0.0279297	0	0.289	0.0648587	1.06682
TCGA/TCGA-DU-6399	0.0630833	0	0	0	0.00770564	0.159193	0	0	0.0315733	0	0.0664863	0	0.0245462	0	0	0.586323	0	0.00220755	0	0.0490513	0	0.00983081	0.104	0.127979	1.0664
TCGA/TCGA-E1-A7YH	0	0.00549031	0	0.0223388	0	0.137897	0	0	0.113344	0	0.109604	0.0342291	0.0528793	0	0	0.259133	0	0	0.16925	0	0.0958351	0	0.574	0.0132507	1.0805
TCGA/TCGA-FG-8188	0.0730763	0	7.04611e-05	0	0.00839881	0.0522787	0	0	0.00299069	0	0.000970138	0.0662214	0.0401009	0	0	0.535841	0	0.00214327	0	0.1886	0.0180312	0.0112772	0.021	0.235336	1.0248
TCGA/TCGA-HW-7490	0.0436692	0	0.0213443	0.00858849	0	0.0606807	0	0.00649764	0	0	0	0.079894	0.108131	0	0.0141347	0.39441	0.0533623	0	0	0.0972944	0.103225	0.00876837	0.037	0.197946	1.02149
TCGA/TCGA-HT-7478	0.0458743	0	0	0.0199187	0	0.0339807	0	0.00101671	0	0	0	0.0412295	0.194212	0	0.00292883	0.500503	1.376e-05	0	0	0.129539	0.00882926	0.021954	0.007	0.401642	0.928432
TCGA/TCGA-S9-A6U5	0	0.0448959	0.0261456	0.0973811	0.005519	0	0	0	0.0406162	0	0.0563677	0	0	0	0.00748374	0.472523	0.187264	0	0.0618037	0	0	0	0.037	0.197779	1.01933
TCGA/TCGA-HT-7855	0.0857302	0	0	0	0	0.178467	0	0	0.0399583	0	0.0835679	0	0.0320761	0	0	0.555546	0	0	0	0.0181905	0	0.00646398	0.341	0.0532954	1.09593
TCGA/TCGA-S9-A6WH	0.11598	0	0	0	0.0665528	0.0196461	0	0	0	0	0	0.138244	0.1367	0	0	0.42187	0	0	0.0730399	0	0	0.0279665	0.839	-0.0183347	1.12211
TCGA/TCGA-S9-A6WL	0.0511354	0	0.15772	0	0.0935754	0	0.109153	0	0	0	0	0.0388437	0.0452424	0	0	0.404554	0	0	0.0997758	0	0	0	0.73	-0.00704629	1.07998
TCGA/TCGA-S9-A6WP	0.0489009	0	0	0.0650045	0	0.0436547	0	0	0.0354616	0	0	0.0801298	0.0316573	0	0	0.668173	0.0212219	0	0	0	0	0.0057968	0.048	0.182916	1.05882
TCGA/TCGA-P5-A5EV	0.0606639	0	0	0.0123657	0.00883469	0.0469053	0	0	0	0	0.116159	0.000862623	0.155169	0	0.0445339	0.389337	0	0	0.165168	0	0	0	0.151	0.101199	1.05538
TCGA/TCGA-DU-A76O	0.0740015	0	0	0.00381114	0	0.131426	0	0	0.0638744	0	0.0397267	0.018429	0.0630648	0	0	0.519084	0	0.00165203	0.0849306	0	0	0	0.009	0.290999	0.974764
TCGA/TCGA-DU-5872	0.0198281	0	0	0.0344972	0	0.0164951	0	0.0461716	0.0416175	0.00890029	0	0.0784336	0.0248426	0.258205	0.021939	0.383593	0.0567172	0	0.00551717	0.00324276	0	0	0	0.576689	0.816125
TCGA/TCGA-HT-A617	0.0132111	0	0.0164037	0.0412245	0	0.0823533	0	0	0	0.00603707	0	0.0151515	0	0	0.0204499	0.649745	0.0279497	0	0.127475	0	0	0	0.145	0.104615	1.08888
TCGA/TCGA-DB-5276	0.00246552	0	0	0.00891395	0	0.0707269	0	0.0222357	0	0	0	0.0747922	0.0935862	0	0.00300488	0.191469	0.102147	0	0	0.383118	0.0471918	0.000348775	0.007	0.392671	0.942466
TCGA/TCGA-HT-7879	0.109924	0	0	0	0.0157567	0.0569928	0	0	0	0	0	0.0378374	0.203148	0	0	0.550239	0	0	0.00753144	0.0185708	0	0	0.087	0.143269	1.07046
TCGA/TCGA-TM-A84G	0.16701	0	0.150217	0	0.151384	0	0	0	0	0	0.000145504	0.0313315	0.000712204	0	0	0.446561	0	0	0.0526398	0	0	0	0.992	-0.0490641	1.11078
TCGA/TCGA-QH-A65V	0	0.0159751	0.0048159	0	0.113623	0.172519	0	0	0.0333019	0	0.151225	0	0.0431603	0	0	0.261682	0	0.013581	0	0.0287067	0.161411	0	0.338	0.0537198	1.07099
TCGA/TCGA-DU-8166	0.0340668	0	0	0	0	0.0621554	0	0.00430059	0.0192856	0	0	0.013512	0.157585	0	0.0156055	0.129074	0	0	0	0.50272	0.0245037	0.0371915	0.008	0.341316	0.999282
TCGA/TCGA-HT-7860	0.0274979	0	0	0	0	0.197842	0	0.0208157	0.0929849	0	0.113487	0	0.0484689	0	0.0080785	0.39139	0.0111043	0.00520882	0	0.0653488	0.0160084	0.00176561	0.487	0.0264155	1.08818
TCGA/TCGA-S9-A6U2	0.0660905	0	0.0107761	0	0	0.140103	0	0	0	0	0.0379378	0.0554422	0.0395563	0	0.00201706	0.28363	0.0433067	0	0	0.258447	0.0626929	0	0.162	0.0981666	1.07578
TCGA/TCGA-E1-A7Z4	0.0763112	0	0	0	0	0.0780621	0	0.00138272	0	0	0	0.0413928	0.294664	0	0.024951	0.337967	0.0330126	0	0	0.0474162	0.0648403	0	0.054	0.174638	1.03797
TCGA/TCGA-DH-A66F	0	0.0365271	0.0865438	0	0.000265043	0.16015	0	0.0160715	0.036039	0	0.0389049	0.00420977	0	0.108945	0.00703768	0.0711097	0.0142695	0	0.405625	0	0.0143018	0	0.382	0.0446374	1.06681
TCGA/TCGA-QH-A6CY	0	0.00130087	0.0511711	0	0	0.168996	0	0.0537343	0.00888257	0	0	0.173267	0.0571195	0	0.0025183	0.0596679	0.0543387	0	0	0.287018	0.0819866	0	0.623	0.00675006	1.15043
TCGA/TCGA-CS-5396	0.0502256	0	0	0	0.00850926	0.255149	0	0	0.0615963	0	0.0975794	0	0.0469622	0	0	0.454141	0.00751374	0	0.00801834	0	0.0103054	0	0.785	-0.0128034	1.11275
TCGA/TCGA-E1-A7YM	0.00506643	0.00167241	0	0.0244456	0	0.188202	0	0.0252113	0.11034	0	0.17329	0.00481703	0.0570667	0	0	0.168841	0	0	0.196843	0	0.0357341	0.0084715	0.731	-0.00733215	1.09644
TCGA/TCGA-DU-5852	0.00879593	0	0	0.029677	0	0.191113	0	0.00610017	0	0	0.0458384	0.0442477	0.0759758	0	0	0.520804	0.00302496	0	0.0596564	0	0.00224482	0.0125215	0.138	0.108552	1.06816
TCGA/TCGA-FG-A4MY	0.0963534	0	0	0.0137168	0.0173401	0	0	0.0688779	0	0	0	0.06902	0	0.125603	0.0322703	0.508158	0	0	0	0.0540345	0.0146252	0	0.285	0.0656295	1.10626
TCGA/TCGA-HT-7611	0.0462703	0	0	0	0	0.0984639	0	0	0	0	0	0.0646892	0.192741	0	0.00439021	0.519191	0	0	0	0.0742538	0	0	0.055	0.171382	1.05283
TCGA/TCGA-S9-A6WD	0.187786	0	0.122802	0	0	0.0837088	0	0	0.00216878	0	0	0.0904522	0.0770937	0	0.00854912	0.373799	0	0	0.0536404	0	0	0	0.473	0.0283558	1.07752
TCGA/TCGA-VV-A86M	0.0543246	0	0.025062	0.0314358	0	0.0454301	0	0	0	0	0	0.0800158	0.0654194	0	0.00819615	0.617371	0.00742652	0	0	0.0522389	0.0130797	0	0.043	0.1886	1.04899
TCGA/TCGA-HT-7468	0	0.123278	0.050541	0.123397	0.0578034	0	0	0.0147488	0.0167444	0	0.0574998	0	0.0143039	0	0.0642647	0.262492	0.0638932	0	0.151034	0	0	0	0.629	0.00586508	1.06658
TCGA/TCGA-DB-A4XF	0	0.0123296	0	0.0145368	0	0.214849	0	0.0216162	0.0618433	0	0.0784053	0.00447954	0.0695237	0	0.000915064	0.430455	0.0011777	0	0.0745177	0	0.0153515	0	0.42	0.0367584	1.08353
TCGA/TCGA-HT-8108	0.015428	0	0.00156707	0	0.0166032	0.0622708	0	0	0	0	0.0433941	0	0.146159	0	0	0.626575	0	0.00924435	0.0638927	0	0	0.0148656	0.012	0.273535	1.00668
TCGA/TCGA-FG-7637	0.167334	0	0.0485281	0.216648	0.0545842	0	0	0	0.0295451	0	0.0235123	0	0.0746513	0	0.0342875	0.291442	0	0	0.00515476	0	0.0543121	0	0.753	-0.00984248	1.08843
TCGA/TCGA-P5-A780	0.0663472	0	0.00129458	0.014695	0	0.0699661	0	0.0121454	0.000131488	0	0.0597383	0.0121464	0.097999	0	0	0.242913	0.0376617	0	0	0.325543	0.0594186	0	0.006	0.413575	0.918178
TCGA/TCGA-DU-6401	0.0972098	0	0	0	0	0.139142	0	0.00377363	0.0414137	0	0	0.0782701	0.0406871	0	0.00430563	0.0482057	0.042599	0	0	0.446177	0.0408896	0.0173268	0.008	0.358557	0.973276
TCGA/TCGA-HT-7605	0.178766	0	0.106971	0	0	0.0902912	0	0.00230301	0	0	0	0.0700533	0.0911208	0	0.0512249	0.264687	0	0	0	0.144583	0	0	0.165	0.096214	1.05293
TCGA/TCGA-CS-6188	0	0.00989993	0	0.0161786	0	0.121775	0	0.0214688	0.0627611	0	0.0847612	0.0239514	0.0158028	0.321872	0	0.266672	0	0.00225814	0.051981	0	0	0.000617605	0.111	0.124334	1.07567
TCGA/TCGA-DU-A7TI	0	0.0172375	0.0157932	0	0	0.159948	0	0.00437767	0.0298035	0	0	0.0704568	0.020313	0	0.00197712	0.0409754	0.00771644	0.00255976	0	0.537969	0.0812989	0.00957402	0.007	0.374517	0.989959
TCGA/TCGA-DB-A4XC	0.00241749	0.00244261	0	0	0	0.264027	0	0.00980432	0.0613289	0	0.119264	0	0.0258971	0	0.00239715	0.43667	0	0	0.0477427	0	0.0028686	0.0251394	0.299	0.0631357	1.07864
TCGA/TCGA-FG-A4MX	0.0989221	0	0.0551515	0.0179676	0.0694928	0	0	0	0	0	0	0.0763873	0.0924452	0	0.0196192	0.318062	0	0	0	0.197323	0.05463	0	0.646	0.003755	1.10793
TCGA/TCGA-HT-8105	0.113208	0	0	0	0	0.234365	0	0.110693	0.00786794	0	0	0.129318	0.131496	0.136399	0.00219754	0.065713	0.0103928	0	0	0.0154177	0	0.0429326	0.467	0.0292584	1.09245
TCGA/TCGA-CS-4942	0.0452043	0	0	0.00908224	0	0.147223	0	0	0.0734344	0	0.0944422	0	0.16344	0	0.00202097	0.387784	0	0.00841176	0.0575079	0	0	0.0114496	0.009	0.289681	0.970413
TCGA/TCGA-TM-A84R	0.0653939	0	0	0	0	0.161663	0	0	0.0781101	0	0	0	0.0101247	0.235892	0.0200252	0	0	0	0.428791	0	0	0	0.914	-0.0268638	1.11727
TCGA/TCGA-HT-7676	0.0950064	0	0	0	0	0.0787929	0	0	0.03018	0	0.0127475	0.0274507	0.342872	0	0.0021246	0.268729	0	0	0.126958	0	0	0.0151387	0.008	0.315358	0.963483
TCGA/TCGA-FG-A60L	0.108366	0	0.00554205	0.0275253	0	0.0370928	0	0.00930021	0	0	0	0.0608013	0.254633	0	0	0.464631	0	0	0	0.032108	0	0	0.024	0.230146	1.01842
TCGA/TCGA-HT-7875	0.083682	0	0.337358	0	0.132178	0	0	0.02288	0	0	0	0.0800845	0.0137331	0	0.0301273	0.235407	0	0	0.0645495	0	0	0	0.598	0.009522	1.06466
TCGA/TCGA-DU-A7TG	0.0547201	0	0.0406927	0.00268156	0	0.0326892	0	0.00757445	0.0100385	0	0	0.0239163	0.173564	0	0.00453334	0	0	0	0	0.453852	0.123107	0.0726319	0.056	0.170584	1.09633
TCGA/TCGA-HT-7880	0.266327	0	0.248658	0	0.0185728	0.0511296	0	0	0.00805175	0	0.0354715	0.0416652	0.122378	0	0	0.168707	0	0	0.0390404	0	0	0	0.653	0.00291747	1.08017
TCGA/TCGA-TM-A84B	0.0239296	0	0.0397038	0	0.0640293	0.0573897	0	0	0.0262606	0	0	0.0741164	0	0.478335	0.0411882	0.112018	0	0	0.0830288	0	0	0	0.177	0.0924539	1.11375
TCGA/TCGA-HT-7608	0.0467666	0	0	0	0.0228392	0.0536672	0	0.0281624	0	0	0	0.0231848	0.148057	0	0.00947982	0.337752	0	0	0	0.323994	0.00609745	0	0.26	0.0732363	1.11233
TCGA/TCGA-DU-6406	0	0	0.0204573	0	0	0.162164	0	0.00138663	0.0777706	0	0	0.0554926	0.000981505	0.307748	0.0202246	0.27966	0	0.00212294	0.0719914	0	0	0	0.034	0.200367	1.03314
TCGA/TCGA-HT-7469	0.153879	0	0	0	0	0.119605	0	0.0657094	0	0	0.0473494	0.0313461	0.064999	0	0	0.429544	0	0.00112138	0.0224316	0	0.0393745	0.0246405	0.641	0.0043467	1.09647
TCGA/TCGA-VM-A8CF	0.0107994	0	0	0.0088244	0.0142535	0.0557763	0	0	0.0362032	0	0	0.0698052	0.0149927	0	0	0.611204	0.0899836	0	0.0702242	0	0.0179338	0	0.008	0.327517	0.970227
TCGA/TCGA-DB-A75M	0.111929	0	0	0	0	0.0800542	0	0	0.0222575	0	0.00216239	0.0357697	0.294467	0	0.013225	0.414798	0	0	0.0253375	0	0	0	0.111	0.124476	1.06702
TCGA/TCGA-S9-A6U9	0.0280456	0	0	0.00683674	0.00281953	0.0846007	0	0.0138674	0.0438344	0	0	0.111793	0.0781593	0	0.00721783	0.240593	0.016497	0	0	0.268633	0.0826235	0.0144786	0.008	0.344696	0.958213
TCGA/TCGA-DH-5143	0.00254462	0	0.00399247	0	0	0.121789	0	0.00498052	0.00270136	0	0	0.0578259	0.180241	0	0	0.196178	0.0762354	0	0	0.310861	0.0426511	0	0.036	0.198935	1.03926
TCGA/TCGA-FG-7641	0	0	0.275001	0	0	0.358969	0	0.0443291	0	0	0.00819888	0.11026	0.0429461	0	0	0.149323	0	0	0.0109739	0	0	0	0.405	0.039004	1.07484
TCGA/TCGA-E1-A7YQ	0.0893731	0	0	0.0302116	0	0.152788	0	0.0110562	0.0531853	0	0.060139	0.0571908	0.0524102	0	0.0143521	0.448006	0	0	0	0.011574	0	0.0197143	0.119	0.121143	1.05428
TCGA/TCGA-DU-7301	0.0226	0	0	0.00899525	0	0.0768982	0	0.0139547	0.0244542	0	0.051896	0	0.0831258	0	0	0.483226	0.146809	0	0	0.0789087	0	0.00913176	0.009	0.302171	0.975605
TCGA/TCGA-S9-A7J0	0.0910007	0	0.00194213	0.00350033	0	0.276564	0	0	0.0542732	0	0.0111854	0.0534128	0.0836357	0	0	0.300122	0.0157329	0	0.108631	0	0	0	0.804	-0.0143669	1.09052
TCGA/TCGA-HT-7610	0.0871014	0	0	0.0152966	0	0.0983644	0	0	0	0	0	0.0476043	0.183214	0	0	0.0498656	0	0	0	0.441655	0.0768985	0	0.306	0.0613481	1.14947
TCGA/TCGA-DB-A4X9	0.0549058	0	0	0	0	0.252486	0	0	0.0647622	0	0.0987608	0.00451686	0.123485	0	0	0.238819	0	0	0	0.136358	0.0259073	0	0.37	0.0467491	1.07432
TCGA/TCGA-P5-A737	0	0.0499634	0.00963467	0.00433273	0.0294631	0.0589309	0	0	0.0660797	0	0	0.151102	0.0844122	0	0.0219823	0.366884	0.00254761	0	0	0.1307	0.0239672	0	0.368	0.0473914	1.10063
TCGA/TCGA-HT-8558	0.2072	0	0.164773	0	0	0.276456	0	0.00358382	0	0	0	0.126193	0.0399353	0	0	0.100666	0	0	0.0117387	0	0.068598	0.000856776	0.998	-0.0705671	1.12127
TCGA/TCGA-HT-8015	0.0228993	0	0	0.0152046	0	0.0552196	0	0.0164742	0	0	0	0.0448273	0.063748	0	0	0.250435	0.00729801	0	0	0.445411	0.0784825	0	0.561	0.0152738	1.18484
TCGA/TCGA-HT-A616	0.0789193	0	0.0467763	0	0	0.178382	0	0	0	0	0.0449261	0.0335993	0.105717	0	0	0.0440482	0.0129396	0	0	0.400816	0.0538771	0	0.464	0.0297429	1.13847
TCGA/TCGA-DU-6408	0.0191562	0	0	0.00901141	0	0.0947595	0	0.00118199	0.00272417	0	0.00790519	0.042158	0.171986	0	0	0.344342	0	0	0	0.27923	0.0251301	0.00241579	0.023	0.231745	1.02439
TCGA/TCGA-CS-6670	0.125782	0	0.0276186	0.040677	0	0	0	0.0904617	0	0	0	0.0453569	0.10236	0	0	0.0783649	0	0	0	0.432584	0.0567944	0	0.34	0.0535457	1.14207
TCGA/TCGA-FG-5962	0	0.013962	0.0646681	0.0329101	0	0.0752403	0	0.0489343	0	0	0	0.151377	0.0879819	0	0.0125639	0.185292	0	0	0	0.266678	0.0603924	0	0.425	0.0359603	1.12234
TCGA/TCGA-DU-A7TB	0	0.0743834	0.0132319	0.0314263	0	0.244394	0	0	0.11238	0	0	0.0723898	0.0924961	0.095035	0	0.0490006	0	0	0.215263	0	0	0	0.998	-0.0754073	1.11228
TCGA/TCGA-S9-A6TV	0.00835155	0	0	0.00556135	0	0.104807	0	0	0.0159444	0	0.0401376	0.0404576	0.175409	0	0.0307764	0.515507	0	0.000685405	0.0596438	0	0	0.00271877	0.031	0.212482	1.02366
TCGA/TCGA-DU-5855	0.0348557	0	0	0.00097886	0	0.0350392	0	0.016128	0	0	0	0.0258877	0.191288	0	0	0.325734	0	0.00227965	0	0.314446	0.0533626	0	0.008	0.317794	0.983079
TCGA/TCGA-DU-A76K	0.110112	0	0.257212	0	0.101663	0	0	0.0493372	0	0	0	0.158873	0.00523363	0	0.00772569	0.0884107	0.00239956	0	0	0.219033	0	0	0.91	-0.0263469	1.12993
TCGA/TCGA-DU-7010	0.100622	0	0	0.00362157	0	0.135281	0	0.0123122	0.00711139	0	0.0365465	0.0602782	0.0464954	0	0	0.540759	0	0	0.0499037	0	0	0.0070691	0.321	0.0571303	1.09168
TCGA/TCGA-TM-A84F	0.0187098	0	0	0.041871	0	0.0713491	0	0.057434	0.0481887	0	0	0.119524	0.0941412	0	0.0425316	0.200921	0	0	0	0.235628	0.069702	0	0.005	0.420451	0.912126
TCGA/TCGA-FG-A70Z	0.0161789	0.0150569	0	0	0	0.178073	0	0.00593003	0.054457	0	0.0795762	0	0.0137119	0.133047	0.00117532	0.479004	0	0	0	0.0233025	0	0.000486953	0.07	0.153822	1.0547
TCGA/TCGA-FG-A87Q	0.00605911	0	0	0.031588	0	0.183617	0	0.00376495	0.0472984	0	0.117499	0	0.0471221	0	0.017166	0.480754	0	0	0	0.045697	0.0104787	0.00895522	0.267	0.0706593	1.08187
TCGA/TCGA-FN-7833	0	0	0.00290751	0.000859828	0	0.0427495	0	0.0072369	0.0094991	0	0	0.0197573	0.228878	0	0.0285663	0.332987	0	0	0	0.266666	0.0598918	0	0.008	0.338298	0.96732
TCGA/TCGA-E1-5319	0	0	0.0420669	0.0374655	0.00911364	0.08931	0.00440104	0	0	0	0	0.031212	0.000219994	0	0	0.587145	0	0	0.194559	0	0	0.00450698	0.326	0.056187	1.09628
TCGA/TCGA-DU-5853	0.042349	0	0.0153635	0.0459324	0	0.157335	0	0	0.0367191	0	0	0.0506789	0.189897	0	0.0281189	0.195632	0.0835219	0	0	0.145644	0.00880818	0	0.049	0.178404	1.01737
TCGA/TCGA-TM-A84T	0.122287	0	0	0.00222048	0	0.0999831	0	0	0.0205614	0	0.0566502	0.0046632	0.220276	0	0	0.41562	0	0.000127021	0.0576114	0	0	0	0.062	0.16525	1.03466
TCGA/TCGA-HW-8322	0	0.0759451	0.0357411	0.0279861	0.0224299	0.0442083	0	0	0	0	0	0.0199747	0.0216019	0	0.0136464	0.462044	0.0471188	0	0.213916	0	0	0.0153876	0.544	0.0180109	1.09125
TCGA/TCGA-F6-A8O4	0.0378127	0	0.0681003	0	0	0.157921	0	0	0.0194316	0	0.0143846	0.0713988	0.0336247	0	0	0.208921	0.0166746	0	0	0.36011	0.0116205	0	0.542	0.0184285	1.13786
TCGA/TCGA-E1-A7YD	0	0.0618414	0.0752906	0.0359959	0	0.1376	0	0.136974	0	0	0	0.148832	0.0269729	0	0.03083	0.24327	0	0.000606398	0	0.0519	0.0425219	0.00736588	0.742	-0.00866009	1.10135
TCGA/TCGA-HT-7606	0.154817	0	0	0.0251747	0.023721	0.0723317	0	0	0.1148	0	0.0965447	0	0.0260681	0	0.0120132	0.215485	0.0315126	0	0.15503	0	0.072503	0	0.928	-0.0290407	1.08176
TCGA/TCGA-CS-6186	0.0455633	0	0	0	0	0.22475	0	0	0.0795918	0	0.15908	0.00199745	0.0571611	0	0.00929294	0.274641	0	0.000446463	0.138983	0	0	0.00849269	0.641	0.00449334	1.08666
TCGA/TCGA-VM-A8CB	0.122138	0	0	0.271589	0	0	0	0.0933301	0	0	0	0.143416	0.123674	0	0.00676251	0.212229	0	0	0.026862	0	0	0	0.966	-0.0376953	1.1361
TCGA/TCGA-VM-A8C9	0.0521302	0	0	0.155339	0	0.0555	0	0.00180586	0.0201301	0	0.00667474	0.0370499	0.0178152	0	0.00160509	0.509033	0.00014762	0.00418823	0.13586	0	0	0.00272106	0.051	0.176681	1.02809
TCGA/TCGA-WY-A85C	0.0528222	0	0	0.00490871	0	0.0794253	0	0.0348016	0.0174837	0	0	0.0674944	0.103316	0	0	0.0681002	0.0807469	0	0	0.421415	0.0522846	0.0172011	0.009	0.306108	0.998835
TCGA/TCGA-DU-7006	0.0655709	0	0	0.0369698	0	0.0558135	0	0	0.00498532	0	0.0243742	0.000422652	0.152205	0	0	0.607422	0	0	0.0438254	0	0	0.00841186	0.404	0.0395205	1.12591
TCGA/TCGA-S9-A6U1	0	0.00522717	0.00408218	0.039847	0.0139759	0.0213208	0	0.010649	0.0290803	0	0.0790742	0	0.112642	0	0	0.389856	0.00489656	0	0	0.229178	0.0470891	0.0130822	0.008	0.322346	0.966671
TCGA/TCGA-TM-A84O	0.127541	0	0.00576031	0.0358573	0	0.0221444	0	0.00626335	0.0981566	0	0.126354	0	0.0203708	0	0	0.259285	0.0259105	0	0.272356	0	0	0	0.554	0.0167199	1.07423
TCGA/TCGA-HT-7884	0.0828627	0	0	0.00955227	0.0679164	0.0284769	0	0	0.113478	0	0.153233	0	0.0609116	0	0	0.34038	0	0	0.124346	0	0	0.0188427	0.484	0.0267163	1.07682
TCGA/TCGA-HT-7467	0.0585983	0	0	0	0	0.236869	0	0.00644639	0.119818	0	0.094346	0	0.0473749	0.0971827	0.0144556	0.00904489	0	0	0.315865	0	0	0	0.89	-0.0238574	1.09772
TCGA/TCGA-S9-A6WE	0.00925354	0	0.0200805	0	0.0355422	0.16162	0	0	0.0494218	0	0.172169	0	0.0325052	0.0434426	0	0.206292	0	0	0.140621	0	0.129053	0	0.812	-0.0152887	1.0896
TCGA/TCGA-HT-7692	0.0503131	0	0	0.0208225	0	0.0813192	0	0.0340148	0	0	0.0629496	0.0513901	0.0631746	0	0	0.489449	0	0	0	0.111641	0.0349263	0	0.367	0.0478876	1.09974
TCGA/TCGA-HT-7485	0.114238	0	0	0	0	0.0901039	0	0	0.000710852	0	9.52496e-05	0.0386062	0.121599	0	0.0362212	0.49134	0.059427	0	0.0476587	0	0	0	0.062	0.165454	1.04046
TCGA/TCGA-DB-5274	0.0931768	0	0	0.015137	0	0.0306902	0	0.0936982	0	0.00895398	0	0.120342	0.0616491	0	0.0116723	0.264231	0.190863	0	0	0.0954465	0	0.0141397	0.014	0.255847	0.986646
TCGA/TCGA-TQ-A7RQ	0.010797	0	0.0523731	0.0557866	0.000891297	0	0	0.124982	0	0	0	0.0703207	0.0115101	0	0	0.191526	0	0	0	0.45435	0.0274628	0	0.093	0.13354	1.11529
TCGA/TCGA-CS-4938	0	0.0115379	0	0.0253341	0.00492481	0.0417493	0	0	0.0357971	0	0	0.0834891	0.108455	0	0.00226321	0.459021	5.83446e-05	0	0	0.187799	0.0324272	0.00714325	0.113	0.124031	1.07823
TCGA/TCGA-HT-7680	0.0668866	0	0	0	0.019533	0.0637853	0	0.00659224	0	0	0.00294397	0.0173888	0.115701	0	0	0.1968	0.0768511	0	0	0.364536	0.0469681	0.0220142	0.041	0.194327	1.04772
TCGA/TCGA-RY-A83X	0.043431	0	0	0.000461374	0	0.10489	0	0.0400116	0.0526085	0	0.0542714	0	0.0259142	0	0	0.393312	0	0.00211804	0.222	0	0.0609818	0	0.629	0.00596944	1.08415
TCGA/TCGA-HT-A614	0.0770926	0	0	9.24249e-05	0	0.120088	0	0	0.0251136	0	0.105271	0	0.18738	0	0	0.440021	0	0	0	0.0211934	0.0237476	0	0.306	0.0608819	1.08559
TCGA/TCGA-DU-7302	0.243576	0	0.145012	0	0.0672564	0.0933294	0	0	0	0	0	0.0402702	0.0452204	0	0.0173112	0.316036	0	0	0.0275098	0	0	0.00447852	0.947	-0.0318564	1.09558
TCGA/TCGA-CS-6290	0.0692278	0	0	0.0116432	0	0.0596179	0	0	0.00238287	0	0.00845422	0.0173691	0.197333	0	0.00277738	0.529916	0	0.00219953	0.076965	0	0.0221137	0	0.009	0.301374	0.980677
TCGA/TCGA-HT-7881	0	0	0.366274	0	0.319351	0.0989358	0	0	0	0	0.00559443	0.0951631	0.0239831	0	0.0244623	0.0300339	0	0	0	0.00336538	0.0328371	0	0.641	0.00449726	1.09454
TCGA/TCGA-HT-A74K	0.0517674	0	0	0.0199146	0.0778756	0	0	0.00193659	0.0543651	0	0.118686	0	0.0122096	0.00127908	0	0.41607	0	0	0.245896	0	0	0	0.09	0.136586	1.03693
TCGA/TCGA-HW-7486	0.177812	0	0	0	0	0.179053	0	0	0.0589558	0	0.0388495	0.0407118	0.189016	0	0.00072089	0.20682	0.000203685	0	0.0669106	0	0.0272906	0.0136555	0.053	0.176026	1.01407
TCGA/TCGA-S9-A6U6	0.0321765	0	0.0147972	0.00315004	0.00194072	0.0279206	0	0.00708523	0.0169118	0	0	0.0264302	0.0960781	0	0	0.214457	0	0	0	0.557496	0	0.00155625	0.064	0.163613	1.14096
TCGA/TCGA-FG-A4MW	0.0897426	0	0	0.00814261	0	0.166526	0	0.0359231	0.035547	0	0.0869309	0	0.0355183	0	0.0363146	0.438586	0	0	0.0373697	0	0.0125799	0.0168187	0.638	0.00472608	1.09414
TCGA/TCGA-DU-6392	0.110574	0	0	0.0291687	0	0.0678175	0	0.007699	0.01834	0	0.021654	0.0491313	0.00683843	0.168729	0.000375061	0.428733	0	0	0	0.0828283	0	0.0081119	0.057	0.168231	1.05047
TCGA/TCGA-TQ-A7RH	0.0661612	0	0	0.00356447	0	0.0467899	0	0.0149369	0	0	0	0.0385287	0.231188	0	0	0.537011	0	0.00484912	0	0.0545595	0	0.00241191	0.009	0.292673	0.993002
TCGA/TCGA-DU-6405	0.0179636	0	0.0059203	0	0	0.280966	0	0.0340041	0.13828	0	0.192965	0.00155143	0.0925708	0	0.0220041	0.1052	0.0181798	0	0	0.0575922	0.0328016	0	0.803	-0.0141343	1.11824
TCGA/TCGA-FG-5963	0.0749452	0	0	0.0615031	0	0	0	0.0507842	0	0	0	0.0306926	0	0.160751	0.0384048	0.534888	0	0	0.0403918	0	0	0.00763857	0.088	0.142632	1.07439
TCGA/TCGA-DB-A75L	0.0954906	0	0.000966799	0	0	0.126724	0	0.0124153	0.0225642	0	0.0458424	0.0203138	0.179183	0	0	0.44649	0	0.00481	0.0452003	0	0	0	0.106	0.127358	1.05159
TCGA/TCGA-HT-7471	0	0.0216239	0.00452403	0	0	0.15506	0	0.0287594	0.0439106	0	0.0715383	0.0101484	0.075362	0	0.0358549	0.477027	0.00465331	0	0.0674055	0	0	0.00413302	0.034	0.200152	1.0151
TCGA/TCGA-DU-5849	0.069001	0	0.0268071	0.0813163	0	0	0	0.0853585	0	0	0	0.0683229	0.0102614	0.0517616	0.0391599	0.307788	0.182573	0	0	0.0776499	0	0	0.493	0.0255211	1.08525
TCGA/TCGA-DU-8165	0.0383085	0	0	0.0451321	0	0.0317573	0	0.0468403	0.00618819	0.00206367	0	0.014808	0.0397143	0.0497508	0.0225622	0.673818	0	0	0	0.0273839	0	0.00167263	0.129	0.114305	1.10317
TCGA/TCGA-DU-6403	0.0374485	0	0	0.0102714	0	0.162344	0	0	0	0	0.0304358	0.0611903	0.105049	0	0.0280329	0.490307	0	0	0.00623942	0	0.0641964	0.00448563	0.404	0.039746	1.09866
TCGA/TCGA-E1-A7Z3	0.0873961	0	0.0790661	0	0	0.0952704	0.0764792	0	0	0	0.0863534	0.0333015	0.213862	0	0	0.218815	0	0	0.076567	0	0.0328887	0	0.482	0.0269107	1.06762
TCGA/TCGA-VM-A8CA	0.0643156	0	0	0.0214898	0.000581439	0.0228838	0	0.00827556	0	0	0	0.08022	0.150598	0	0.0116014	0.151881	0.0539583	0	0	0.397761	0.0191521	0.0172811	0.154	0.0998793	1.12116
TCGA/TCGA-DB-A4XB	0.101878	0	0.0161504	0.0236884	0	0.0569619	0	0.0487292	0	0	0	0.0405167	0.172424	0	0.0128524	0.191958	0.0352951	0	0	0.244863	0.0546835	0	0.258	0.0738289	1.07684
TCGA/TCGA-FG-8186	0.091564	0	0	0	0	0.0454023	0	0.0603959	0	0	0	0.0341495	0.147119	0	0.0221051	0.375659	0	0	0	0.191283	0.0311489	0.00117284	0.023	0.23213	1.00829
TCGA/TCGA-P5-A5EX	0.00995425	0.00996589	0.00205914	0.0753638	0	0.0814945	0	0	0.108547	0	0	0.0973078	0.00100965	0	0.0200295	0.433701	0	0	0.12333	0	0	0.0372374	0.08	0.14876	1.03749
TCGA/TCGA-FG-A710	0.0554018	0	0	0	0	0.104388	0	0.00410093	0.0115265	0	0	0.0595449	0.161997	0	0.077275	0.330038	0.111479	0	0	0.0576691	0.0265801	0	0.017	0.250746	0.991963
TCGA/TCGA-HT-8012	0.226642	0	0	0	0.0926146	0	0	0.113156	0	0	0	0.0675544	0	0	0	0.486531	0	0	0.0135029	0	0	0	0.417	0.0371278	1.0952
TCGA/TCGA-DB-5277	0	0	0.0421675	0	0	0.167165	0	0.0246382	0.00338255	0	0	0.189371	0.0760107	0	0.00839742	0.284831	0.0434341	0	0.142948	0	0.0176543	0	0.561	0.0153983	1.09613
TCGA/TCGA-TM-A84L	0.0183929	0	0	0.0112417	0	0.0748424	0	0.00391892	0.0328851	0	0	0.0798625	0.226265	0	0	0.352509	0	0	0	0.18901	0	0.0110725	0.008	0.332313	0.963583
TCGA/TCGA-HT-A74L	0.0164975	0	0	0.0111767	0	0.0980729	0	0.0151831	0.0440486	0	0.0998378	0	0.0478235	0	0	0.518607	0	0.0206836	0	0.0647257	0.0519586	0.0113849	0.275	0.0678498	1.08677
TCGA/TCGA-FG-A711	0.109103	0	0	0	0	0.208064	0	0	0.102672	0	0.161168	0	0.100258	0	0	0.211542	0	0.014943	0.0209231	0	0.0713266	0	0.154	0.100064	1.04902
TCGA/TCGA-P5-A731	0.0650542	0	0.00326449	0	0	0.0830061	0	0.00448981	0.0402706	0	0.0389616	0.0325243	0.00232696	0.337461	0	0.343777	0	0	0	0.0437375	0	0.00512604	0.024	0.231031	1.03648
TCGA/TCGA-E1-5305	0.0130218	0	0	0	0	0.215248	0	0	0.0303186	0	0.0363424	0	0.0222581	0	0	0.453008	0	0.0150846	0.107902	0	0.0673473	0.0394691	0.265	0.0716525	1.06821
TCGA/TCGA-DU-6395	0.0154028	0	0	0.00235299	0	0.0821778	0	0.00660508	0.0290101	0	0	0.0446775	0.0534093	0	0.0135579	0.114158	0.000455496	0	0	0.601089	0.0360819	0.00102247	0	0.547765	0.866519
TCGA/TCGA-P5-A736	0.0353676	0	0	0.0271573	0	0.029697	0	0	0.0510761	0	0	0.0693478	0.0802102	0.047822	0.0594203	0.493177	0.0980977	0	0.00767326	0	0	0.00095341	0.01	0.279282	0.99173
TCGA/TCGA-P5-A5F0	0.130729	0	0	0	0	0.257793	0	0	0.105635	0	0.0954713	0	0.0363207	0.0787616	0.0103916	0.005267	0	0	0.27963	0	0	0	0.964	-0.0362071	1.10233
TCGA/TCGA-VM-A8CH	0.0105632	0	0	0	0	0.160476	0	0	0.047573	0	0.0696739	0.0322449	0.0370753	0	0.00528812	0.558973	0.000843182	0	0.0746859	0	0	0.00260431	0.07	0.15514	1.04823
TCGA/TCGA-S9-A7J1	0	0.0220836	0.0334571	0.0586584	0.0694067	0.0109705	0	0.00719206	0.0500031	0	0.107334	0	0.0439038	0	0	0.539882	0	0	0.0571092	0	0	0	0.299	0.0631274	1.08501
TCGA/TCGA-P5-A77X	0	0	0.192862	0.168353	0.176813	0	0	0	0	0	0	0.119972	0	0	0	0.211381	0	0	0.13062	0	0	0	0.546	0.0175729	1.08033
TCGA/TCGA-DU-6400	0.0747525	0	0.0392499	0.174831	0.0099368	0	0	0.028992	0	0	0	0.162645	0.0124972	0	0.0390327	0.293497	0.164427	0	0	0	0	0.000138115	0.812	-0.0151052	1.11719
TCGA/TCGA-DU-7309	0.0996437	0	0.089802	0	0	0.0841095	0	0	0	0	0	0.0276302	0.11452	0	0.0153836	0.21735	0.0018638	0	0	0.291754	0.0303186	0.027625	0.069	0.155881	1.04548
TCGA/TCGA-HT-7620	0.147332	0	0	0	0	0.0753322	0	0	0	0	0.0127928	0.0451763	0.248466	0	0	0.364729	0	0	0.102052	0.0041202	0	0	0.072	0.152006	1.03977
TCGA/TCGA-TQ-A7RW	0.0522225	0	0	0	0	0.0499606	0	0.0165712	0.00184656	0	0	0.033045	0.143249	0	0.000911524	0.651676	0.00659727	0.00241541	0	0.0415043	0	0	0.012	0.267612	1.01689
TCGA/TCGA-HT-7475	0.0650806	0	0	0	0	0.422953	0	0	0.0861061	0	0.118254	0	0.142367	0.112887	0	0	0	0	0	0	0	0.0523529	0.655	0.0023368	1.11654
TCGA/TCGA-E1-A7YU	0.0162716	0	0.00582471	0.00407777	0	0.147152	0	0	0.0792582	0	0.158038	0	0.0575647	0.0380896	0.00491045	0.139463	0	0	0.289497	0	0.0566741	0.00318012	0.765	-0.0106014	1.08876
TCGA/TCGA-DU-7008	0	0.148846	0.0492876	0	0.0352039	0.0859896	0	0	0.11194	0	0.116398	0	0.00868919	0.0625945	0.00684835	0.0677878	0	0	0.258318	0	0.0383696	0.00972829	0.743	-0.0088088	1.07407
TCGA/TCGA-HW-A5KJ	0.159813	0	0.128167	0.197484	0	0	0.153268	0.161793	0	0	0	0.121224	0	0	0	0.0562688	0	0	0.0219829	0	0	0	0.461	0.0303336	1.10425
TCGA/TCGA-DU-7300	0	0	0.0143775	0.022566	0	0.120234	0	0.0577575	0	0	0	0.111696	0.0116852	0	0.0164865	0.445181	0.0118512	0	0.166347	0	0.0218177	0	0.342	0.0530728	1.07952
TCGA/TCGA-P5-A5EU	0.0317612	0	0.0212112	0.00380193	0	0.0369877	0.0379694	0	0	0	0.00638761	0.0383505	0.0504963	0	0.0295617	0.583478	0	0	0.114218	0	0.041093	0.00468341	0.019	0.245096	1.00724
TCGA/TCGA-E1-5322	0.139702	0	0	0.0128724	0	0.0801387	0	0.011426	0	0	0	0.035924	0.0873297	0	0	0.402513	0.0188337	0.00563467	0	0.183999	0	0.0216271	0.025	0.225311	1.01144
TCGA/TCGA-TM-A84J	0.172084	0	0.175695	0	0.0452663	0	0	0.0410702	0	0	0.0458942	0.0225305	0	0.143979	0	0.322311	0	0	0.0283272	0.00284351	0	0	0.055	0.171393	1.0206
TCGA/TCGA-E1-5307	0.0455285	0	0	0	0	0.244204	0	0.0279876	0.055587	0	0.118948	0	0.0948002	0	0.00124877	0.273483	0.00425214	0	0.0425105	0	0.0914495	0	0.054	0.173248	1.01646
TCGA/TCGA-QH-A6XA	0.00495661	0	0	0	0	0.132331	0	0	0.0262589	0	0.07883	0.00453426	0.166672	0	0	0.184292	0	0.0102391	0	0.331238	0.0591227	0.00152514	0.014	0.257582	1.00655
TCGA/TCGA-P5-A72Z	0.229764	0	0	0.252969	0	0	0	0.147348	0	0	0.0427116	0.112537	0.0236864	0.00534817	0	0.176935	0	0	0.00870113	0	0	0	0.998	-0.072981	1.16412
TCGA/TCGA-QH-A6X9	0	0.0250647	0	0	0.0374877	0.0833194	0	0	0.00990949	0	0.0974055	0.0715545	0.120644	0	0	0.342138	0	0.00803353	0	0.10066	0.101659	0.00212464	0.457	0.0308818	1.098
TCGA/TCGA-DU-A7T6	0.042903	0	0.043569	0.1205	0	0	0	0.0803503	0	0	0	0.077503	0	0.1036	0.0136908	0.431536	0	0	0	0.0863481	0	0	0.206	0.0846777	1.07978
TCGA/TCGA-TM-A84M	0	0.0565967	0.0496665	0	0.0146875	0.00445418	0	0.142498	0	0	0	0.0991691	0.0288641	0	0	0.067825	0.0107103	0	0	0.432212	0.0933169	0	0.311	0.0601635	1.15106
TCGA/TCGA-CS-4943	0.0608051	0	0	0.0146585	0	0.157141	0	0.0294417	0.0139283	0	0	0.112418	0.0653486	0	0	0.397824	0.0131971	0	0	0.124525	0	0.0107125	0.113	0.123573	1.05914
TCGA/TCGA-P5-A733	0.141742	0	0	0	0.0778654	0.0865803	0	0	0.00518404	0	0	0.14701	0.092832	0	0	0.171752	0.0479387	0	0	0.166557	0.0267576	0.035781	0.578	0.0123217	1.10849
TCGA/TCGA-TQ-A7RI	0.0112585	0	0	0	0	0.2224	0	0.00842624	0.0875863	0	0.105622	0	0.0224775	0.0696883	0	0.15678	0	0	0.313141	0	0.0026197	0	0.587	0.0109961	1.08318
TCGA/TCGA-HT-8019	0.30757	0	0.163443	0.0136421	0	0.115185	0	0.029175	0.0577746	0	0	0.169231	0.0242343	0.0210478	0	0	0	0	0.0625353	0	0.0361616	0	0.997	-0.0586093	1.1423
TCGA/TCGA-DU-7009	0.0241077	0	0.070209	0.0756042	0	0.0332525	0	0.149586	0	0	0	0.082227	0.00799768	0.0452652	0	0.0563103	9.61991e-05	0	0	0.331584	0.12376	0	0.735	-0.00801852	1.14631
TCGA/TCGA-HT-7482	0.00552677	0.00550997	0.00461787	0.0244116	0	0.0590758	0	0.0349406	0.00905268	0	0	0.103559	0.212129	0	0.00139191	0.283941	0.0304505	0.00066161	0	0.123334	0.0915015	0.00989637	0.028	0.220959	1.01254
TCGA/TCGA-FG-A60J	0	0.00556192	0.00543034	0	0	0.130114	0	0.0382948	0.0285112	0	0	0.08288	0.0319879	0	0.00802403	0.358604	0.031955	0	0	0.249082	0.0295541	0	0.013	0.265853	0.998875
TCGA/TCGA-HT-A5R5	0.111389	0	0	0	0.010479	0.158867	0	0.00573512	0.0562526	0	0.0734266	0	0.0758382	0	0.00300605	0.143585	0.0138184	0.000491654	0	0.258722	0.0820009	0.00638827	0.09	0.13792	1.04327
TCGA/TCGA-DB-A64V	0	0.00557066	0.00385863	0.0896156	0	0.0220205	0	0	0.000860709	0	0	0.0293083	0	0	0.0141045	0.541295	0.27522	0	0.0181237	0	0	2.31247e-05	0.009	0.308663	0.982666
TCGA/TCGA-DU-7290	0.0357449	0	0	0	0	0.0537064	0	0.0350521	0	0	0.0509191	0.0292286	0.104279	0	0	0.468861	0.0290067	0.00685425	0	0.085945	0.0823065	0.0180962	0.213	0.0828507	1.0817
TCGA/TCGA-FG-8181	0.0748875	0	0.0298224	0.020066	0	0.0883592	0	0	0	0	0	0.056964	0.0187857	0	0.0491456	0.036048	0.147287	0	0	0.34979	0.0892778	0.0395669	0.456	0.0311273	1.12331
TCGA/TCGA-QH-A86X	0.0271264	0	0	0.109782	0.0445891	0	0	0	0	0	0.0253107	0.00613755	0.0211574	0	0	0.511828	0.0612013	0	0	0.192868	0	0	0.632	0.00561542	1.13245
TCGA/TCGA-HT-A5R9	0	0	0.0471991	0.0894779	0	0.330001	0	0.0259499	0.13318	0	0.0518387	0.14079	0.112417	0.0364958	0.0149392	0	0	0	0.0177114	0	0	0	0.8	-0.0137242	1.15859
TCGA/TCGA-DU-5854	0.00313175	0.000563922	0.00133415	0.0958111	0	0.113913	0	0.00300269	0.0269349	0	0.00831226	0.0490771	0.0266661	0	0.00217093	0.350513	0.00604536	0	0.244299	0	0.0499091	0.0183154	0.472	0.0286224	1.07728
TCGA/TCGA-HT-7607	0.0203922	0	0.0204067	0.0123546	0	0.103978	0	0	0.054251	0	0	0	0.0156829	0.121965	0.0224703	0.101826	0.00383695	0	0.375597	0	0.147239	0	0.421	0.0364524	1.07535
TCGA/TCGA-HW-A5KK	0.0513155	0	0	0.0223837	0	0.0516604	0	0.0237325	0	0	0	0.0478801	0.130469	0	0	0.33449	0.00183471	0	0	0.233355	0.0993611	0.00351822	0.278	0.0670286	1.0952
TCGA/TCGA-DU-7019	0.0244702	0	0.0049493	0	0	0.195448	0	0.00282459	0	0	0	0.103154	0.0504202	0	0.0164091	0.328679	0.0466026	0	0	0.177739	0.0465854	0.00271912	0.018	0.249609	0.998279
TCGA/TCGA-DU-7007	0.117292	0	0.0828453	0.0698387	0	0.0886709	0	0.0092923	0.040359	0	0	0.0345378	0.0619111	0	0.0126308	0.408619	0.0312566	0	0	0.0137808	0	0.0289655	0.275	0.0677306	1.06343
TCGA/TCGA-DB-A75K	0	0.0211874	0.0607283	0	0	0.0929863	0	0.112971	0	0	0.0763172	0.0879518	0.105325	0	0.00355069	0.0567008	0.000289406	0	0	0.281878	0.0909174	0.00919564	0.472	0.0286955	1.11877
TCGA/TCGA-VM-A8CD	0.0520558	0	0	0	0	0.0852321	0	0.0241041	0	0	0.00135131	0.047473	0.142484	0	0.0524705	0.40174	0	0.00870492	0	0.085385	0.0915132	0.00748657	0.504	0.0236946	1.10078
TCGA/TCGA-HT-7604	0.0802384	0	0	0	0.0614859	0.044375	0	0	0	0	0	0.0579863	0.17304	0	0	0.474996	0	0	0.0243602	0.0835183	0	0	0.273	0.0684493	1.092
TCGA/TCGA-DB-A64U	0.0892437	0	0	0	0.0656012	0.0343556	0	0.0563773	0	0	0.061381	0.0604275	0.0529314	0	0	0.21452	0	0	0	0.221303	0.137595	0.00626495	0.335	0.0545375	1.08722
TCGA/TCGA-VM-A8CE	0.0984769	0	0	0	0.0688522	0.0361109	0	0.0648842	0.0187937	0	0.0889971	0.0292783	0.074957	0	0	0.337126	0.0346128	0	0	0.103203	0.0447079	0	0.694	-0.00235644	1.09402
TCGA/TCGA-S9-A6WQ	0.0842278	0	0	0	0	0.0890254	0	0	0.0339911	0	0	0.0864157	0.211341	0	0	0.294797	0.056723	0.000343537	0.140957	0	0	0.0021784	0.043	0.188422	1.01389
TCGA/TCGA-FG-7636	0.0382484	0	0	0	0	0.168784	0	0.0169418	0.113923	0	0.161387	0	0.063306	0.091395	0.0133633	0.042329	0	0	0.192032	0	0.0982906	0	0.56	0.0158185	1.07733
TCGA/TCGA-FG-5964	0	0.0168656	0.00229568	0.00914188	0.0018482	0.0676753	0	0.0088799	0.00921921	0	0.0106837	0.0877425	0.0496705	0	0.00194748	0.58294	0.144634	0	0.00380567	0	0.00265083	0	0.057	0.168385	1.06101
TCGA/TCGA-DB-A64Q	0	0.000942282	0	0	0	0.155139	0	0.160492	0	0	0.16264	0.0073589	0.0672692	0	0	0.35156	0	0	0	0.0178473	0.0767508	0	0.658	0.00151308	1.1033
TCGA/TCGA-QH-A6CV	0	0.00704271	0	0.0344031	0	0.116222	0	0.00872284	0.047066	0	0.113969	0.0102504	0.0529101	0	0.00322963	0.412693	0.0786299	0	0.106073	0	0.00202089	0.00676716	0.177	0.0924687	1.05902
TCGA/TCGA-P5-A5F2	0.0771739	0	0.089869	0	0.0306847	0.0634939	0	0.0253242	0	0.00365988	0	0.055647	0.178326	0	0	0.223734	0	0	0	0.248942	0	0.0031451	0.173	0.0939985	1.06882
TCGA/TCGA-S9-A7QW	0	0.0414031	0.0326027	0	0.0791067	0	0	0.0910307	0	0	0	0.0654666	0.165443	0	0	0.0930108	0	0	0	0.330719	0.101218	0	0.071	0.152856	1.0608
TCGA/TCGA-DU-A7T8	0.0296142	0	0	0	0	0.0924861	0	0.0136497	0.0202772	0	0	0.0741621	0.141081	0	0.041043	0.269713	0.000477396	0	0	0.297338	0.0141746	0.00598327	0.089	0.140607	1.07148
TCGA/TCGA-HT-7609	0.0626603	0	0	0	0	0.0954587	0	0	0	0	0	0.0387482	0.142985	0	0	0.248562	0	0.0100537	0	0.344206	0.0573257	0	0.019	0.245726	1.02042
TCGA/TCGA-DH-A7US	0.0333119	0	0	0.0262134	0.0835796	0	0	0	0.0391626	0	0.0566999	0	0.0256768	0	0	0.516055	0.0203506	0	0.198951	0	0	0	0.37	0.0468078	1.08814
TCGA/TCGA-DU-7014	0.206918	0	0	0	0	0.224866	0	0	0.0625245	0	0.0384517	0	0.0366063	0	0.00185046	0.366202	0.00747704	0.00399608	0.0281633	0	0	0.0229455	0.231	0.0779968	1.06108
TCGA/TCGA-HT-7688	0.0333308	0	0.161636	0.0184882	0	0.0704698	0	0.00811289	0	0	0	0.0583997	0.014104	0	0	0.177295	0.00707362	0	0	0.373729	0.0655797	0.0117819	0.107	0.126642	1.08094
TCGA/TCGA-HT-A4DS	0.0360998	0	0	0.0983245	0	0.0469062	0	0.0897082	0	0	0	0.0922586	0.101951	0	0.01338	0.491402	0	0.00195998	0.02801	0	0	0	0.123	0.119392	1.06157
TCGA/TCGA-E1-A7YY	0.0093521	0	0	0	0	0.310285	0	0.0281047	0.115485	0	0.0301761	0.0748875	0.0885989	0.0662612	0.0323353	0	0	0	0.0396435	0	0.204871	0	0.93	-0.0292527	1.11462
TCGA/TCGA-DU-A6S2	0.110423	0	0.107185	0.0352454	0.0346162	0	0	0.0327271	0	0	0	0.0531241	0.0060468	0	0	0	0	0	0	0.552742	0.0562124	0.0116781	0.149	0.102671	1.1696
TCGA/TCGA-S9-A6TS	0.0467244	0	0	0	0.0356936	0.171409	0	0.00113876	0.0646259	0	0.0202875	0.0241125	0.0391813	0	0	0.539283	0	0	0.0558795	0	0	0.0016648	0.047	0.185952	1.02917
TCGA/TCGA-DB-5280	0	0.0333156	0.00130579	0	0	0.300959	0	0.0298926	0.0909573	0	0.0666538	0	0.0419979	0	0.0314042	0.33548	0	0	0.0614357	0	0	0.00659881	0.122	0.119905	1.04273
TCGA/TCGA-E1-A7Z2	0.128056	0	0	0	0.0705284	0.0535413	0	0.100663	0	0	0	0.0858098	0.150702	0	0	0.336571	0	0	0.0741279	0	0	0	0.741	-0.00840103	1.0942
TCGA/TCGA-WY-A85B	0.0180258	0	0.0347518	0.0195906	0.00968834	0.0141543	0	0.00490027	0	0	0	0.0296705	0.281392	0	0.00866943	0.56963	0	0	0	0	0.00952718	0	0.006	0.407555	0.931835
TCGA/TCGA-TQ-A7RS	0	0.16439	0.0823598	0	0.000409195	0.0974298	0	0.164685	0.120585	0	0.0291623	0.116799	0.065445	0.0113956	0.00105427	0.0446254	0	0	0.0857503	0	0.0159098	0	0.812	-0.0151982	1.10144
TCGA/TCGA-DB-A64L	0.0362882	0	0.00450892	0.0465564	0	0.0016694	0	0.0212609	0	0	0	0.095026	0.0953982	0	0.00709201	0.257596	0	0	0	0.338405	0	0.0961988	0.26	0.0732677	1.13041
TCGA/TCGA-E1-A7YW	0.0724989	0	0	0	0.0470627	0.0241527	0	0.00415877	0.0047734	0	0.0262228	0.0204838	0.311773	0	0	0.321993	0	0	0	0.1626	0.00427977	0	0.351	0.0500727	1.10539
TCGA/TCGA-DH-A7UU	0.106105	0	0	0	0.0222567	0.0647575	0	0.00655077	0	0	0	0.0687066	0.212344	0	0	0.271627	0.0723174	0	0	0.149753	0.0255817	0	0.167	0.0951905	1.06672
TCGA/TCGA-P5-A5EZ	0.0555223	0	0	0.100135	0	0.125134	0	0	0.0172915	0	0	0.0629666	0.035043	0	0.0383645	0.535131	0	0	0.0186612	0	0	0.0117517	0.03	0.216133	1.01747
TCGA/TCGA-FG-6690	0	0	0.00401735	0.0232617	0	0.0952506	0	0.0113576	0	0	0	0.0653206	0.059924	0	0.00269623	0.600881	0	0	0	0.117329	0.00841683	0.0115449	0.085	0.145482	1.07501
TCGA/TCGA-DU-7294	0	0.00184079	0.0100604	0	0	0.298991	0	0.0137193	0.00558631	0	0.0283994	0	0.0795089	0.180349	0	0.0933807	0	0	0.288164	0	0	0	0.594	0.0104195	1.08604
TCGA/TCGA-DB-A4XH	0.0842579	0	0.0586703	0	0.0246861	0.0421543	0	0.0178918	0	0	0	0.0614903	0.0118218	0	0.0299823	0.056734	0.105973	0	0	0.423153	0.0831855	0	0.472	0.0288267	1.1517
TCGA/TCGA-QH-A6CX	0.102953	0	0	0.0475059	0	0.0549695	0	0.0141856	0.0135908	0	0	0.0965417	0.037972	0	0.00396281	0.581875	0	0	0	0	0.0350348	0.011408	0.32	0.0574295	1.10553
TCGA/TCGA-S9-A7J3	0.211649	0	0	0	0	0.125827	0	0	0.0224231	0	0.00548425	0.125279	0.0291654	0	0.00532213	0.272893	0	0	0	0.083892	0.0823292	0.0357363	0.271	0.0694496	1.07408
TCGA/TCGA-DU-6394	0	0.0680209	0.018005	0	0.0236406	0.0731183	0	0.0305484	0.0582542	0	0.0915741	0	0.0535992	0.247738	0	0.0963942	0	0	0.239107	0	0	0	0.224	0.0804724	1.05627
TCGA/TCGA-HT-8010	0.0796016	0	0	0	0.015351	0.131496	0	0	0.0208908	0	0	0.0872621	0.029911	0	0.00423673	0.323542	0.0223887	0	0	0.211416	0.0739048	0	0.261	0.0731267	1.08403
TCGA/TCGA-FG-A60K	0.0360861	0	0	0	0	0.223545	0	0	0.0557479	0	0.199438	0	0.0799187	0	0	0.323356	0	0	0.00918377	0	0.0368586	0.0358666	0.682	-0.000939698	1.10716
TCGA/TCGA-HT-8106	0.0611399	0.116392	0	0.12191	0	0.122631	0	0.0253328	0.0781771	0	0	0.0390355	0.032859	0	0.0191907	0.317769	0.0206337	0	0.0248956	0	0	0.0200342	0.008	0.362395	0.933715
TCGA/TCGA-WY-A85D	0.0768686	0	0	0	0.0667775	0.012747	0	0	0.0104958	0	0.0166125	0.0463451	0.241242	0	0	0.376028	0	0	0	0.152883	0	0	0.07	0.153401	1.05222
TCGA/TCGA-HT-A61A	0.194325	0	0.107873	0.0396234	0	0.0990754	0	0.0521551	0	0	0.0418169	0.0256773	0.0167293	0	0.0177648	0.346694	0	0	0.0519982	0	0.00626798	0	0.98	-0.0421241	1.0949
TCGA/TCGA-E1-A7YJ	0.0339055	0	0	0.0720145	0	0.115386	0	0.00690816	0.0496368	0	0.0795004	0	0.0906666	0	0.000828328	0.386774	0	0.00787547	0.13241	0	0	0.024094	0.348	0.0507608	1.06998
TCGA/TCGA-P5-A72U	0.194254	0	0.0615197	0.082615	0	0.0410443	0	0.00871169	0.0573399	0	0	0.0244357	0.00858344	0	0.0185606	0.446866	0	0	0.0559732	0	0	9.69378e-05	0.317	0.058069	1.07002
TCGA/TCGA-P5-A781	0.237938	0	0	0	0	0.150168	0	0	0.12624	0	0.0806113	0.0325598	0.0871558	0	0.000162918	0.253828	0	0	0	0.0304336	0	0.000902862	0.049	0.179	1.01903
TCGA/TCGA-FG-A6IZ	0.00183652	0.0212187	0	0	0	0.130615	0	0.0269931	0.0566984	0	0	0.0947339	0.0216324	0	0.00701735	0.462923	0.0279382	0	0.140425	0	0	0.00796964	0.405	0.0394475	1.08667
TCGA/TCGA-TM-A84Q	0.0634278	0	0	0.0115517	0	0.0687075	0	0	0.00488855	0	0	0.0395399	0.186328	0	0	0.477077	0	0.000165264	0	0.122945	0.0182682	0.00710048	0.009	0.285254	0.989479
TCGA/TCGA-CS-4944	0.0408498	0	0	0.0638688	0	0.0152839	0	0	0	0	0	0.0179155	0.0851895	0	0.0336156	0.52112	0.222157	0	0	0	0	0	0.137	0.109281	1.08725
TCGA/TCGA-HT-7877	0.249863	0	0	0	0.037569	0.156958	0	0	0.0682037	0	0.115356	0.011413	0.0101476	0.0225058	0	0.0552904	0	0	0.0570471	0	0	0.215646	0.809	-0.014693	1.12219
TCGA/TCGA-S9-A7IZ	0	0.0470028	0.0127585	0	0	0.157069	0	0	0.1081	0	0.160387	0	0.0632007	0	0	0.411728	0	0.00605458	0	0.00317957	0.0305196	0	0.279	0.0670059	1.07501
TCGA/TCGA-QH-A6X5	0.175845	0	0	0	0.0445607	0.0800154	0	0	0.00403829	0	0	0.0943012	0.190076	0	0	0.303617	0	0	0.0899453	0	0.0176009	0	0.559	0.0160437	1.08767
TCGA/TCGA-DU-7015	0.0461505	0	0	0	0	0.0931783	0	0	0	0	0.0213221	0.00340734	0.160665	0	0.0212831	0.49092	0	0	0.128811	0	0.0327218	0.00154005	0.009	0.302333	0.97266
TCGA/TCGA-WY-A85E	0.0183811	0	0.0523573	0.0456165	0.00394608	0	0	0.0656145	0	0	0	0.0688124	0.336768	0	0.00486325	0.142738	0.0111921	0	0	0.217656	0.0320551	0	0.655	0.00226529	1.12438
TCGA/TCGA-DU-A7TJ	0	0.00602406	0.0116618	0.0262832	0	0.201535	0	0	0.0864809	0	0.108757	0.0412955	0.0616068	0	0.00464877	0.310827	0	0	0.14088	0	0	0	0.626	0.00659038	1.09019
TCGA/TCGA-FG-A70Y	0.0714806	0	0	0	0.0394803	0.214438	0	0	0.100367	0	0.0818059	0	0.0752233	0	0.000688692	0.341021	0.00245308	0.00202617	0.0223778	0	0.0342302	0.0144072	0.08	0.148706	1.03003
TCGA/TCGA-DB-5273	0.0508434	0	0	0	0.0248587	0.134553	0	0.00563088	0.0393869	0	0.065359	0	0.0941206	0	0.0120924	0.526187	0	0	0	0.0447114	0	0.00225651	0.031	0.211102	1.01891
TCGA/TCGA-DU-8168	0	0.0796583	0.0312224	0.0739029	0.106215	0	0	0.0214155	0	0	0	0.105174	0.0509738	0	0	0.24847	0.190301	0	0	0.0588169	0.0338493	0	0.972	-0.0384021	1.10252
TCGA/TCGA-HW-7491	0.100861	0	0	0	0	0.472691	0	0	0.0495161	0	0.053988	0.00138269	0.11329	0	0	0.0673664	0	0.0138601	0	0	0	0.127044	0.768	-0.0109275	1.12457
TCGA/TCGA-DB-A64W	0.307589	0	0.387603	0	0.0437725	0	0	0.0656924	0	0	0.00775395	0.107551	0.0213166	0.0304988	0	0.0282233	0	0	0	0	0	0	0.972	-0.0386412	1.12574
TCGA/TCGA-HW-8320	0	0.00113676	0.00500181	0.000842965	0	0.0622145	0	0.0430752	0	0	0.0241848	0.0119936	0.0987117	0	0.00171815	0.202638	0.0643406	0	0	0.421676	0.0358217	0.0266439	0.005	0.424979	0.923421
TCGA/TCGA-HW-A5KL	0.0635483	0	0	0.00317826	0	0.0990235	0	0	0.0269064	0	0.103812	0.0011189	0.185883	0	0	0.365835	0	0	0.135803	0	0.0126667	0.00222491	0.092	0.134911	1.03852
TCGA/TCGA-DU-A6S3	0	0.0648262	0	0.193997	0.062173	0	0	0	0.140799	0	0.165047	0	0.189555	0.102752	0.0318446	0.0101029	0	0	0	0	0.0389041	0	0.998	-0.0636749	1.14077
TCGA/TCGA-FG-8182	0.0103489	0	0	0.0243971	0	0.0308176	0	0.00289423	0.046642	0	0	0.0384687	0.0887317	0	0.00311487	0.224081	0.0678789	0	0	0.421482	0.0287082	0.012434	0.006	0.411088	0.934918
TCGA/TCGA-FG-A713	0	0	0.169668	0	0	0.405988	0	0.0716273	0.0160502	0	0	0.0825487	0.0202285	0.037311	0	0.109113	0	0	0.0762695	0	0.0111962	0	0.84	-0.0185004	1.10009
TCGA/TCGA-IK-8125	0.165631	0	0.0970663	0	0.0431459	0.0610862	0.0500945	0.0303684	0	0	0.002503	0.031619	0.00350717	0	0.00753518	0.382285	0.053782	0	0	0.00717848	0	0.0641983	0.43	0.0352064	1.07263
TCGA/TCGA-HW-8321	0.0342622	0	0.0164738	0	0	0.218659	0	0.00137952	0.0220873	0	0	0.121649	0.0572876	0	0.00304281	0.122491	0.0347166	0	0	0.355736	0.0122155	0	0.004	0.437467	0.911647
TCGA/TCGA-KT-A7W1	0	0.0108502	0.058458	0	0	0.210952	0	0.107053	0.0311669	0	0	0.157312	0.0300042	0.0846008	0.0662224	0	0	0	0.170326	0	0.0730545	0	0.481	0.0270714	1.08725
TCGA/TCGA-HW-7493	0.0167131	0	0	0	0	0.0745693	0	0.00524251	0	0.0123006	0	0.0226769	0.147827	0	0.0309942	0.279496	0.0248955	0	0	0.275698	0.0837298	0.0258575	0.009	0.288062	0.989051
TCGA/TCGA-HT-8114	0.062986	0	0	0.0203325	0	0.0900096	0	0	0	0	0.0297221	0.0159345	0.192687	0	0.012234	0.465965	0.0149278	0	0	0.0874181	0	0.0077837	0.03	0.215945	1.0206
TCGA/TCGA-HT-8113	0.118029	0	0.39988	0	0.0620916	0.113129	0	0	0	0	0	0.0231937	0.0137484	0	0	0	0	0	0	0.20165	0	0.0682785	0.788	-0.0130261	1.09576
TCGA/TCGA-DU-8162	0.0497028	0	0.0486684	0	0	0.091032	0	0.00352948	0	0	0	0.0764826	0.127248	0	0	0.121583	0.023701	0	0	0.407846	0.0502059	0	0.314	0.0590049	1.13777
TCGA/TCGA-HT-7873	0.0745835	0	0	0	0.00998028	0.0592967	0	0	0.0271773	0	0.0703015	0.03132	0.207412	0	0	0.181746	0	0.006975	0.167204	0	0	0.164004	0.445	0.0324845	1.09691
TCGA/TCGA-DU-A5TR	0.0637718	0	0	0.103712	0	0.0205723	0	0.0124552	0.0204084	0	0	0.119238	0.165018	0	0.00560912	0.377472	0	0	0	0.100765	0.0109784	0	0.008	0.322168	0.963457
TCGA/TCGA-S9-A6U8	0.0413127	0	0	0	0	0.116875	0	0	0.0453592	0	0.0584297	0.0336187	0.234687	0	0.000249847	0.369834	0	0	0	0.042077	0.0575571	0	0.031	0.210869	1.01426
TCGA/TCGA-HT-7854	0	0.0278549	0.0115124	0.026767	0	0.0744902	0	0.0302074	0	0	0	0.047282	0.0730285	0	0.00493113	0.161216	0.0111863	0	0	0.468584	0.0495923	0.0133487	0.009	0.287928	1.02377
TCGA/TCGA-HT-7476	0.0945383	0	0.0443779	0.0777998	0	0.105446	0	0	0	0	0	0.0615159	0.0933811	0	0.0439404	0.367603	0	0	0.0711619	0	0.0402364	0	0.273	0.0686742	1.05865
TCGA/TCGA-HT-8011	0.0836129	0	0	0	0	0.196049	0	0.0108652	0.0480654	0	0.0307242	0.0227374	0.0241808	0.265263	0	0.273898	0	0	0.044604	0	0	0	0.136	0.109874	1.06745
TCGA/TCGA-DU-A5TS	0.182476	0	0	0	0.00337498	0.0802403	0	0	0	0	0.0355563	0.0103464	0.193247	0	0.0342271	0.3362	0	0	0.124332	0	0	0	0.119	0.121129	1.04308
TCGA/TCGA-E1-A7YS	0.103192	0	0.00330356	0.151326	0	0	0	0.289704	0	0	0	0.119471	0.0184441	0	0	0.214286	0	0	0	0.0312188	0.0690553	0	0.982	-0.0429302	1.13231
TCGA/TCGA-TQ-A7RN	0.11782	0	0	0	0.0242259	0.0651943	0	0.0858101	0	0	0.0764061	0.00353526	0.0267276	0	0	0.457576	0.0114577	0	0	0.0862019	0.0445326	0.000512351	0.502	0.0244763	1.09218
TCGA/TCGA-TQ-A7RR	0.0441234	0	0	0.0284742	0	0.145945	0	0	0.0114751	0	0.00163686	0.110038	0.187767	0	0	0.289408	0.0360725	0	0	0.119018	0.0260419	0	0.165	0.096191	1.06768
TCGA/TCGA-S9-A7J2	0.0135393	0	0.0517517	0	0.116618	0	0	0	0.0378541	0	0	0.0497753	0.172154	0	0	0.141752	0	0	0	0.394561	0	0.0219947	0.203	0.0850475	1.11496
TCGA/TCGA-CS-5395	0.0708518	0	0	0.0299111	0	0.177435	0	0	0	0	0.0142214	0.0625949	0.082978	0	0	0.333393	0	0	0.153043	0	0.0564651	0.0191068	0.525	0.0198876	1.07727
TCGA/TCGA-HT-7689	0.0675483	0	0	0	0	0.247056	0	0.0110337	0.0626651	0	0.101935	0.00573933	0.0984776	0	0.0034267	0.283996	0.00377614	0	0.0937869	0	0.0112878	0.00927138	0.188	0.0895189	1.04898
TCGA/TCGA-FG-6688	0	0.0181778	0.00255354	0.0300169	0	0.0656461	0	0	0.00199536	0	0.0571989	0.00476696	0.0518122	0	0.00418423	0.549238	0.0861405	0	0.0844521	0	0.0394547	0.00436255	0.435	0.0342185	1.10906
TCGA/TCGA-HW-7495	0.127366	0	0.186222	0	0	0.130583	0	0.0976383	0	0	0	0.0556529	0.075741	0	0	0.305358	0	0	0	0	0.0214395	0	0.534	0.0189107	1.06876
TCGA/TCGA-R8-A6ML	0	0.121599	0.0557323	0.11337	0	0.00683221	0	0.0525087	0.0550632	0	0.0253096	0.00735769	0.0423538	0.0903616	0.00835141	0.136484	0.0489371	0	0.228553	0	0.00718679	0	0.395	0.0413702	1.05023
TCGA/TCGA-DB-5281	0.100176	0	0.0867006	0.0116786	0	0.109732	0	0	0	0	0.00751176	0.0337196	0.0504625	0	0.0171363	0.347616	0	0	0.212161	0	0	0.0231052	0.459	0.0306442	1.06558
TCGA/TCGA-VW-A7QS	0	0	0.189637	0	0.156758	0	0	0.106843	0	0	0.023544	0.0403766	0	0.00135323	0	0.475502	0	0	0	0	0.00598647	0	0.92	-0.028041	1.10657
TCGA/TCGA-HT-A4DV	0.230926	0	0.121802	0.0422963	0	0.0171447	0	0.0170628	0	0	0.00303639	0.039761	0.131206	0	0.00589863	0.31323	0.0776359	0	0	0	0	0	0.482	0.0269264	1.07913
TCGA/TCGA-TM-A84H	0.0225016	0	0	0	0.0358044	0.283927	0	0	0.0748545	0	0.166469	0	0.0240191	0	0.00544092	0.239206	0	0	0.13481	0	0.012968	0	0.577	0.0126429	1.09194
TCGA/TCGA-TM-A7CA	0.100369	0	0.0774824	0.0140716	0	0.0875299	0	0	0	0	0	0.0717811	0.110177	0	0.0186988	0.51989	0	0	0	0	0	0	0.438	0.0339043	1.10125
TCGA/TCGA-TQ-A7RJ	0.087625	0	0	0	0.00263077	0.125482	0	0	0.0751719	0	0.11562	0	0.0863807	0	0.00237181	0.453265	0	0	0	0.000583072	0.0422339	0.00863568	0.041	0.19543	1.01831
TCGA/TCGA-DH-5142	0.0266219	0	0	0.0247324	0	0.0965034	0	0	0.0143547	0	0.00774536	0.0506761	0.165705	0	0.00734628	0.556422	0	0	0.0498934	0	0	0	0.007	0.397113	0.927364
TCGA/TCGA-DB-A64X	0.0268311	0	0	0.0254661	0	0.120115	0	0.0338661	0.0766815	0	0.17991	0	0.0667617	0	0.00361899	0.40516	0	0	0	0.0615889	0	0	0.421	0.0364787	1.0944
TCGA/TCGA-DU-A76R	0.160587	0	0.00102357	0	0.111	0.029085	0	0.00406436	0.0453231	0	0.0413389	0.0463294	0.0311324	0	0	0.369911	0	0	0.0688299	0	0.0913754	0	0.143	0.106679	1.04437
TCGA/TCGA-S9-A7QX	0.0173127	0	0	0	0	0.195075	0	0	0.0788826	0	0.0959661	0	0.044864	0	0	0.499654	0	0.0108254	0.0545393	0	0.00288132	0	0.064	0.163507	1.0358
TCGA/TCGA-HT-A615	0.0742392	0	0	0	0	0.135218	0	0	0.032993	0	0	0.0461037	0.0625361	0	0.000491814	0.585185	0.00488179	0	0.057543	0	0	0.000807864	0.008	0.327418	0.963787
TCGA/TCGA-DU-7012	0.0629992	0	0	0.0370606	0	0.08722	0	0.0340421	0.0228015	0	0	0.0544406	0.0602143	0	0.0635313	0.428465	0.0809411	0	0.0682843	0	0	0	0.074	0.151327	1.03438
TCGA/TCGA-P5-A5F1	0.0265511	0	0	0	0.0234232	0.0857609	0	0	0.0176325	0	0.0754495	0	0.0272396	0	0.0259961	0.581142	0.0037749	0	0.13303	0	0	0	0.143	0.106583	1.07222
TCGA/TCGA-HT-7477	0.127038	0	0	0	0	0.0740499	0	0.0815535	0	0	0	0.0749707	0.198592	0	0.0772579	0.322929	0.0131103	0	0	0	0.0304983	0	0.701	-0.00392036	1.10297
TCGA/TCGA-HT-8109	0.0177495	0	0	0	0	0.225746	0	0.00550873	0	0	0.0300807	0.0270743	0.15006	0	0	0.431205	0	0	0	0.0533055	0.0476393	0.011631	0.145	0.105189	1.0639
TCGA/TCGA-R8-A73M	0.119197	0	0.0856741	0	0.0433456	0.00369175	0	0.0552605	0	0	0	0.0501966	0.140992	0	0	0.287795	0	0	0	0.184772	0.0290748	0	0.743	-0.00870699	1.10234
TCGA/TCGA-HW-A5KM	0.0422655	0	0	0.0248993	0	0.0382913	0	0	0.0278705	0	0.027216	0	0.220516	0	0.0119146	0.495188	0.00630998	0.00799324	0.0910558	0	0	0.00647996	0.005	0.421289	0.911897
TCGA/TCGA-S9-A7R3	0.0539679	0	0	0.0177527	0.0220048	0.00518076	0	0	0.00722008	0	0	0.0459853	0.0330645	0	0	0.660785	0.0035189	0.0103797	0	0.105098	0.0193466	0.0156965	0.02	0.239279	1.03259
TCGA/TCGA-TQ-A7RU	0	0.152568	0.0729774	0	0	0.157274	0	0.0405521	0.0739993	0	0.111634	0	0	0.0870946	0.0138895	0.112213	0.00243491	0	0.175363	0	0	0	0.633	0.00555011	1.06699
TCGA/TCGA-S9-A6TY	0.0960624	0	0.270153	0.0440729	0.0813526	0	0	0	0	0	0	0.0945508	0	0	0	0.351689	0.013175	0	0.0489438	0	0	0	0.999	-0.0777473	1.10785
TCGA/TCGA-HT-7473	0.0292363	0	0.00911676	0.00226693	0	0.0771204	0	0	0.0309666	0	0.062149	0	0.162582	0	0.00281794	0.545452	0.0270206	0.000863118	0.045372	0	0	0.00503681	0.007	0.399091	0.925524
TCGA/TCGA-DU-8167	0.0525169	0	0	0.0187998	0	0.145793	0	0.0175551	0	0	0	0.0946605	0.0658831	0	0.0117601	0.194683	0.0109437	0	0	0.382187	0	0.00521787	0	0.58567	0.809828
TCGA/TCGA-HT-8111	0.0353061	0	0	0	0	0.181735	0	0.0312388	0.0606455	0	0.0695607	0	0.0496934	0	0.00486807	0.501631	0.00431309	0.000135313	0.0572081	0	0	0.00366416	0.048	0.181401	1.02617
TCGA/TCGA-S9-A89Z	0.0966421	0	0	0.0337021	0	0.0638954	0	0.00765501	0	0	0	0.0638873	0.0975626	0	0.00378494	0.552874	0.043627	0	0	0.0177822	0.0183005	0.000286691	0.008	0.345626	0.955437
TCGA/TCGA-HT-7470	0.0899198	0	0.113845	0	0.0753325	0.096045	0	0	0	0	0	0.0747523	0	0	0.0146594	0.444272	0.0267147	0	0	0.0337547	0.0307047	0	0.386	0.0436333	1.07661
TCGA/TCGA-DU-6402	0.0128756	0	0	0.0979304	0	0.0322622	0	0.0189483	0.0600576	0	0.0306492	0.0166694	0.0196904	0.253189	0.0179381	0.39884	0	0	0.0409493	0	0	0	0.146	0.104011	1.08886
TCGA/TCGA-QH-A6X8	0.100448	0	0	0.0743973	0	0	0	0.0479326	0	0	0	0.121975	0.148952	0	0	0.225327	0.0503916	0	0.139564	0	0.0910128	0	0.56	0.0158527	1.08063
TCGA/TCGA-DU-A5TY	0.0331962	0	0	0.0138699	0	0.0475321	0	0.0255932	0.000711644	0	0	0.0705923	0.000415513	0.0902608	0.0386683	0.427375	0.226761	0	0	0.00799938	0.0170254	0	0.029	0.219263	1.02365
TCGA/TCGA-DU-8163	0.0164631	0	0	0.0106635	0	0.177094	0	0.00730313	0.0304987	0	0.0396874	0.00991825	0.265845	0	0	0.312938	0	0.000902892	0	0.0847571	0.0240027	0.0199254	0.021	0.236531	1.00141
TCGA/TCGA-DU-A7TD	0.0675612	0	0	0.0191151	0	0.128953	0	0.0318492	0	0	0.0011451	0.064164	0.0656309	0	0.0292758	0.506267	0	0	0	0.0447549	0.0333822	0.00790139	0.271	0.069769	1.08446
CGGA/CGGA_11	0.146137	0	0	0.159886	0	0.0998354	0	0.0304471	0.0503008	0	0.146073	0	0.0248983	0.0539214	0	0.2602	0	0.0023349	0.0203779	0	0	0.00558873	0.265	0.0714424	1.07272
CGGA/CGGA_124	0.055804	0	0	0.101969	0	0.059166	0	0.0122644	0.0914601	0	0.0484288	0	0.03927	0.0246324	0	0.526024	0	0.024951	0.0160304	0	0	0	0.082	0.147361	1.0483
CGGA/CGGA_126	0.0646071	0	0.0745915	0.116332	0	0.0842898	0	0.0035748	0.0665915	0	0.134465	0	0.0431821	0.0229486	0.029703	0.316444	0	0	0.019494	0.0237764	0	0	0.23	0.0785228	1.05713
CGGA/CGGA_168	0.0406817	0	0	0.0995388	0	0.0339152	0	0.0561276	0	0	0	0.0893049	0.112665	0	0.022244	0.372874	0.0478201	0	0	0.0957782	0	0.029051	0.113	0.123839	1.05406
CGGA/CGGA_172	0	0.0127832	0.0052515	0	0.00282322	0.0206439	0.0092953	0	0	0.0311062	0.00229524	0	0	0.180291	0	0.633857	0	0.00083819	0.0611181	0	0	0.0396971	0.029	0.219287	1.06545
CGGA/CGGA_195	0.0186222	0	0	0	0	0.061158	0	0.0430841	0	0.00824775	0	0.0985772	0.0878499	0	0.0936279	0.289128	0	0	0	0.233954	0.0657509	0	0.177	0.0920088	1.09241
CGGA/CGGA_203	0.0159288	0	0.00375427	0	0	0.0974983	0	0.0216566	0.0367824	0	0	0.0649018	0	0.215087	0.00343763	0.346486	0	0	0.190611	0	0	0.00385604	0.088	0.141711	1.05279
CGGA/CGGA_221	0.0317772	0	0	0.0738878	0	0.0754265	0	0.0426655	0	0	0	0.03946	0.0610974	0.0454774	0.0390682	0.413076	0	0	0	0.0481186	0.0445054	0.0854397	0.03	0.216426	1.01339
CGGA/CGGA_225	0.0725345	0	0.038084	0.10152	0	0	0	0.115322	0.0250298	0	0.0242292	0	0	0.181763	0	0.42475	0	0.0145037	0	0.00226451	0	0	0.152	0.100734	1.07462
CGGA/CGGA_240	0.121539	0	0	0	0	0.0498997	0	0.0980432	0	0	0.0395158	0.00450651	0	0.311979	0.0420549	0.259877	0	0	0.0654583	0	0	0.00712626	0.068	0.158294	1.05001
CGGA/CGGA_287	0.0685977	0	0.0091309	0.0148659	0	0.112392	0	0.0399508	0.0387624	0	0.0573348	0	0.126417	0.0806234	0.0118281	0.334561	0	0	0	0.0460479	0	0.0594876	0.043	0.189861	1.01854
CGGA/CGGA_292	0.115217	0	0	0.0126405	0	0.217481	0	0.0102514	0	0	0	0.104457	0.0329388	0.0534788	0.00564018	0.221257	0.0358838	0	0	0.0897843	0.0313688	0.0696015	0.263	0.0726614	1.06801
CGGA/CGGA_370	0.0151629	0	0.0007916	0.0354211	0	0.172434	0	0.0121871	0	0	0.0147901	0	0.0627383	0	0.0153019	0.517868	0	0	0.0652792	0	0.0880254	0	0.223	0.080907	1.07629
CGGA/CGGA_373	0.00400256	0	0	0.0400515	0	0.120998	0	0.0123553	0.0157537	0	0.0582589	0	0.0128623	0.0678919	0.0216741	0.509029	0	0.0218045	0.105977	0	0	0.00934237	0.124	0.11861	1.06248
CGGA/CGGA_375	0.0242084	0	0	0.0796529	0.0274915	0	0	0.0555274	0.0139622	0	0.114426	0	0.0630909	0.0502716	0	0.358779	0	0	0	0.110207	0	0.102384	0.07	0.153838	1.04404
CGGA/CGGA_377	0.0204913	0	0	0	0	0.114475	0	0.238903	0	0	0	0.124277	0.0610545	0	0	0.411441	0	0	0	0.0161437	0.0132144	0	0.394	0.0418568	1.09648
CGGA/CGGA_380	0.0358547	0	0	0.0830586	0	0.06208	0	0.116065	0	0	0	0.0403459	0	0.162751	0.00267325	0.458448	0.00943845	0	0.0292849	0	0	0	0.08	0.148659	1.05703
CGGA/CGGA_404	0	0	0.00900313	0.0467269	0	0.0630166	0	0.0220151	0.00408091	0	0.0291488	0.026738	0	0	0.00921181	0.660444	0	0	0.0754066	0	0	0.054208	0.084	0.14607	1.07181
CGGA/CGGA_419	0	0.0249545	0.00573664	0	0	0.0425631	0	0.0723557	0	0	0.0556837	0.00622152	0.0693224	0.261709	0	0.34113	0	0	0	0.0319265	0.0442335	0.0441636	0.031	0.208469	1.03699
CGGA/CGGA_437	0	0.0258729	0.0146918	0.0221088	0	0.104536	0	0.039613	0	0	0	0.0923152	0.0187162	0	0.00359446	0.356625	0.00912259	0.000836825	0	0.250707	0.0331619	0.0280983	0.098	0.132287	1.06893
CGGA/CGGA_439	0.0100671	0	0	0.0383277	0.0161093	0.02512	0	0.00747116	0	0	0	0.0552481	0.008843	0	0	0.687375	0.021752	0.0042698	0	0.0602993	0.0504405	0.0146767	0.086	0.144287	1.0882
CGGA/CGGA_442	0	0.000844214	0.0147924	0.0250755	0	0.0741351	0	0.0447578	0	0	0.00877436	0.057999	0.00725604	0.0492273	0.0269407	0.5165	0	0	0	0.117028	0.0372412	0.0194289	0.101	0.13024	1.07016
CGGA/CGGA_444	0.0598501	0	0.030705	0.066479	0	0.218271	0	0.0769448	0.0695273	0	0	0	0.0894298	0.0563901	0	0.173061	0	0	0.153515	0	0.00582662	0	0.41	0.0378348	1.06357
CGGA/CGGA_451	0	0.0365955	0	0.0346014	0	0.0562259	0	0.0365405	0.0190518	0	0.00584716	0.0318514	0.0241125	0.0222651	0.0270293	0.594531	0	0	0	0.0437522	0	0.0675962	0.066	0.160515	1.06073
CGGA/CGGA_454	0.031393	0	0	0.014309	0.0133267	0	0	0.0323571	0	0	0.0969638	0.00258605	0.00778246	0.0949874	0.0105297	0.499463	0	0	0	0.00967697	0.141642	0.0449822	0.081	0.148119	1.06243
CGGA/CGGA_512	0.0050242	0	0	0	0	0.104834	0	0.0132955	0.0127746	0	0.0238568	0.045039	0.209509	0	0	0.167841	0.031051	0.00861221	0	0.302403	0.0757597	0	0.266	0.0708255	1.1019
CGGA/CGGA_527	0.0151398	0	0.0102674	0.00705124	0	0.224744	0	0.0313815	0.00747604	0	0	0.120988	0.0326918	0	0.000125368	0.249467	0	0.00465158	0	0.271652	0.00372289	0.0206424	0.264	0.0723875	1.10447
CGGA/CGGA_547	0	0.00456207	0.00256342	0.0055586	0	0.116575	0	0	0.0271928	0	0.0902087	0	0.0895381	0	0	0.494653	0	0.0129512	0.0875499	0	0.0130756	0.0555713	0.082	0.147391	1.04685
CGGA/CGGA_549	0.011816	0	0.0123398	0.0209318	0	0.0493225	0	0.042178	0	0	0.00634131	0.0438326	0.294951	0	0	0.0784722	0.023015	0	0	0.358383	0.0584174	0	0.444	0.0329156	1.14241
CGGA/CGGA_557	0.051891	0	0.00613904	0.00616094	0	0.161886	0	0.0211234	0.0537127	0	0.00755698	0.0229264	0.0292275	0.256082	0	0.309178	0	0.013115	0.0610009	0	0	0	0.092	0.134536	1.05756
CGGA/CGGA_570	0.0560282	0	0	0	0	0.108615	0	0	0.010572	0	0.0242485	0.0256059	0.0523481	0	0.0614736	0.507024	0	0	0.0975008	0	0.0119203	0.0446638	0.107	0.126769	1.05591
CGGA/CGGA_573	0.143115	0	0	0	0	0.155718	0	0.0271481	0.0263492	0	0.0323238	0	0.00324649	0.168007	0	0.308093	0	0.0142662	0.0307995	0	0	0.0909335	0.07	0.153356	1.03898
CGGA/CGGA_575	0.000752538	0	0	0.00189343	0	0.0624881	0	0.0657213	0	0	0	0.0224734	0.0411915	0	0.0661998	0.307099	0.00726148	0	0	0.197651	0.138739	0.0885295	0.048	0.18253	1.03511
CGGA/CGGA_588	0.0576884	0	0.0120164	0	0	0.0794466	0	0.0583921	0	0	0	0.0486289	0.0901782	0	0.050954	0.449265	0	0	0	0.0743275	0.0416961	0.0374064	0.108	0.126086	1.05481
CGGA/CGGA_593	0.0300711	0	0	0.0650625	0	0.088242	0	0.0400613	0	0.00767198	0	0.0416151	0.0799933	0	0.0380218	0.535759	0.00450235	0.00404751	0	0	0.045779	0.0191726	0.134	0.111594	1.07069
CGGA/CGGA_594	0.0302037	0	0	0.0300574	0	0.0379934	0	0.041928	0	0.00612066	0	0.084897	0.15054	0	0.0214891	0.401001	0	0	0	0.180749	0.0150207	0	0.125	0.117234	1.07338
CGGA/CGGA_597	0.00141663	0	0.014484	0.0430596	0	0.0428745	0	0.0232765	0.0140464	0	0	0.0745085	0	0	0	0.41457	0	0.0653546	0.21452	0	0.0689551	0.0229338	0.377	0.0455139	1.07624
CGGA/CGGA_606	0	0.00809204	0.00719773	0	0	0.0686651	0	0.0636773	0	0	0.0269427	0.0211551	0.014939	0.264367	0.00126188	0.363649	0	0.00285796	0	0.103478	0.0205434	0.0331736	0.024	0.229317	1.03165
CGGA/CGGA_609	0.0220959	0	0	0	0	0.193658	0	0.0412542	0.0331826	0	0.0660812	0	0.0269144	0	0.0310445	0.311139	0	0	0.133249	0	0.124139	0.0172431	0.257	0.0739989	1.05021
CGGA/CGGA_612	0.204516	0	0	0	0	0.187252	0	0.0457032	0.00878658	0	0.0453812	0.0456661	0.0139102	0	0.024286	0.223484	0	0.0164673	0.142678	0	0.0368242	0.00504614	0.414	0.0376169	1.0629
CGGA/CGGA_640	0.0254903	0	0.000885965	0.0439422	0	0.0649159	0	0.023774	0.028867	0	0.0289278	0	0.00540032	0.166177	0.0531097	0.433119	0	0	0.0423948	0.00388829	0	0.0791083	0.021	0.237621	1.01435
CGGA/CGGA_646	0	0.00955704	0.00528114	0	0	0.0763892	0	0.0399126	0.00272488	0	0.0120293	0.0376612	0	0.14573	0	0.423104	0	0.00277424	0	0.196583	0.00545489	0.0427987	0.055	0.172606	1.06172
CGGA/CGGA_649	0.0766703	0	0.0027071	0	0	0.176116	0	0.0681474	0	0	0	0.0975029	0.0150431	0.124363	0	0.264756	0	0.0142039	0	0.160491	0	0	0.228	0.0789334	1.07939
CGGA/CGGA_654	0.00976645	0	0.00965544	0.0204564	0	0.0808855	0	0.0330517	0	0	0	0.0577322	0.0154023	0	0.0188827	0.438479	0.0929082	0	0	0.168202	0.0172009	0.0373774	0.041	0.194166	1.03119
CGGA/CGGA_664	0.109497	0	0.00736669	0	0	0.173307	0	0	0.058012	0	0.0666168	0.0218861	0.0382038	0	0	0.396451	0	0.0136497	0.11501	0	0	0	0.305	0.0618062	1.06245
CGGA/CGGA_683	0.0660319	0	0	0.0210103	0	0.038716	0.00488068	0.0117773	0.010586	0	0.0065767	0	0	0.186633	0	0.554162	0	0	0.000953071	0	0.0227499	0.0759234	0.028	0.220845	1.05111
CGGA/CGGA_684	0.00808907	0	0.00787046	0.0126971	0	0.113673	0	0.00630041	0.0637707	0	0.0786712	0.00251871	0.00482257	0.274744	0.000486615	0.341625	0	0.00420246	0	0.0457743	0	0.0347548	0.047	0.183869	1.04893
CGGA/CGGA_686	0.0464526	0	0	0.0113522	0	0.113212	0	0	0.0576217	0	0.0487259	0.0224794	0.0200689	0.118262	0	0.37335	0	0.0132834	0	0.137358	0	0.0378342	0.049	0.178985	1.0347
CGGA/CGGA_693	0	0.0172304	0.0134949	0.0237924	0	0.0252557	0	0.0398551	0	0	0	0.0728674	0.00412253	0.113999	0.00935929	0.393739	0	0	0	0.236965	0.0179586	0.0313607	0.027	0.222498	1.03599
CGGA/CGGA_699	0.0319972	0	0	0.00820379	0	0.0447822	0	0.079903	0	0	0	0.0173351	0.0989755	0.149189	0.00959268	0.277152	0	0	0	0.220802	0.0196241	0.0424441	0.043	0.190023	1.03973
CGGA/CGGA_709	0.0188784	0	0	0.00114796	0	0.0866654	0	0.0770881	0	0	0	0.0362698	0.0640794	0.0702797	0.0071577	0.555697	0	0	0	0	0.0547187	0.0280177	0.089	0.138331	1.07112
CGGA/CGGA_713	0.0307581	0	0.00511685	0.157328	0	0	0.0351612	0.111596	0	0	0.0480645	0.00753699	0	0.130328	0.0650094	0.33326	0	0	0.0758407	0	0	0	0.038	0.197475	1.01312
CGGA/CGGA_714	0.0859101	0	0	0	0	0.265028	0	0.0221565	0.0116436	0	0.0772653	0.00428507	0.0294866	0.0117214	0	0.386353	0	0	0.0943476	0	0	0.0118026	0.226	0.0793149	1.05857
CGGA/CGGA_729	0.0464054	0	0.00263793	0.0339761	0	0.0644218	0	0.0540143	0.0161087	0	0.110996	0	0.011455	0.170078	0	0.380294	0	0.0339092	0.0234531	0	0	0.0522501	0.085	0.144889	1.0509
CGGA/CGGA_741	0.0148799	0	0.037838	0	0	0.000917905	0	0.0646983	0	0	0	0.0305386	0	0.166018	0.00926465	0.292929	0	0	0	0.265893	0.104816	0.0122063	0.061	0.16605	1.06578
CGGA/CGGA_764	0.0230834	0	0.026921	0	0	0.022081	0	0.00423445	0.0046631	0	0.00696267	0.0270704	0	0.211186	0.0108561	0.515558	0	0	0	0.101617	0	0.0457665	0.031	0.209434	1.06125
CGGA/CGGA_775	0	0.0210659	0.0090411	0.0224686	0	0.0724939	0	0.0165387	0	0	0.0227739	0.0389748	0	0.196558	0.0102249	0.49662	0	0	0.0494914	0	0	0.043749	0.019	0.244627	1.02236
CGGA/CGGA_778	0.128567	0	0.0293398	0.0439476	0	0.0187163	0	0.0324138	0	0	0	0.0509236	0.146573	0	0	0.493468	0	0	0.056051	0	0	0	0.343	0.0525195	1.09028
CGGA/CGGA_907	0.0920645	0	0	0.0992548	0	0.0695431	0	0	0.0501537	0	0.0756721	0	0.0759289	0.141932	0.0462748	0.285116	0	0	0	0.0356152	0	0.0284455	0.018	0.245996	0.9922
CGGA/CGGA_253	0.00990276	0	0	0.0539417	0	0.0175205	0	0.0538563	0	0	0	0.0524449	0.113634	0	0.0199388	0.336929	0	0	0	0.263507	0.0753782	0.00294667	0.091	0.135476	1.06849
CGGA/CGGA_258	0.0376692	0	0	0.143453	0	0.00892317	0	0.0250929	0.00746743	0	0	0.0899843	0.0456854	0	0.0164126	0.350017	0	0	0	0.202668	0.0480347	0.0245918	0.132	0.112267	1.07184
CGGA/CGGA_271	0.0652931	0	0	0	0	0.0994567	0	0	0.049102	0	0.107283	0	0.0148979	0	0.00340311	0.399762	0.00318912	0	0.133145	0	0.0946368	0.0298312	0.302	0.0625253	1.06368
CGGA/CGGA_281	0.0419982	0	0	0.0247217	0	0.123356	0	0.00724779	0.094012	0	0.104405	0	0.0398434	0.087092	0.00376064	0.19638	0	0	0.213498	0	0.0636854	0	0.236	0.0771561	1.04834
CGGA/CGGA_285	0.0495116	0	0.114645	0.0139327	0	0.184879	0	0.0329497	0.0284207	0	0	0.085739	0.0310104	0	0.00216353	0.152693	0.0379617	0	0	0.266094	0	0	0.487	0.026411	1.09913
CGGA/CGGA_316	0	0.0042263	0.039682	0.0851533	0	0	0	0.0296241	0	0	0.0151028	0.0267178	0.0130883	0	0.0217173	0.486221	0.0768996	0	0	0.186385	0	0.0151832	0.131	0.112498	1.07642
CGGA/CGGA_317	0.0658029	0	0.0246121	0.0800648	0	0	0	0.0137517	0.0151196	0	0.00932213	0.0172817	0.050858	0	0	0.281926	0.17826	0	0	0.263001	0	0	0.266	0.0708881	1.08507
CGGA/CGGA_321	0.0380699	0	0.00811033	0.00764919	0	0.0551907	0	0.0105239	0	0	0	0.0410607	0.131415	0	0.0383478	0.344707	0.0839559	0	0	0.189552	0.0513557	6.19618e-05	0.164	0.0962562	1.07467
CGGA/CGGA_357	0.0479229	0	0	0.021199	0	0.144878	0	0.0596028	0.0761817	0	0.0842937	0	0.0171225	0.0593625	0	0.254727	0	0.0131526	0.20535	0	0	0.0162076	0.344	0.0520611	1.05906
CGGA/CGGA_365	0.113547	0	0.0591904	0.0715257	0	0.0908032	0	0.0771621	0	0	0	0.0730389	0.185088	0	0	0.308223	0	0	0.0214216	0	0	0	0.507	0.0224146	1.08024
CGGA/CGGA_379	0.0272044	0	0	0.0127125	0.00938644	0.00897567	0	0.0116889	0	0	0	0.0281405	0.0191502	0	0.00989977	0.604432	0	0	0	0.203684	0.0398986	0.0248275	0.057	0.169129	1.07587
CGGA/CGGA_396	0.145512	0	0.0342914	0.116324	0	0	0	0.237938	0	0	0.0395606	0.04393	0.0156036	0	0.00206491	0.171385	0	0	0	0.15671	0.036681	0	0.643	0.0039682	1.09658
CGGA/CGGA_399	0.0398935	0	0	0.11108	0	0.018105	0	0.0128377	0.0299154	0	0.00834061	0.0407417	0.129364	0	0.00843964	0.11586	0.00849619	0	0	0.422595	0.0208619	0.0334683	0.307	0.0604661	1.1402
CGGA/CGGA_402	0.0448006	0	0.0158424	0.0676529	0	0.0800114	0	0	0	0	0	0.0468342	0.138996	0	0.00573574	0.450048	0	0	0.0847965	0	0.0274711	0.0378107	0.2	0.0858758	1.0701
CGGA/CGGA_407	0.0843629	0	0	0.0169734	0	0.144569	0	0.00932799	0.0969842	0	0.0327943	0.0296543	0.0258231	0	0.00622246	0.346202	0.00779078	0	0.158889	0	0.0230419	0.017364	0.171	0.0945438	1.04442
CGGA/CGGA_433	0.0351228	0	0	0.0783067	0	0	0	0.060173	0	0	0	0.0844976	0	0	0.0269151	0.623278	0.0515828	0	0	0.0401239	0	0	0.106	0.127043	1.0816
CGGA/CGGA_434	0.02907	0	0.0178665	0.0831568	0	0.0265921	0	0.00582874	0	0	0	0.0372089	0.141788	0	0.0124529	0.40434	0	0	0	0.230552	0	0.0111442	0.136	0.10982	1.07987
CGGA/CGGA_441	0.00758735	0	0.0555282	0	0	0.147498	0	0.112983	0	0	0	0.0924106	0.0570845	0	0	0.0133414	0.0594164	0	0	0.401075	0.0489492	0.00412657	0.252	0.0750812	1.12595
CGGA/CGGA_447	0.0341772	0	0	0.0558914	0	0.0587197	0	0.0298766	7.39208e-05	0	0	0.0678018	0.0697662	0	0.0445975	0.266815	0.0120583	0	0	0.231606	0.118031	0.0105855	0.089	0.138688	1.05513
CGGA/CGGA_459	0.0635153	0	0.0156227	0.053547	0	0.0505939	0	0	0.036799	0	0.0175386	0.0350386	0.0779195	0	0.00590669	0.436974	0.00715371	0	0.152411	0	0	0.0469798	0.083	0.146312	1.03533
CGGA/CGGA_461	0.232978	0	0.0137316	0.158253	0	0.046082	0	0.00984165	0.0520737	0	0.0836524	0.003461	0.036676	0.110289	0	0.136987	0	0	0.115975	0	0	0	0.411	0.0377944	1.07063
CGGA/CGGA_469	0.082634	0	0.00230192	0	0	0.0776895	0	0	0	0	0	0.0304964	0.158793	0	0.0241375	0.298258	0.124547	0	0	0.184637	0.0165061	0	0.136	0.109968	1.06203
CGGA/CGGA_505	0.0814199	0	0	0.02209	0	0.163692	0	0.0187621	0.01805	0	0.0780739	0.0422394	0.0759235	0	0.0153633	0.326541	0.0244219	0	0.0620279	0	0	0.0713953	0.165	0.09606	1.05215
CGGA/CGGA_522	0.0626242	0	0	0.0215102	0	0.0926547	0	0.035989	0.00432893	0	0	0.0677707	0.0542124	0	0.000306557	0.416913	0.0491123	0	0	0.185053	0.00952488	0	0.166	0.095644	1.07648
CGGA/CGGA_542	0	0.0205131	0.00348518	0.068202	0	0.133279	0	0.0397571	0.111046	0	0.0600033	0	0.0494816	0.0984714	0	0.0548833	0	0	0.360878	0	0	0	0.507	0.0226784	1.08055
CGGA/CGGA_544	0.064547	0	0	0.0247501	0	0.102933	0	0.000121407	0.0121403	0	0	0.0355963	0.129211	0	0.0432664	0.480433	0.0136623	0	0.0409525	0.0523877	0	0	0.124	0.118147	1.06137
CGGA/CGGA_548	0.0411827	0	0.0291839	0.116617	0	0	0	0.0283352	0.0089772	0	0.0556294	0.0438249	0.0431052	0	0.00129007	0.276127	0.0983626	0	0	0.257365	0	0	0.351	0.0499117	1.09736
CGGA/CGGA_552	0.0332018	0	0.000949267	0.0574957	0	0.0276835	0	0.0266022	0.0194738	0	0	0.0444198	0.196647	0	0.00849573	0.179049	0	0	0	0.338817	0.0478077	0.0193577	0.086	0.14433	1.07419
CGGA/CGGA_566	0.00572981	0	0.0184054	0.150879	0	0	0	0.0286314	0.00764746	0	0.0178424	0.0313581	0.201698	0	0	0.238019	0	0	0	0.299789	0	0	0.191	0.0881505	1.09265
CGGA/CGGA_571	0.087823	0	0.0715937	0.178676	0	0	0	0.0404067	0.012528	0	0.0421894	0	0.0524441	0.0473324	0	0.325977	0	0	0	0.141029	0	0	0.325	0.0563582	1.06936
CGGA/CGGA_590	0.0180939	0	0	0.0128901	0	0.131356	0	0.0105545	0	0	0.0189869	0.0472402	0.0396692	0	0.00504295	0.215881	0.0915515	0	0	0.36478	0.0199514	0.0240025	0.116	0.122657	1.08842
CGGA/CGGA_592	0.0365207	0	0.0099866	0.0746474	0	0	0	0	0.0448921	0	0	0.027811	0.150033	0	0.00265363	0.0302888	0	0	0	0.537192	0.0859747	0	0.224	0.0801137	1.17781
CGGA/CGGA_595	0.0811758	0	0	0.133927	0	0.0636704	0	0.0251328	0.0470071	0	0.0943231	0	0.0747997	0.0194717	0.00987415	0.436394	0	0	0.0142242	0	0	0	0.325	0.0563755	1.0809
CGGA/CGGA_626	0	0	0.109143	0.0745246	0	0.0104822	0	0.0529059	0	0	0	0.12336	0.0628175	0	0.0318943	0.432858	0	0	0.000712706	0.0535474	0	0.0477543	0.19	0.0885105	1.07115
CGGA/CGGA_648	0.0980355	0	0	0.146217	0	0	0	0.0526334	0	0	0.00669711	0.000477241	0.0913646	0	0	0.253437	0.0143146	0	0	0.336824	0	0	0.241	0.0765491	1.09579
CGGA/CGGA_673	0.0296608	0	0.0238306	0.0324197	0	0.0420462	0	0.0146682	0.0136398	0	0.0399083	0	0.110127	0	0.00226594	0.234314	0.0765449	0	0	0.380574	0	0	0.165	0.0961039	1.10158
CGGA/CGGA_688	0.0651208	0	0	0.0927255	0	0	0	0.0462932	0	0	0	0.0855023	0.106686	0	0.0463557	0.250056	0.142948	0	0	0.11287	0.00354325	0.0478994	0.131	0.112552	1.0517
CGGA/CGGA_692	0.0628991	0	0.173953	0.0158895	0	0.0529633	0	0.025945	0	0	0.00397794	0	0.157254	0	0	0.208716	0	0	0	0.298403	0	0	0.396	0.0409879	1.09358
CGGA/CGGA_708	0.11445	0	0.0151054	0.0136697	0	0.150757	0	0	0.0368817	0	0.122641	0	0.0212297	0.0492202	0	0.279826	0.00241823	0	0.193801	0	0	0	0.281	0.0666637	1.05431
CGGA/CGGA_711	0.0482138	0	0	0.071566	0.00730343	0	0	0.0447572	0	0	0	0.0303881	0.147652	0	0	0.13319	0	0	0	0.408732	0.087618	0.0205789	0.225	0.0796011	1.12552
CGGA/CGGA_712	0.0770241	0	0.0305145	0.0711746	0	0.00186556	0	0.00727854	0.00604689	0	0.0211041	0.0135964	0.150087	0	0	0.419401	0	0	0	0.201907	0	0	0.162	0.0977621	1.07869
CGGA/CGGA_718	0.0644868	0	0.00654949	0.151066	0	0.0607827	0	0.00703457	0.0600771	0	0.126914	0	0.0101204	0.0275407	0.000924693	0.311066	0.0131112	0	0.0832351	0	0	0.0770915	0.276	0.0675267	1.06678
CGGA/CGGA_736	0.077299	0	0.0440384	0.120687	0	0.00817649	0	0.0333748	0	0	0.0673889	0	0.214069	0	0	0.314685	0	0	0.117479	0.000419068	0	0.00238332	0.325	0.0563459	1.06513
CGGA/CGGA_743	0.04816	0	0	0.157194	0	0.0950174	0	0	0.0648343	0	0	0.0476086	0.10572	0	0.0483515	0.339223	0.00890327	0	0.0628354	0	0	0.022153	0.224	0.0805902	1.05941
CGGA/CGGA_746	0	0.0114515	0	0.0179416	0	0.0828303	0	0	0.00415936	0	0	0.1024	0	0	0.0837092	0.47575	0.103114	0	0.0431088	0	0.023319	0.0522164	0.129	0.114315	1.07107
CGGA/CGGA_753	0.0776433	0	0.014071	0.0508249	0	0.0843278	0	0	0.015571	0	0.0434721	0.00650827	0.156516	0	0	0.419408	0	0	0	0.131658	0	0	0.123	0.118856	1.05746
CGGA/CGGA_767	0	0.0118069	0.0193781	0.0745917	0	0	0	0.0623671	0	0	0	0.0687203	0	0.114386	0.0214825	0.481019	0	0	0	0.122405	0	0.0238434	0.023	0.232724	1.02204
CGGA/CGGA_770	0.196457	0	0.030477	0.180988	0	0	0	0.158955	0	0	0.0377515	0.0270059	0.09036	0.0806265	0	0.16491	0	0	0.0324691	0	0	0	0.449	0.0320182	1.07501
CGGA/CGGA_776	0	0.0151831	0.003587	0.0408928	0	0.00914059	0	0.0533415	0	0	0.00195782	0.0130087	0.108733	0	0	0.398104	0	0	0	0.294201	0.0618498	0	0.125	0.117181	1.08817
CGGA/CGGA_784	0.103309	0	0.0453774	0.0744543	0	0.104807	0	0.0366827	0	0	0	0.0613755	0.0232406	0	0	0.331065	0	0	0	0.219689	0	0	0.368	0.0476813	1.08932
CGGA/CGGA_792	0.122113	0	0	0.00808805	0	0.142941	0	0	0.027965	0	0.00750723	0.052647	0.0646714	0.0126219	0	0.452433	0	0	0	0.108184	0	0.000828059	0.136	0.109878	1.06273
CGGA/CGGA_1046-1	0.260781	0	0.0496081	0	0	0.206061	0	0	0.127935	0	0.149527	0	0.0257908	0	0	0.0658767	0.017766	0	0	0.068313	0.0277176	0.000623557	0.464	0.0298287	1.08926
CGGA/CGGA_249	0	0.089516	0.013954	0.0498926	0	0.0661829	0	0.00680885	0.0790531	0	0.100443	0	0.0384708	0.112044	0	0.351275	0	0	0	0.0525955	0	0.0397643	0.119	0.120858	1.05014
CGGA/CGGA_331	0.0404405	0	0	0.0757486	0	0.114812	0	0.00209356	0	0	0	0.0630424	0.0454789	0	0.00249428	0.475449	0	0	0	0.150719	0	0.0297212	0.128	0.115264	1.07062
CGGA/CGGA_334	0.0501028	0	0.0580219	0.132774	0	0.0169277	0	0	0.0731533	0	0.0193561	0.0152846	0.159582	0	0.00537871	0.332101	0	0	0	0.137319	0	0	0.264	0.0722504	1.06497
CGGA/CGGA_353	0.0417376	0.00973602	0	0.159689	0	0.0782022	0	0	0.0385293	0	0	0.058796	0.144889	0	0	0.413198	0	0	0.0552223	0	0	0	0.362	0.0487776	1.08328
CGGA/CGGA_354	0	0	0	0.0188333	0	0.0721322	0	0.0401627	0	0	0	0.0784467	0.139169	0	0.0201286	0.213215	0	0	0	0.379155	0.0387565	0	0.2	0.0861268	1.1237
CGGA/CGGA_405	0	0.0325438	0.0109052	0.0119667	0	0.180709	0	0.0391088	0.0795432	0	0.145114	0	0.0388339	0.00706115	0	0.444671	0	0.00213719	0	0.00259665	0	0.00480847	0.23	0.0782831	1.07513
CGGA/CGGA_412	0	0.0429209	0.0448296	0.0912907	0	0.0932913	0	0.0285201	0.0718826	0	0	0.0758668	0.0245593	0	0	0.137874	0.00251973	0	0	0.367321	0.019124	0	0.499	0.02487	1.13886
CGGA/CGGA_476	0.0504978	0	0	0.037701	0	0.134461	0	0	0.01795	0	0	0.0187441	0.0905423	0	0.0307284	0.525533	0	0	0.0395064	0	0	0.054336	0.059	0.167029	1.04261
CGGA/CGGA_260	0.0881136	0	0	0.108064	0	0.0762901	0	0.054959	0	0	0	0.046529	0.0113772	0.130152	0.00631609	0.339094	0	0	0	0.139105	0	0	0.098	0.132209	1.05401
CGGA/CGGA_364	0	0.0116905	0.0169084	0.0171173	0	0.162442	0	0.0619667	0.0399879	0	0	0.0932079	0.0677465	0	0.0260822	0.255538	0.0137264	0	0	0.204459	0.0291267	0	0.369	0.0471426	1.09022
CGGA/CGGA_403	0.0493227	0	0	0.0624051	0	0.0970456	0	0.0196475	0.0436282	0	0	0.0526477	0.0692471	0	0.0310514	0.513847	0	0	0	0.0335059	0	0.0276513	0.089	0.138796	1.05379
CGGA/CGGA_489	0.0294185	0	0.00602526	0.0645202	0	0.00338353	0	0.0143373	0.0231542	0	0	0.0557132	0.0818724	0.111649	0.0458087	0.52487	0.0075938	0	0	0.0186631	0	0.0129904	0.029	0.219397	1.03284
CGGA/CGGA_508	0.0924221	0	0.00232892	0.0525704	0	0.189347	0	0	0.105883	0	0.0335697	0.0656456	0.0950729	0.0752051	0	0.2377	0	0	0.0502551	0	0	0	0.405	0.0392098	1.0761
CGGA/CGGA_558	0.0332864	0	0.00222261	0.0606509	0	0.0638329	0	0.047676	0.00974471	0	0	0.0713426	0.0673294	0.00538622	0	0.549439	0	0	0	0.0345118	0	0.0545776	0.14	0.108059	1.07915
CGGA/CGGA_231	0	0.091044	0.0404323	0.0265265	0	0.124443	0	0.0661901	0	0	0	0.111805	0.0156167	0.0674618	0.00417658	0.347331	0.0156547	0	0	0.0807396	0	0.00857997	0.145	0.104688	1.05769
CGGA/CGGA_329	0	0.101328	0	0	0	0.108658	0	0.01649	0.0733647	0	0.146313	0	0.0258545	0.0993433	0.000128275	0.318932	0	0	0	0.0881826	0	0.0214058	0.144	0.105624	1.05599
CGGA/CGGA_351	0.0792769	0	0	0.171285	0	0.0053457	0	0.0368208	0	0	0	0.0644011	0.0281456	0	0.0287632	0.428656	0.0522202	0	0.0808484	0.00449173	0	0.0197453	0.119	0.120852	1.04716
CGGA/CGGA_352	0	0.0599594	0.021666	0.120835	0	0.0914516	0	0	0.101919	0	0	0.105449	0.0469477	0	0.0134876	0.0971764	0.000164102	0	0	0.329128	0.0118164	0	0.692	-0.00189249	1.15256
CGGA/CGGA_391	0	0.0352026	0.0181152	0.044839	0	0.0761892	0	0.00821025	0.0328234	0	0	0.0424587	0.0306784	0.126359	0	0.474294	0	0	0	0.0365578	0	0.0742728	0.059	0.166951	1.05267
CGGA/CGGA_393	0.0601217	0	0	0.160749	0	0	0.0297372	0.0568756	0	0	0.0241623	0.0160133	0.0220387	0	0.00103685	0.516682	0	0	0.0924883	0	0	0.0200943	0.138	0.108554	1.059
CGGA/CGGA_438	0	0.0481672	0.00887128	0.0437025	0	0.130367	0	0.0101795	0.0873816	0	0.103231	0	0.0220606	0.0473367	0.0193541	0.446485	0	0	0.00127357	0.000298891	0	0.0312908	0.106	0.127112	1.05191
CGGA/CGGA_498	0.108716	0	0.000211032	0.10522	0	0.0782117	0	0	0.0278166	0	0	0.0514052	0.186985	0	0	0.3871	0	0	0.0543339	0	0	0	0.259	0.0734994	1.06977
CGGA/CGGA_513	0	0.0336935	0	0.0426792	0	0.208671	0	0.00542746	0.0395581	0	0.0184951	0	0.0099239	0	0.0412747	0.502829	0	0	0.0974479	0	0	0	0.278	0.0671333	1.07626
CGGA/CGGA_562	0.0285186	0	0	0.0721661	0	0.0520945	0	0.0299318	0.0282131	0	0	0.0429271	0	0	0.0363175	0.386057	0	0	0	0.230532	0.058743	0.0344988	0.082	0.147313	1.05462
CGGA/CGGA_577	0.11425	0	0	0	0	0.275465	0	0	0.0348563	0	0.00483194	0.0614119	0.0402734	0	0	0.406154	0	0.00167064	0.0610867	0	0	0	0.55	0.0171392	1.0901
CGGA/CGGA_596	0.09733	0	0	0	0	0.0816918	0	0	0	0	0.0186164	0.0257611	0.229258	0	0	0.43078	0	0.00387925	0.0951298	0	0.0143162	0.00323717	0.134	0.111459	1.06427
CGGA/CGGA_156	0.0981095	0	0.0510765	0.0796461	0	0.0482652	0.00202499	0.0324436	0.0222591	0	0.122241	0	0.0131723	0.0568244	0.0100868	0.422568	0	0	0	0.0412827	0	0	0.208	0.0839062	1.06589
CGGA/CGGA_178	0.0551087	0	0	0	0	0.238267	0	0.0572577	0.0646574	0	0.0496285	0.0668005	0.087939	0	0.0366209	0.255197	0	0.0084228	0	0.0469003	0	0.0331994	0.317	0.058162	1.07144
CGGA/CGGA_205	0.0218872	0	0	0.0745317	0.0116077	0	0.00278684	0.00814707	0	0.00197404	0	0.0307413	0.0850212	0	0.0151847	0.650122	0	0	0.0979962	0	0	0	0.101	0.130277	1.08161
CGGA/CGGA_210	0	0	0.0193367	0	0	0.0551393	0	0.0601747	0.00131128	0	0	0.0536551	0	0.138147	0.0131562	0.294712	0.0228606	0	0	0.253032	0.0710266	0.0174484	0.085	0.145102	1.07027
CGGA/CGGA_218	0.0944945	0	0	0	0	0.0949212	0	0.0880724	0	0	0	0.09592	0.0414623	0	0	0.29403	0.101279	0	0	0.189821	0	0	0.437	0.0340515	1.09411
CGGA/CGGA_255	0.0681908	0	0	0.0734209	0	0.0634477	0	0.0636557	0	0	0.014511	0.0118161	0.0992551	0.0288737	0.043442	0.363649	0	0	0	0.0412742	0.0144683	0.113996	0.041	0.19421	1.02065
CGGA/CGGA_264	0.121711	0	0	0	0.00218686	0	0	0.0201998	0.0247991	0	0	0.100532	0	0.264313	0.0019083	0.278342	0	0	0	0.186008	0	0	0.069	0.156773	1.07663
CGGA/CGGA_308	0.0970132	0	0.108817	0	0	0.0356267	0	0.0157074	0	0	0	0.0561405	0.161496	0	0	0.363212	0	0.00495665	0	0.141677	0.0153535	0	0.305	0.0617803	1.07801
CGGA/CGGA_311	0.0294686	0	0	0	0	0.252581	0	0.0218817	0.0738457	0	0.0947338	0	0.0242522	0.0788601	0	0.0472382	0	0.0063492	0.268839	0	0.101951	0	0.608	0.00795579	1.08046
CGGA/CGGA_324	0.0668219	0	0	0.0989633	0	0	0	0.0825403	0	0	0	0.0962637	0	0.0414702	0.0746281	0.367643	0.0602964	0	0.0701036	0	0.0253631	0.0159066	0.09	0.137464	1.04045
CGGA/CGGA_335	0	0	0.00382442	0.0275385	0	0.169557	0	0.0212735	0.0519306	0	0.173811	0	0	0.139731	0	0.389365	0	0	0	0.00724993	0	0.0157187	0.19	0.0888639	1.08418
CGGA/CGGA_345	0.065448	0	0	0.0255269	0	0.0482171	0	0.0422685	0.0473587	0.00485836	0	0.0725588	0	0.0665322	0.0261194	0.412077	0	0	0	0.160908	0	0.0281269	0.124	0.118466	1.06791
CGGA/CGGA_346	0.0118768	0	0	0.0467105	0	0	0	0.0499091	0	0	0	0.0514251	0	0.0869882	0.0155916	0.442157	0	0	0	0.197751	0.0770089	0.0205823	0.031	0.211004	1.03685
CGGA/CGGA_366	0	0	0.0861496	0	0	0.0605458	0	0.0322726	0	0	0	0.0358698	0	0	0.00823646	0.420215	0.00433381	0	0	0.272909	0.0338998	0.0455684	0.134	0.111291	1.08264
CGGA/CGGA_371	0	0.0658802	0	0.0161718	0	0.0824952	0	0.0779722	0.08858	0	0.12243	0	0.0347852	0.215343	0.0517076	0.130216	0	0	0	0.112578	0	0.00184072	0.089	0.139354	1.0423
CGGA/CGGA_401	0	0	0.0216552	0	0	0.158173	0	0	0.0732854	0	0.0578931	0	0	0.271791	0.017188	0.389961	0	0	0.010053	0	0	0	0.1	0.131528	1.07787
CGGA/CGGA_436	0.0482158	0	0	0.0275232	0	0.0754987	0	0.0255976	0	0	0.0467094	0.00046973	0	0.160426	0.040351	0.480665	0	0	0.0603922	0	0	0.0341511	0.052	0.176294	1.04689
CGGA/CGGA_464	0.024193	0	0	0	0	0.052242	0	0.0126261	0.0447188	0	0.0706534	0	0	0.287118	0	0.430817	0	0.0143101	0.0284488	0	0	0.0348729	0.034	0.199465	1.05604
CGGA/CGGA_504	0.0927545	0	0	0.00400326	0	0.130237	0	0.00543143	0	0	0.0679698	0.0261014	0.117568	0	0	0.422536	0	0.0214468	0.0918392	0	0.000322098	0.0197903	0.304	0.0619431	1.07157
CGGA/CGGA_628	0.0981469	0	0	0.0568035	0	0	0.0014136	0.0478061	0	0.0138457	0	0.0344492	0.00904394	0.128485	0.0472969	0.403165	0.0195402	0	0	0.0935982	0	0.0464051	0.031	0.211845	1.02215
CGGA/CGGA_734	0	0.0258874	0.0145427	0.0207755	0	0.134692	0	0.0453431	0.0669934	0	0.107567	0.00158085	0.0282314	0.0192289	0	0.425765	0	0.0086582	0.0996887	0	0	0.00104589	0.236	0.0772551	1.06286
CGGA/CGGA_275	0.0189547	0	0	0	0	0.301908	0	0.125391	0.0600055	0	0	0.0302611	0.0678565	0	0	0.0112021	0	0.100521	0	0.100184	0.183717	0	0.881	-0.0229958	1.10944
CGGA/CGGA_387	0.0749098	0	0	0.0149051	0	0.201727	0	0.0491604	0.0193639	0	0.0924995	0.0396174	0.0461376	0	0	0.398098	0	0	0	0.0288478	0.0347331	0	0.321	0.0571887	1.07762
CGGA/CGGA_484	0.041421	0	0.204697	0.072581	0.00726128	0.0561996	0	0.0109264	0	0	0.0134662	0.0441844	0.00961228	0	0	0.487251	0	0	0.0480819	0	0.00431852	0	0.349	0.0502234	1.07269
CGGA/CGGA_511	0.0177373	0	0	0.0217375	0	0.0282767	0	0.0582015	0.00173391	0	0	0.0410754	0.255506	0	0	0	0	0	0	0.542238	0.0182937	0.0151995	0.221	0.0813432	1.18898
CGGA/CGGA_579	0.201731	0	0.11543	0	0	0.115514	0	0.0577099	0	0	0	0.0664136	0.0239502	0	0	0.372058	0	0.0211394	0	0.0260543	0	0	0.385	0.0439993	1.07016
CGGA/CGGA_589	0.0448084	0	0	0	0.0125922	0.0522343	0	0.00562047	0	0	0	0.0654801	0.27862	0	0.0164195	0.285276	0	0	0	0.163577	0.0753726	0	0.172	0.09421	1.08178
CGGA/CGGA_639	0.0837364	0	0.0256996	0.0351765	0	0.163435	0	0.0795996	0	0	0	0.135179	0.0202567	0	0.00519919	0.38327	0.0207284	0.0113251	0	0.0363943	0	0	0.337	0.0540424	1.0834
CGGA/CGGA_672	0.0253742	0	0	0	0	0.263558	0	0.0592675	0.13391	0	0	0.0348833	0.0415621	0.0652789	0.00580531	0.031808	0	0	0.0993648	0	0.231021	0.0081678	0.489	0.0261572	1.07973
CGGA/CGGA_868	0.0636983	0	0	0.107034	0	0.175476	0	0	0.046873	0	0	0.0499491	0.0147927	0	0.0775673	0.365857	0	0.0144543	0.084299	0	0	0	0.214	0.0823108	1.06039
CGGA/CGGA_191	0.0896237	0	0.0666006	0.191659	0	0.00690607	0.0197505	0	0.0353632	0	0.100074	0	0.0868796	0	0	0.38136	0	0	0	0.0217833	0	0	0.337	0.054054	1.07271
CGGA/CGGA_266	0.0518299	0	0	0.00844754	0	0.0198783	0	0.0473779	0	0	0	0.0483338	0	0.181477	0.00735825	0.335252	0	0	0	0.222797	0.0379774	0.0392713	0.034	0.199877	1.04765
CGGA/CGGA_282	0	0.0286667	0.020007	0.0066709	0	0.0728697	0	0.0157038	0.0103755	0	0	0.047121	0	0	0.0455338	0.420975	0.110593	0.0107795	0.176479	0	0	0.0342255	0.154	0.100015	1.05496
CGGA/CGGA_291	0.0224614	0	0.00636006	0.0234624	0	0.156514	0	0.0326143	0	0	0	0.0688855	0.0380326	0	0	0.59541	0	0	0	0.0562598	0	0	0.176	0.0926651	1.09057
CGGA/CGGA_296	0.00468381	0	0	0.00361394	0	0.045511	0	0.0332835	0	0.0111404	0	0.0584341	0.0910755	0	0.0353538	0.347721	0.00290011	0	0	0.284974	0.0813097	0	0.083	0.146336	1.07207
CGGA/CGGA_312	0.0803153	0	0.0131334	0.00689669	0.0065138	0.0825167	0	0	0	0	0	0.120379	0.0280971	0	0.00201833	0.452608	0.0456085	0	0	0.161913	0	0	0.162	0.0974541	1.08555
CGGA/CGGA_315	0.0335764	0	0.0407551	0.0520686	0	0.0360639	0	0.0397745	0	0	0	0.0612232	0.142932	0	0	0.0822302	0	0	0	0.400096	0	0.111281	0.368	0.0474636	1.14787
CGGA/CGGA_347	0.0112768	0	0.134521	0	0.0376189	0.128392	0	0.057455	0	0	0.0345843	0.0443143	0.0465536	0	0	0.216036	0	0.00310213	0	0.248344	0.0378026	0	0.348	0.0510136	1.07861
CGGA/CGGA_348	0.0422883	0	0	0.0129873	0	0.0632868	0	0	0	0	0.0263583	0.0300736	0.200002	0	0	0.286357	0	0.0110589	0	0.271351	0.0562376	0	0.212	0.0830551	1.0951
CGGA/CGGA_378	0.0697244	0	0.105958	0	0.00355451	0.123093	0	0	0	0	0.0173599	0.0657925	0.00384884	0	0	0.438825	0	0.0520552	0	0	0.119788	0	0.418	0.0368843	1.07807
CGGA/CGGA_395	0	0	0.0687431	0	0	0.112666	0	0.0766959	0	0	0	0.0405718	0.148774	0	0	0.0744714	0.0333346	0	0	0.374102	0.0706416	0	0.251	0.0755448	1.10454
CGGA/CGGA_398	0.056759	0	0	0.0181232	0	0.141292	0	0	0.0571844	0	0.11873	0	0.031552	0	0.00715629	0.451331	0.0904145	0	0	0.000441243	0.0251034	0.00191363	0.139	0.108361	1.05866
CGGA/CGGA_411	0.129378	0	0	0.00443737	0	0.200808	0	0	0.0343563	0	0.0407062	0.021731	0.0275758	0	0	0.491854	0	0.0168485	0	0.0323044	0	0	0.324	0.0567837	1.08333
CGGA/CGGA_415	0.262683	0	0.0820477	0	0	0.0901172	0	0.00285906	0.0257775	0	0	0.116815	0.0255103	0	0	0.198957	0	0.0400519	0	0.0938243	0.0572814	0.00407445	0.561	0.0152411	1.08883
CGGA/CGGA_418	0.120738	0	0.0879438	0.0159842	0	0.0693018	0	0.0807721	0	0	0	0.0625577	0.0218164	0	0.0124514	0.165527	0.00241447	0	0	0.360493	0	0	0.409	0.0380999	1.12106
CGGA/CGGA_440	0	0	0	0	0	0.0271611	0	0.034775	0	0	0	0.0390721	0.0961588	0	0.0361359	0.432625	0	0	0	0.230902	0.0994216	0.00374876	0.078	0.149544	1.06905
CGGA/CGGA_455	0.0157951	0	0	0	0	0.239451	0	0.000692866	0.0888637	0	0.15737	0	0.0384232	0.00478745	0	0.273681	0	0.0442354	0.136701	0	0	0	0.45	0.0318392	1.07661
CGGA/CGGA_500	0	0.0206847	0.0162844	0.0152379	0	0.046032	0	0.119043	0	0	0	0.069313	0.0246138	0	0.0025186	0.385429	0.0070177	0	0	0.291912	0.00191456	0	0.341	0.0532904	1.11657
CGGA/CGGA_514	0	0	0.00417069	0	0	0.0657601	0	0.149778	0	0	0	0.067279	0.0423278	0	0	0.140651	0	0.00576842	0	0.405097	0.119168	0	0.366	0.0482972	1.1453
CGGA/CGGA_519	0.00280524	0	0	0.0492645	0	0.177987	0	0.0974853	0	0	0.0928503	0.0174506	0.0736287	0	0	0.434655	0	0	0	0.0232612	0.0306125	0	0.305	0.0616299	1.08172
CGGA/CGGA_523	0.0420845	0	0.00251897	0.0482272	0	0.145899	0	0	0.0320343	0	0	0.079146	0.044041	0	0	0.160253	0	0	0	0.387605	0.0581912	0	0.556	0.0165161	1.15663
CGGA/CGGA_528	0.0410321	0	0	0.00454002	0	0.124184	0	0.0112577	0.0137309	0	0.0668141	0.0399605	0.0321501	0	0	0.50526	0	0.0127569	0	0.148314	0	0	0.235	0.077319	1.09049
CGGA/CGGA_610	0	0.0052545	0	0	0.0325354	0.0650647	0	0.0994506	0	0	0	0.0516797	0.022084	0	0.0277402	0.31198	0.00383606	0	0	0.380375	0	0	0.265	0.0715237	1.12747
CGGA/CGGA_615	0.114894	0	0.00646092	0.017893	0	0.162567	0	0.0616287	0.0149012	0	0.0381254	0.0708556	0.0491473	0	0	0.302917	0.011494	0.0220599	0	0.127056	0	0	0.31	0.0601811	1.07189
CGGA/CGGA_623	0.0532901	0	0	0	0	0.102421	0	0.070558	0	0	0	0.106082	0.0406483	0	0	0.312772	0.0681491	0.0109338	0	0.226506	0.00863888	0	0.229	0.0787757	1.08666
CGGA/CGGA_674	0.0186296	0	0.0178444	0	0.0441754	0.069676	0	0	0.117385	0	0.158038	0	0.025022	0	0	0.303764	0	0.00738387	0.067932	0	0.170149	0	0.372	0.046254	1.06803
CGGA/CGGA_706	0.0250619	0	0	0.0602375	0	0	0	0.165899	0	0	0	0.0665986	0.00912784	0	0	0	0.0606987	0	0	0.546455	0.0659217	0	0.333	0.0549552	1.20417
CGGA/CGGA_740	0.0905544	0	0	0.0325071	0	0.117072	0	0.0938184	0	0	0	0.0848172	0.0165293	0	0	0.310014	0.00853607	0.0260986	0	0.18873	0.0265052	0.00481864	0.377	0.0453423	1.08806
CGGA/CGGA_765	0.056875	0	0.04806	0.0317148	0	0.120876	0	0	0.0402152	0	0	0.0942003	0.057066	0	0.00518916	0.458832	0.0084205	0	0	0.0587588	0	0.0197918	0.131	0.113121	1.05882
CGGA/CGGA_786	0.0202612	0	0	0	0	0.349765	0	0.139917	0.0548575	0	0	0.0657206	0.0368593	0.0853559	0	0	0	0	0.174998	0	0.0722656	0	0.68	-0.000754891	1.10531
CGGA/CGGA_232	0.0500128	0	0	0.0776159	0	0.0792846	0	0	0.0518892	0	0	0.0158165	0.0534047	0	0.0192148	0.525527	0.00870289	0	0	0.0811595	0	0.0373718	0.053	0.175874	1.03817
CGGA/CGGA_259	0.0317556	0	0.0456616	0.0758593	0	0.0586475	0	0.0207504	0	0	0	0.064885	0.128283	0	0	0.419144	0	0	0	0.11942	0	0.0355936	0.146	0.104478	1.06612
CGGA/CGGA_D60	0.114138	0	0.00273387	0	0	0.232547	0	0.0268082	0.00575293	0	0	0.158716	0.0319152	0.0347351	0	0.2928	0	0.0103284	0	0.089525	0	0	0.466	0.0294589	1.10248
CGGA/CGGA_104	0.109167	0	0.0166838	0.21943	0	0	0.0109148	0	0.0369895	0	0.0842485	0	0.0342638	0	0.025843	0.429862	0	0	0.0325969	0	0	0	0.344	0.0519763	1.07904
CGGA/CGGA_462	0	0.0579941	0.0188804	0.0742049	0	0.0508096	0	0.0865569	0.0464911	0	0	0.0724587	0.0232104	0	0.0188183	0.146958	0.0302227	0	0	0.331349	0.0420461	0	0.396	0.0410249	1.11586
CGGA/CGGA_798	0	0.0690999	0.0289243	0.00531636	0	0.0789434	0	0.0377431	0	0	0	0.0567893	0.00741038	0	0	0.400471	0.0939324	0	0	0.22137	0	0	0.194	0.0874606	1.0816
CGGA/CGGA_1002	0.1497	0	0.0312957	0.0307687	0	0.0711433	0	0.0716657	0	0	0	0.0875333	0.141146	0	0.00622154	0.267621	0.0303496	0	0	0.10982	0.00273473	0	0.201	0.0854175	1.05764
CGGA/CGGA_1003	0.128418	0	0.0649225	0.0109336	0	0.0556471	0	0.151315	0	0	0	0.072881	0.0985858	0	0	0.212335	0	0	0.00909459	0	0.195867	0	0.854	-0.0196578	1.08663
CGGA/CGGA_1010	0.26063	0	0.115445	0	0	0.262516	0	0	0	0	0	0.0404527	0	0	0.0156025	0.11112	0.113	0	0.0499162	0	0	0.0313174	0.931	-0.0293761	1.08842
CGGA/CGGA_1012	0.0969798	0	0	0.00410301	0	0.0565394	0	0.0136176	0.0163838	0	0	0.0336473	0	0.181169	0	0.559938	0	0	0	0.0342438	0	0.00337813	0.006	0.411435	0.929547
CGGA/CGGA_1014	0.0535966	0	0.0139801	0.00866508	0	0.061783	0	0.062042	0	0	0	0.0610851	0.135248	0	0.0302918	0.321748	0	0	0	0.251561	0	0	0.264	0.0724715	1.09173
CGGA/CGGA_1017	0.292952	0	0.0795273	0	0	0.142348	0	0	0	0	0	0.0482384	0.132884	0	0	0.230364	0	0	0.0334224	0	0.0402644	0	0.719	-0.00582975	1.09024
CGGA/CGGA_1018	0.164797	0	0	0.0380162	0	0.0753179	0	0.100005	0	0	0	0.083503	0.0387992	0	0.00293338	0.44874	0	0	0	0.0231837	0.0190017	0.00570277	0.753	-0.00987605	1.11002
CGGA/CGGA_103	0	0.0762254	0.0318951	0	0	0.265958	0	0.0185171	0.0562673	0	0.122948	0	0.023612	0.0603369	0.00885882	0.0106088	0	0	0.229158	0	0.0429084	0.0527062	0.516	0.021252	1.07404
CGGA/CGGA_1030	0.268841	0	0.0958213	0.134048	0	0.0562814	0	0.0189726	0.00759855	0	0	0.0712218	0.0194891	0	0	0.134553	0.0355322	0	0	0.114438	0.0432038	0	0.977	-0.0411354	1.10891
CGGA/CGGA_1032	0.0854031	0	0	0.04352	0	0.146944	0	0.0472518	0	0	0.00450616	0.0307881	0	0.175682	0.00710375	0.45474	0.00406059	0	0	0	0	0	0.1	0.130569	1.06834
CGGA/CGGA_1033	0.0779103	0	0	0.0906181	0	0.164382	0	0.0264212	0.163339	0	0.176904	0	0.0583952	0	0.0183211	0.0148318	0	0	0	0.0718877	0.136989	0	0.993	-0.0494883	1.13884
CGGA/CGGA_1036	0	0.0108053	0.00959867	0.0489556	0	0.123465	0	0.0200907	0.0332857	0	0.060077	0.0110839	0.023567	0.121064	0.00729021	0.397079	0.0355118	0	0.0524338	0	0	0.0456929	0.033	0.201165	1.01902
CGGA/CGGA_1037	0.164178	0	0.0485869	0	0	0.116437	0	0.0337025	0.0686413	0	0.0666	0.103824	0.0970012	0	0	0.293978	0	0	0.00705114	0	0	0	0.445	0.0326792	1.08452
CGGA/CGGA_1041	0	0.0147532	0.0342105	0	0	0.33391	0	0	0.0404172	0	0.110408	0	0.151583	0	0.00325518	0.143944	0	0	0	0.0846678	0.0792735	0.00357815	0.349	0.0504432	1.06987
CGGA/CGGA_1048	0.05619	0	0.015756	0.0550269	0	0.0321805	0	0.0333752	0	0	0	0.0529512	0.155634	0	0.0183679	0.407067	0	0	0	0.173451	0	0	0.11	0.125021	1.06262
CGGA/CGGA_1051	0.140984	0	0.0899701	0	0	0.148688	0	0.0192664	0.0234851	0	0	0.0472993	0.10707	0	0.00734812	0.336429	0	0	0.0373331	0	0.0421269	0	0.887	-0.0234083	1.08902
CGGA/CGGA_1055	0	0.000805738	0	0.0209671	0	0.0887656	0	0	0	0	0.0436696	0	0.0596957	0	0.00813781	0.578323	0.000181052	0	0.151282	0	0.0384446	0.00972767	0.05	0.178135	1.04156
CGGA/CGGA_1057	0.020062	0	0.00501204	0.0831378	0	0.0429561	0	0.000234861	0.021234	0	0	0.0614747	0.00776273	0	0.0239591	0.705866	0.00481829	0	0.0170519	0.00387403	0	0.00255677	0.048	0.182314	1.06336
CGGA/CGGA_1058	0.0761546	0	0	0.00531552	0	0.106217	0	0	0.0100599	0	0.0692991	0	0.0934576	0	0.00819634	0.561062	0.00204841	0	0	0.0246104	0.0385251	0.00505424	0.043	0.189109	1.03578
CGGA/CGGA_106	0.0205755	0	0.00236943	0.0851196	0	0.0499189	0	0.0478992	0	0	0	0.114645	0.0634908	0	0.0029261	0.425607	0.0251963	0.00200628	0	0.0990412	0.0342559	0.0269481	0.009	0.28498	0.982854
CGGA/CGGA_1063	0.235297	0	0.164646	0.027159	0.0102297	0.0989089	0	0	0	0	0	0.0633459	0.0146173	0	0.00829716	0.171231	0	0	0	0.167065	0.019877	0.0193261	0.775	-0.012068	1.0956
CGGA/CGGA_1065	0.0870915	0	0	0.159451	0	0.115495	0	5.1009e-05	0.0128363	0	0	0.0699026	0.0395431	0	0	0.397695	0	0	0	0.0778706	0.0400633	0	0.723	-0.00616512	1.10835
CGGA/CGGA_1066	0.0878253	0	0	0.0178927	0	0.143794	0	0.00979835	0.0460252	0	0.0968999	0	0.185142	0	0.00393616	0.273898	0	0	0.0834761	0	0.0302186	0.021094	0.089	0.140369	1.02921
CGGA/CGGA_1069	0.0348588	0	0.00459173	0.0253651	0	0.0482067	0	0.00434171	0.0138029	0	0.0109418	0	0.243266	0	0.0215459	0.281919	0.00513045	0	0	0.253392	0.0359799	0.0166591	0.058	0.167368	1.05106
CGGA/CGGA_107	0	0.00519486	0.0175034	0.0237163	0	0.115873	0.00511588	0	0.0556215	0	0.226708	0	0.0465346	0.139913	0.00369133	0.138033	0	0.00399833	0	0.139202	0.0635863	0.0153088	0.395	0.0412737	1.09884
CGGA/CGGA_1075	0.0411872	0	0	0.1052	0	0.0332861	0	0.0656219	0.0523269	0	0.011487	0.0166349	0.00711725	0.0932439	0.0461045	0.457889	0	0	0.0683271	0	0	0.0015739	0.273	0.0687383	1.0798
CGGA/CGGA_108	0.00127099	0.0044523	0	0.0353955	0	0.0428428	0	0.0101677	0.0201783	0	0.0291392	0	0	0.286861	0	0.519375	0	0	0	0.0472511	0	0.00306643	0.054	0.173306	1.09336
CGGA/CGGA_1082	0.0584635	0	0.0265465	0	0	0.0688981	0	0.0473614	0	0	0.00346413	0.0523117	0.161996	0	0.0255828	0.370622	0	0	0	0.176995	0.00775826	0	0.07	0.153064	1.0447
CGGA/CGGA_1086	0.142086	0	0	0	0	0.182785	0	0.00436933	0.0132266	0	0	0.0755984	0.0227006	0.0708252	0.00713669	0.0544295	0	0	0	0.41807	0.0087725	0	0.546	0.0176973	1.16829
CGGA/CGGA_1087	0.406291	0	0	0.027787	0	0.1219	0	0.0732837	0	0	0	0.0330987	0.0424466	0	0	0.210644	0	0	0.0180202	0	0.066529	0	0.957	-0.034453	1.12192
CGGA/CGGA_1097	0.0905152	0	0	0	0	0.136283	0	0.019774	0.00178582	0	0.0325291	0.0187478	0.0472735	0	0	0.584609	0	0.000790069	0.0607988	0	0	0.00689308	0.315	0.0586638	1.09662
CGGA/CGGA_1100	0.244041	0	0.141978	0	0	0.323009	0	0	0.0422016	0	0	0.0545208	0	0.0117482	0.0472435	0	0.104781	0	0.0256078	0	0.00486879	0	0.75	-0.00949121	1.09527
CGGA/CGGA_1101	0.266061	0	0.288256	0	0	0.16566	0	0	0.0219629	0	0	0.0800497	0	0.0291946	0.0153771	0	0.0960867	0	0.0159149	0	0	0.021437	0.581	0.0119976	1.08166
CGGA/CGGA_1103	0.0762161	0	0.00156071	0	0	0.263697	0	0	0.0367735	0	0.0687177	0.0423167	0.0515626	0.0333318	0.000171013	0.378128	0	0.00742067	0.00491673	0	0.0273044	0.00788306	0.289	0.0648842	1.07361
CGGA/CGGA_1106	0.0534245	0	0	0.0329951	0	0.181721	0	0.0266871	0.0574389	0	0.0883795	0	0.0380929	0.0479342	0	0.352824	0	0.0139667	0	0.0461639	0.049636	0.0107357	0.461	0.0303083	1.08214
CGGA/CGGA_1108	0.0456318	0	0	0.0683078	0	0.0633474	0	0.0306528	0	0	0	0.0627964	0.0416173	0	0.0196887	0.556954	0	0	0	0.0929775	0.015246	0.00278053	0.042	0.191566	1.03689
CGGA/CGGA_1111	0.0560244	0	0	0.0355102	0	0.0335388	0	0.0161606	0.0321674	0	0	0.0291864	0	0.241679	0	0.521389	0	0.00983651	0	0.0234544	0	0.00105316	0	0.576073	0.817473
CGGA/CGGA_112	0.0858914	0	0	0.00837205	0	0.303867	0	0.0128414	0.0149211	0	0.0112479	0.0775779	0.0624751	0	0	0.324402	0	0	0	0.0905278	0.00514124	0.00273533	0.259	0.073473	1.07041
CGGA/CGGA_1120	0.183272	0	0.161534	0	0	0.242737	0	0.0511124	0	0	0	0.0900558	0.0114853	0	0	0.221543	0.0151691	0	0	0	0.0113858	0.0117062	0.544	0.0181209	1.07673
CGGA/CGGA_1121	0.0089156	0	0.0264631	0	0	0.0958414	0	0.029423	0.0052012	0	0.0338036	0.0249783	0.239801	0	0	0.173308	0.0500583	0.00768036	0	0.282039	0.0113381	0.0111487	0.028	0.221382	1.01876
CGGA/CGGA_1126	0	0.00253513	0.026835	0.0197305	0	0.192768	0	0.0101619	0.0726413	0	0.0891618	0.0191957	0.0396736	0	0.0476981	0.478003	0	0	0	0	0.00159618	0	0.122	0.119986	1.05709
CGGA/CGGA_1127	0.0826615	0	0	0	0	0.113172	0	0.00552999	0.0323105	0	0.0208016	0.0527002	0.155585	0	0	0.445747	0	0	0.0914925	0	0	0	0.031	0.211601	1.01086
CGGA/CGGA_1130	0.0563244	0	0.0250923	0.000484811	0	0.0749333	0	0.0659288	0	0	0	0.0865726	0.0857594	0	0.00195538	0.492238	0	0	0	0.110711	0	0	0.025	0.224101	1.01481
CGGA/CGGA_1131	0.0193186	0	0.0187201	0	0	0.179961	0	0.0389437	0	0	0.0782407	0.0922284	0.0422367	0	0	0.457962	0	0	0	0.0445622	0.00440633	0.0234194	0.598	0.00944259	1.11533
CGGA/CGGA_1132	0.0814455	0	0	0	0	0.138241	0	0	0.0367024	0	0	0.0362997	0.227072	0	0.0221133	0.309264	0	0	0.141729	0	0.00713422	0	0.251	0.0754755	1.06025
CGGA/CGGA_1134	0.0104463	0	0	0.00220095	0	0.0568821	0	0.0423404	0.00630043	0	0.0831442	0	0.0712143	0.0270128	0.00330189	0.367183	0	0.00225432	0	0.199371	0.118623	0.00972566	0.488	0.0263261	1.10761
CGGA/CGGA_1135	0.0055507	0	0	0.0269019	0	0.080179	0	0.00541009	0.0512111	0	0.0786766	0	0.0845482	0	0	0.428795	0	0.00264233	0.0392212	0	0	0.196864	0.022	0.234979	1.01724
CGGA/CGGA_1137	0.143467	0	0.0541323	0	0	0.181193	0	0.0478884	0	0	0.011258	0.041461	0.00135234	0	0.0222978	0.25587	0.108173	0	0.0746667	0	0	0.0582403	0.555	0.0165875	1.06569
CGGA/CGGA_1138	0.0224809	0	0	0.0220026	0	0.167735	0	0.149617	0	0	0.0391135	0.0790851	0.0520311	0.0109999	0.00330004	0.337455	0	0	0.0741935	0	0.0419866	0	0.656	0.00201392	1.09422
CGGA/CGGA_1141	0.1142	0	0	0.0251166	0	0.130222	0	0.0788708	0	0	0	0.072895	0.0404691	0	0	0.20644	0.031424	0	0	0.262204	0.0356323	0.00252586	0.651	0.00340196	1.11489
CGGA/CGGA_1142	0.018899	0	0	0	0	0.245329	0	0.0300271	0.0444178	0	0.0763153	0.0494487	0.0533919	0	0.00128773	0.346545	0	0	0.126783	0	0	0.00755541	0.528	0.0195524	1.08524
CGGA/CGGA_1144	0.234368	0	0.13742	0.00180041	0	0.105252	0	0.0500768	0	0	0	0.0734339	0.000365077	0	0.0110205	0.241205	0	0	0	0	0.145058	0	0.822	-0.0164496	1.087
CGGA/CGGA_1147	0.097816	0	0	0.0510028	0	0.187893	0	0	0.14122	0	0.158959	0	0.0527825	0	0.00410256	0.213033	0	0	0	0	0.0859061	0.00728411	0.133	0.111814	1.05157
CGGA/CGGA_1148	0.0576303	0	0	0.00914701	0	0.0698273	0	0.0219974	0	0	0	0.0524658	0.0871629	0	0.0123451	0.486721	0.0967431	0	0	0.0947237	0	0.0112364	0.281	0.0667777	1.09378
CGGA/CGGA_1152	0.0232346	0	0	0.0605723	0	0.0618129	0	0.0636669	0.0566015	0	0	0.0920052	0.122153	0	0.0103674	0.47798	0	0	0.0167054	0.0149009	0	0	0.027	0.223118	1.01213
CGGA/CGGA_1154	0.0930148	0	0	0.0010616	0	0.0707275	0.00240473	0	0	0	0.0441812	0.00501706	0.206561	0	0	0.419415	0	0.00228882	0.0251659	0	0	0.130162	0.009	0.296908	0.985149
CGGA/CGGA_1155	0.0836453	0	0	0.16522	0	0	0	0.0140203	0.0429957	0	0	0.0692359	0.191236	0	0	0.433646	0	0	0	0	0	0	0.086	0.143797	1.05015
CGGA/CGGA_1156	0.0292758	0	0	0.0497798	0	0.0188362	0	0.0310613	0	0	0	0.0423591	0.118039	0	0.000455999	0.312641	0	0	0	0.317564	0.0799866	0	0.047	0.185533	1.05276
CGGA/CGGA_1157	0.133875	0	0.0755141	0	0	0.111855	0	0.0517136	0	0	0	0.0586407	0.156118	0	0	0.403281	0	0	0.00900326	0	0	0	0.265	0.0714996	1.06702
CGGA/CGGA_1158	0.119941	0	0	0	0	0.104246	0	0.0479851	0	0	0	0.0514297	0.0820625	0	0.00400319	0.409053	0	0	0	0.0443155	0.136964	0	0.135	0.110901	1.05305
CGGA/CGGA_1159	0.0602959	0	0.0203118	0	0	0.076724	0	0.0286379	0	0	0	0.0484907	0.0885604	0	0.0022813	0.243447	0.0553625	0	0	0.359597	0.0162918	0	0.042	0.192237	1.04963
CGGA/CGGA_1161	0.142241	0	0.020165	0.0686519	0	0.0953829	0	0.043361	0.0307286	0	0	0.119202	0.10567	0	0	0.272647	0	0	0	0.10195	0	0	0.439	0.0336828	1.08766
CGGA/CGGA_1162	0.0215964	0	0	0	0	0.189259	0	0	0.101874	0	0.0347949	0.0860108	0.162162	0	0.0218682	0.334707	0	0	0	0.0477276	0	0	0.136	0.109881	1.05743
CGGA/CGGA_1164	0.117475	0	0	0	0	0.164211	0	0.0712211	0.0356906	0	0.123242	0	0.039408	0	0	0.418847	0	0	0	0.0293851	0	0.000519334	0.231	0.0779965	1.06684
CGGA/CGGA_1169	0.0419042	0	0	0.0419846	0	0.155539	0	0	0.0803762	0	0.0795281	0.00411719	0.214898	0	0.0149386	0.309867	0	0	0.0205214	0	0.0362199	0.00010644	0.104	0.12796	1.0421
CGGA/CGGA_1172	0.064	0	0	0	0	0.139247	0	0.00342263	0.0594478	0	0.0465498	0.0110658	0.175556	0	0.00230836	0.486995	0	0.000239553	0	0	0.00984581	0.00132218	0.008	0.362724	0.941605
CGGA/CGGA_1178	0.172192	0	0.0734601	0.0641247	0	0.066187	0	0.047774	0	0	0	0.0578803	0.0979694	0	0.00187901	0.365356	0.0306377	0	0	0.00486761	0.00577828	0.0118931	0.457	0.0309027	1.0777
CGGA/CGGA_1181	0.0643881	0	0.000840752	0.0153451	0	0.0455168	0	0.00272939	0.0390917	0	0.0636737	0	0.0908755	0	0.00144647	0.586393	0	0.000825797	0.0734599	0	0	0.0154139	0.012	0.273951	0.993755
CGGA/CGGA_1183	0.0934019	0	0	0.00217945	0	0.121734	0	0.0165952	0.0180122	0	0.07691	0.0272584	0.0241537	0	0	0.564508	0	0	0.0391084	0	0.010344	0.00579449	0.223	0.0810648	1.08293
CGGA/CGGA_1184	0.0195379	0	0	0	0	0.229899	0	0.0111022	0.104517	0	0.0930233	0	0.0759742	0.00567857	0.00881992	0.167328	0	0	0.200574	0	0.0835465	0	0.493	0.0255696	1.06776
CGGA/CGGA_1185	0.0909948	0	0.0358984	0.0155847	0	0.0979044	0	0.00729463	0	0	0.0161213	0.0267165	0.0883998	0	0.00335835	0.527279	0	0	0.0786831	0	0	0.0117652	0.329	0.0556686	1.08761
CGGA/CGGA_1191	0.161099	0	0	0	0.0999549	0.203025	0	0.0837868	0	0	0.0936274	0	0.0541222	0	0.00700654	0.187147	0.0964407	0	0.0137915	0	0	0	0.997	-0.0578274	1.10939
CGGA/CGGA_1192	0.114194	0	0	0.0643052	0	0.0512257	0	0.0347277	0.018591	0	0	0.0540725	0.217981	0	0.00031331	0.135388	0.00638549	0	0	0.232133	0.069562	0.00112045	0.101	0.130074	1.05326
CGGA/CGGA_1195	0.0317413	0	0	0.0313242	0	0.0962302	0	0.0580793	0.0970755	0	0.104399	0.00685685	0.040729	0.156995	0	0.376099	0	0	0	0.000470617	0	0	0.22	0.0814988	1.07948
CGGA/CGGA_1198	0.220944	0	0.120361	0	0.0418464	0.155651	0	0.0637076	0	0	0	0.0361577	0	0	0.0568567	0.0283822	0.276094	0	0	0	0	0	0.649	0.00357625	1.07313
CGGA/CGGA_120	0.170421	0	0	0.0123312	0	0.163027	0	0.00389842	0.0158997	0	0.0537895	0.03666	0.0193418	0	0.0171969	0.434242	0.0155963	0	0.0524578	0	0	0.00513835	0.299	0.0631945	1.07096
CGGA/CGGA_1204	0.0929632	0	0.0651138	0.057347	0	0.0309392	0	0.0318401	0	0	0	0.0820926	0.127958	0	0	0.137264	0.0940896	0	0	0.210481	0.0699113	0	0.368	0.0475582	1.07888
CGGA/CGGA_1205	0.115808	0	0.0628916	0.083101	0	0.231198	0	0.0690128	0	0	0.0613064	0.00169468	0.0201319	0	0.0171006	0.327552	0.00381409	0	0	0	0	0.00638853	0.368	0.0476945	1.07089
CGGA/CGGA_1207	0.0947806	0	0.0227425	0	0	0.232279	0	0.103191	0.0577829	0	0.0954569	0.0135794	0.0380651	0	0	0.293009	0	0	0.0256057	0	0.0224943	0.00101364	0.313	0.059381	1.06659
CGGA/CGGA_1208	0.0280777	0	0.00529547	0.0135613	0	0.0845897	0	0.0395952	0.0448834	0	0.096505	0	0.0452095	0.0725805	0.0080087	0.314496	0	0	0	0.0837345	0.0799784	0.0834841	0.332	0.0552349	1.07806
CGGA/CGGA_1211	0	0	0.0595748	0.0063842	0	0.0154547	0	0.0619403	0	0	0	0.0266539	0.00283934	0	0.0111769	0.127135	0.140208	0	0	0.423188	0.124061	0.00138386	0.008	0.349797	0.969429
CGGA/CGGA_1212	0.0497669	0	0.00922918	0.00956509	0.0288119	0.056996	0	0	0	0	0.0179318	0.0288986	0.173116	0	0.00106155	0.599726	0	0	0	0.0179044	0	0.0069924	0.186	0.0902089	1.10375
CGGA/CGGA_1223	0.211038	0	0.0488475	0.0905358	0	0.0159413	0	0.103598	0	0	0	0.081625	0.00901301	0	0.0831306	0.247246	0.0351464	0.0411335	0.0327445	0	0	0	0.672	0.000463204	1.08809
CGGA/CGGA_1226	0.120895	0	0	0	0	0.131501	0	0	0.0136909	0	0.0189392	0.0254008	0.155811	0	0	0.409139	0	0.00231689	0.122306	0	0	0	0.089	0.141115	1.03742
CGGA/CGGA_1228	0.053498	0	0	0.0112936	0	0.269499	0	0.02312	0.0783389	0	0.0463158	0.0480226	0.0466888	0	0	0.379252	0	0.00136093	0.0426105	0	0	0	0.286	0.0655494	1.07246
CGGA/CGGA_1232	0.178463	0	0	0.0198752	0	0.0986248	0	0.0216112	0.00172744	0	0.00727195	0.0543547	0.249846	0	0.00693201	0.309026	0.000743712	0	0	0.0148661	0.036658	0	0.145	0.105248	1.0584
CGGA/CGGA_1235	0.0669672	0	0	0	0	0.066713	0	0.0425197	0	0	0	0.0655219	0.251172	0	0.0170657	0.303383	0	0	0	0.119587	0.0670706	0	0.023	0.232216	1.00523
CGGA/CGGA_1236	0.187277	0	0	0	0	0.178762	0	0	0.0231919	0	0.0723593	0.0706804	0.0349739	0	0.00476004	0.29949	0.0562835	0	0	0.0280005	0.0403463	0.00387537	0.698	-0.00313782	1.09585
CGGA/CGGA_1238	0.0135135	0	0	0.0388062	0	0.206204	0	0.0103394	0.0722851	0	0.126487	0	0.0481413	0	0	0.42929	0	0.00536111	0.0450114	0	0.000945625	0.00361582	0.168	0.0949768	1.06416
CGGA/CGGA_1239	0.0815266	0	0	0.14203	0	0.0506267	0	0.0106612	0.000559028	0	0.0223439	0.0731618	0.209105	0	0	0.318517	0	0	0	0.0896634	0.00180526	0	0.359	0.0490763	1.08751
CGGA/CGGA_1248	0.0723369	0	0.0422793	0	0	0.0563771	0	0.0115556	0	0	0	0.0407035	0.0700589	0	0.0118988	0.428256	0.0439429	0	0	0.211861	0.0107301	0	0.478	0.0275673	1.1131
CGGA/CGGA_1255	0.148354	0	0	0.0343422	0	0.136867	0	0.0353203	0.0405633	0	0.11389	0.0236401	0.0468296	0	0.00756063	0.353448	0	0.00448946	0	0.00676725	0.0447233	0.00320532	0.507	0.0225545	1.08581
CGGA/CGGA_1256	0.0830696	0	0.0471023	0.0324606	0.0183359	0	0	0.123458	0	0	0	0.0964136	0.160984	0	0.000967125	0.411472	0	0	0	0.0257369	0	0	0.282	0.0664675	1.07601
CGGA/CGGA_1257	0.029402	0	0	0.0720968	0	0.106042	0	0.02612	0	0	0	0.0363875	0.0251821	0	0	0.495044	0.0256079	0.00315115	0	0.174931	0.0060352	0	0.175	0.0934503	1.0832
CGGA/CGGA_1260	0.0864441	0	0	0.00547684	0	0.0318978	0	0.0307053	0	0	0	0.0693325	0.0312872	0.156307	0	0.58855	0	0	0	0	0	0	0.144	0.105643	1.1108
CGGA/CGGA_1262	0.0698044	0	0.0154455	0.0242321	0	0.187289	0.0141543	0	0	0	0.0821926	0	0.0639937	0.207149	0.0252692	0.261495	0	0	0.016547	0	0	0.0324281	0.079	0.149349	1.03979
CGGA/CGGA_1264	0.072295	0	0	0.039492	0	0.139605	0	0.000851062	0.0388662	0	0.059121	0.0283475	0.104282	0	0.007133	0.297847	0.0416553	0	0	0.0985735	0.067657	0.00427378	0.086	0.144121	1.03096
CGGA/CGGA_1269	0.086583	0	0.030198	0.0206116	0	0.0700447	0	0.111761	0	0	0	0.0753372	0.0702985	0	0.0285881	0.27331	0.0283154	0	0	0.179946	0.0250068	0	0.251	0.0753695	1.06626
CGGA/CGGA_1273	0.186643	0	0.0776191	0.0400377	0	0.0719036	0.0911872	0.0143046	0	0	0.0244978	0.012114	0.00663072	0	0.0148135	0.35504	0	0	0.0714854	0	0.0257404	0.00798295	0.915	-0.0272479	1.08515
CGGA/CGGA_1282	0.0567388	0	0	0	0	0.286992	0	0.0865948	0.00863473	0	0.134028	0	0.0465717	0.00814925	0.0011817	0.145736	0	0	0.20485	0	0.020524	0	0.757	-0.0101094	1.09179
CGGA/CGGA_1286	0.0578147	0	0.00900995	0.171072	0	0	0	0.0417752	0	0	0.044141	0.0414616	0.243707	0	0	0.388935	0	0	0	0.00208441	0	0	0.089	0.139221	1.05197
CGGA/CGGA_1291	0	0.0235265	0.169723	0.0490905	0	0.0392835	0	0.0240612	0.0564507	0	0	0.124862	0.013632	0	0	0.49937	0	0	0	0	0	0	0.328	0.0558008	1.08482
CGGA/CGGA_1295	0.0340704	0	0	0.0450306	0	0.0652878	0	0.00853473	0.00726347	0	0	0.0570644	0.176049	0	0.0073762	0.587256	0	0	0	0.0120677	0	0	0.005	0.424527	0.915002
CGGA/CGGA_1300	0.0986269	0	0	0.0196793	0	0.0666656	0	0.0180363	0	0	0	0.0392385	0.281581	0	0	0.342732	0	0	0	0.103665	0.0297756	0	0.03	0.215573	1.01704
CGGA/CGGA_1303	0.0925304	0	0.253464	0	0	0.289573	0	0.0799243	0	0	0	0.140904	0.0360931	0	0	0	0.0212882	0	0	0.067988	0.00276679	0.0154683	0.43	0.0353309	1.08799
CGGA/CGGA_1305	0.0137304	0	0	0.044624	0	0.0285593	0	0.0216728	0.024958	0	0	0.0387556	0.168799	0	0.00457751	0.252221	0	0	0	0.307206	0.0948958	0	0.009	0.293273	0.989472
CGGA/CGGA_1309	0.0302941	0	0	0.0327839	0	0.132895	0	0.0201008	0.0262907	0	0.0252899	0.036755	0.0481964	0	0.0279587	0.376632	0.148289	0	0.0945146	0	0	0	0.109	0.125672	1.03912
CGGA/CGGA_1311	0.226982	0	0.111388	0.0416558	0	0.036137	0.0305337	0	0	0	0.00947753	0	0	0	0.0114227	0.397664	0	0	0.0507836	0	0.083956	0	0.594	0.010325	1.08297
CGGA/CGGA_1317	0.199234	0	0.423497	0.014558	0.0545648	0.0733601	0	0	0	0	0	0.0426275	0	0	0	0.0823824	0	0	0	0	0.0962592	0.0135178	0.704	-0.00444842	1.0859
CGGA/CGGA_1318	0.0620659	0	0	0.0559741	0	0.0703397	0	0.0194927	0.0214893	0	0.00189452	0.0225511	0.0646344	0	0.00636723	0.587806	0	0	0	0.031367	0.0560176	0	0.048	0.181931	1.04215
CGGA/CGGA_1319	0.0660741	0	0.0193495	0.0708595	0	0.0953975	0	0	0.0343681	0	0	0.0627273	0.182991	0	0.0186493	0.383867	0	0	0.0657164	0	0	0	0.154	0.0998647	1.05557
CGGA/CGGA_1321	0.0882086	0	0.0320481	0.0557586	0	0.0300176	0	0.0216765	0	0	0.017528	0.0283839	0.0622188	0	0.0264566	0.566238	0	0	0.044919	0	0.0265458	0	0.205	0.0848556	1.08097
CGGA/CGGA_1325	0.191334	0	0.0622851	0.021462	0	0.183677	0	0.0790994	0	0	0.00218954	0.0966344	0.0345777	0	0.00793768	0.202254	0.0703309	0	0	0.0482182	0	0	0.186	0.0901232	1.05
CGGA/CGGA_1326	0.04211	0	0	0.00960927	0	0.123837	0	0.0570549	0	0	0	0.109987	0.0876231	0	0.0369342	0.532845	0	0	0	0	0	0	0.069	0.15567	1.05263
CGGA/CGGA_1334	0.0806292	0	0.0241306	0.036276	0	0.0536127	0	0.0734106	0	0	0.00422376	0.0341134	0.0012935	0	0.0271701	0.324692	0.0956933	0	0	0.191029	0.0537265	0	0.506	0.0232048	1.09053
CGGA/CGGA_1335	0.0419264	0	0.0251185	0.0532631	0	0.0553656	0	0.0152252	0	0	0	0.0539503	0.278918	0	0	0.293645	0	0	0	0.182588	0	0	0.09	0.137346	1.05782
CGGA/CGGA_1337	0.0357121	0	0	0.140358	0	0.0733051	0	0	0.0472149	0	0	0.0735194	0.024718	0	0.00855898	0.54853	0	0	0.0480833	0	0	0	0.114	0.123137	1.0645
CGGA/CGGA_1339	0	0.025531	0.0256513	0.038023	0	0.141411	0	0.00180809	0.0830744	0	0.143505	0	0.0285121	0.0165686	0	0.149192	0	0.00196054	0.248312	0	0.0744936	0.0219567	0.56	0.0158428	1.07409
CGGA/CGGA_1345	0	0.0204828	0.00950763	0.0143011	0	0.0640748	0	0.0143384	0.0327337	0	0	0.0758847	0.0953953	0	0.0206632	0.496866	0.139787	0	0.00716936	0	0.00879519	0	0.009	0.305654	0.974697
CGGA/CGGA_135	0.107437	0	0	0.0488688	0	0.143483	0.000245462	0.0126224	0.0408457	0	0.0956794	0	0.170919	0	0.00546613	0.156804	0.0192721	0	0	0.162718	0.00502707	0.0306108	0.498	0.0249972	1.08277
CGGA/CGGA_1350	0.215641	0	0.367016	0	0.0593509	0.145846	0	0	0	0	0	0.0797434	0.0141827	0.0225323	0.0130397	0.023779	0.0116192	0	0.0145404	0	0	0.0327098	0.444	0.0329736	1.07478
CGGA/CGGA_1353	0.0421785	0	0	0	0	0.183235	0	0.0210955	0.0193782	0	0	0.0756816	0.018238	0	0.0293909	0.52894	0.00885152	0	0.0622389	0	0	0.010772	0.326	0.0561476	1.08941
CGGA/CGGA_1354	0.0951301	0	0	0.0229677	0	0.059895	0	0.00243134	0.0453174	0	0.156371	0	0.0187243	0.261596	0.00583095	0.316283	0	0	0	0.0121803	0	0.00327306	0.145	0.105155	1.08173
CGGA/CGGA_1356	0.0792463	0	0.0952698	0	0	0.097497	0	0.0199567	0	0	0	0.0497143	0.0868738	0	0.0144146	0.217179	0.0628803	0	0	0.246207	0.0307616	0	0.344	0.0518714	1.07961
CGGA/CGGA_1359	0.0335391	0	0	0.192595	0	0.00958637	0	0.00488291	0.0996716	0	0.115615	0	0.0335658	0	0	0.413953	0	0	0.0944074	0	0	0.00218443	0.502	0.0242695	1.09303
CGGA/CGGA_1361	0	0.0125425	0.0133392	0	0	0.155538	0	0.00210793	0.000198016	0	0.0143861	0.0315853	0.0196838	0	0.00549238	0.552835	0	0	0.186392	0	0	0.00589934	0.16	0.0990209	1.07116
CGGA/CGGA_1362	0.0465561	0	0	0.0497161	0	0.0910828	0	0	0.000899939	0	0	0.0183235	0.251451	0	0.011638	0.384134	0	0.00130864	0.119372	0	0.0255172	0	0.031	0.209429	1.01375
CGGA/CGGA_1365	0.138597	0	0	0	0	0.198267	0	0.0124947	0.00534167	0	0	0.110136	0.0425676	0	0.00161587	0.0621917	0	0	0	0.396703	0.0145197	0.0175664	0.019	0.242953	1.04071
CGGA/CGGA_1368	0.0287187	0	0.309215	0.107597	0	0.102323	0	0.0673252	0	0	0	0.152205	0.0047277	0.022159	0.00180961	0	0	0	0.0805791	0	0	0.123341	0.715	-0.00542891	1.09853
CGGA/CGGA_1369	0.0672481	0	0	0.0182397	0	0.120673	0	0	0.0282793	0	0.00373712	0.0615661	0.282238	0	0	0.37671	0	0	0.0413096	0	0	0	0.03	0.21586	1.01492
CGGA/CGGA_1371	0	0.0245021	0.0155044	0.012815	0	0.0833304	0	0.00394864	0.0475962	0	0.00436396	0.0739625	0.0321955	0.0026216	0.0125018	0.470257	0	0	0	0.207247	0	0.00915344	0.064	0.163684	1.05482
CGGA/CGGA_1377	0.0541583	0	0	0.018023	0	0.0986512	0	0	0	0	0.0354787	0.0201093	0.197545	0	0.00325733	0.415375	0	0	0	0.125841	0.0174784	0.0140825	0.069	0.155581	1.0476
CGGA/CGGA_1378	0.124183	0	0	0.0150954	0	0.0481242	0	0.0749994	0	0	0	0.0364876	0	0	0.0225756	0.0855653	0.072209	0	0	0.470204	0.00542429	0.0451322	0.006	0.415637	0.93519
CGGA/CGGA_1380	0.0823705	0	0	0.00504407	0	0.0893658	0	0	0.00279598	0	0.0329685	0.0166726	0.171615	0	0.0189913	0.495022	0	0	0.0851544	0	0	0	0.11	0.124997	1.05995
CGGA/CGGA_1382	0.00701906	0.0104449	0	0	0	0.195072	0	0.0260755	0.0521253	0	0.0765603	0	0.0277754	0	0.014955	0.453655	0.000807374	0	0.13157	0	0	0.00393988	0.397	0.0408844	1.07958
CGGA/CGGA_1383	0.0873094	0	0	0.0356667	0	0.125553	0	0.00989803	0	0	0.0610206	0.0681274	0.0320893	0	0.00500085	0.528015	0	0	0	0.0290002	0	0.0183199	0.306	0.0613644	1.09468
CGGA/CGGA_1386	0.000444817	0	0	0.0151654	0	0.122587	0	0.00455884	0.0494239	0	0.0800711	0.0205958	0.195632	0	0.0531544	0.431811	0.00429608	0	0	0.0153439	0	0.00691599	0.031	0.210712	1.01872
CGGA/CGGA_1387	0	0.00534553	0	0.0201582	0	0.21105	0	0	0.0974103	0	0.0836141	0	0.0751456	0.0664223	0.0032274	0.319416	0	0.00163931	0.115343	0	0.00122862	0	0.431	0.0349019	1.07659
CGGA/CGGA_1389	0.168757	0	0	0.145915	0	0.0781695	0	0.0289032	0.0666264	0	0.0164539	0.057333	0.109353	0	0.00205199	0.296411	0	0	0	0.0209804	0	0.00904519	0.665	0.000947651	1.09594
CGGA/CGGA_139	0	0.0111522	0.0477578	0.108301	0	0.190959	0	0	0.0375916	0	0	0.0615458	0.0623085	0.114883	0.0144772	0	0	0	0.247535	0	0.103488	0	0.636	0.00499815	1.07956
CGGA/CGGA_1390	0.0877245	0	0	0.00552233	0	0.254353	0	0.0470653	0.151437	0	0.0823123	0.0440708	0.0632318	0	0.000384594	0.235786	0	0.00282298	0	0.00495715	0.0203325	0	0.716	-0.00559074	1.10622
CGGA/CGGA_1391	0	0.024977	0.00665696	0.0154998	0	0.186498	0	0.0395288	0.0435578	0	0.108662	0.0682038	0.0436459	0.0646504	0.00649022	0.28135	0	0.0112094	0.0934079	0	0	0.00566214	0.465	0.0296821	1.08556
CGGA/CGGA_1392	0	0.0293784	0.0120245	0.0272567	0	0.0434139	0	0	0.0490219	0	0.0480071	0	0.0762132	0.0381244	0	0.523112	0.0934919	0	0	0.0503775	0.00879216	0.000786585	0.07	0.154305	1.05627
CGGA/CGGA_1398	0.0700114	0	0	0	0	0.142794	0	0	0.0152052	0	0.0439471	0.0486672	0.106625	0	0.00438164	0.403022	0.00750662	0	0	0.153607	0	0.0042336	0.138	0.108672	1.06451
CGGA/CGGA_1400	0.00152155	0	0	0.283945	0	0	0	0.0688362	0	0	0.0570648	0.117243	0.0368816	0	0.00383709	0.370694	0.0337176	0	0.0227702	0	0	0.00348959	0.576	0.0127594	1.12889
CGGA/CGGA_1401	0.0513784	0	0	0.0290103	0	0.138997	0	0.000130608	0	0	0.0127867	0.0435793	0.209899	0	0.00732462	0.15035	0.0131378	0	0	0.271045	0.0671614	0.0051998	0.017	0.251387	1.00135
CGGA/CGGA_1402	0.0310312	0	0	0.00507856	0	0.0233276	0.00316726	0.00245287	0.0039151	0	0.00174065	0.0102478	0.0197638	0.198321	0.0150895	0.606969	0.013414	0	0.061741	0	0	0.00374014	0.022	0.234769	1.05384
CGGA/CGGA_1403	0.126333	0	0	0	0	0.0609239	0	0.00356389	0.000571647	0	0	0.0341939	0	0.274391	0	0.438545	0	0	0	0.0614785	0	0	0.025	0.224611	1.0436
CGGA/CGGA_1404	0.0506548	0	0	0.0277208	0	0.113089	0	0.0169109	0.0410711	0	0.0105348	0.0350112	0.104152	0	0.00210302	0.492101	0	0	0.0899462	0	0.0142045	0.00250082	0.063	0.165076	1.03401
CGGA/CGGA_1407	0.0659142	0	0	0.0208335	0	0.129458	0	0.00213618	0.130169	0	0.117825	0	0.0578027	0.0639279	0.0120442	0.133029	0	0	0.26686	0	0	0	0.327	0.0559624	1.05789
CGGA/CGGA_1410	0.0508493	0	0	0	0	0.159801	0	0	0	0	0	0.0413621	0.0489529	0	0.00590956	0.559092	0	0	0.0423937	0	0.0772209	0.0144192	0.109	0.125787	1.06391
CGGA/CGGA_1413	0.0161022	0	0.0309161	0	0	0.0602709	0	0	0	0	0	0.0332261	0	0	0	0.211308	0.009241	0	0	0.47161	0.167325	0	0.007	0.395943	0.958357
CGGA/CGGA_1415	0.0417968	0	0	0.0108505	0	0.0546027	0	0	0.023647	0	0.0235244	0	0.200232	0	0.00789785	0.364165	0	0.0026789	0	0.197929	0.053281	0.0193952	0.317	0.0581389	1.09926
CGGA/CGGA_1416	0.0269044	0	0	0.187072	0	0	0	0.0359359	0	0	0.0274709	0.0839579	0.153354	0	0.0130689	0.303335	0.067745	0	0	0.101155	0	0	0.099	0.131733	1.05081
CGGA/CGGA_1417	0	0	0.00190178	0	0	0.320872	0	0	0.0706317	0	0.112184	0	0.0397756	0	0.0174277	0.229459	0	0	0.118014	0	0	0.0897343	0.529	0.0193676	1.08437
CGGA/CGGA_1418	0.17887	0	0.0747525	0	0.110174	0.102256	0	0	0	0	0.00726439	0	0.00132741	0	0.0158227	0.317667	0.139697	0	0.0138339	0	0	0.038336	0.164	0.0967001	1.04542
CGGA/CGGA_1419	0.139655	0	0	0.0203199	0	0.137873	0	0.0300166	0.0155349	0	0.0571407	0.0019782	0.0255794	0	0.00144976	0.542112	0	0	0	0.0208203	0	0.00751953	0.279	0.0669185	1.08593
CGGA/CGGA_1420	0.0518657	0	0	0.02737	0	0.18255	0	0.0386115	0.0499808	0	0	0.11165	0.214913	0.00874827	0.0432241	0	0.0235059	0	0	0.153234	0.0348443	0.059503	0.578	0.0122944	1.10922
CGGA/CGGA_1421	0.0289041	0	0	0.0813103	0	0.0529922	0	0.0127996	0.0287	0	0.0265595	0.105211	0.273339	0	0	0.183723	0	0	0	0.191949	0.00139148	0.0131214	0.224	0.0804881	1.09209
CGGA/CGGA_1422	0.172817	0	0.160993	0	0	0.151415	0	0.0359862	0	0	0	0.0917087	0.000878708	0.0556558	0.00940676	0.13677	0.00409431	0	0	0.0797391	0.0160691	0.084467	0.528	0.0194409	1.07435
CGGA/CGGA_1424	0	0.0889581	0.0466887	0.143371	0.000897176	0.307024	0	0	0.0197668	0	0	0	0.033299	0.0618066	0	0	0	0.0963456	0.152846	0	0.0330257	0.0159707	0.259	0.0736147	1.05779
CGGA/CGGA_1425	0.237542	0	0	0.0469921	0	0.110219	0	0.0682774	0.0290502	0	0.114062	0	0.0224722	0.0396726	0	0.319786	0	0.0025179	0.009408	0	0	0	0.77	-0.0114381	1.10098
CGGA/CGGA_1426	0.0487895	0	0	0.0319482	0	0.0713658	0	0.00682176	0.0179441	0	0.0481535	0.0109841	0.0126284	0.319628	0	0.404988	0	0	0	0.026748	0	0	0.007	0.376087	0.953539
CGGA/CGGA_1427	0.0765991	0	0	0.0109851	0	0.122423	0	0.00163669	0.115769	0	0.104277	0	0.0730849	0	0.00510966	0.387442	0	0	0.0332809	0	0.064861	0.00453192	0.11	0.125178	1.04028
CGGA/CGGA_1429	0.0349667	0	0	0	0	0.119242	0	0	0	0	0	0.0555248	0.0289549	0	0.0242477	0.581087	0.15339	0	0	0	0.00258589	0	0.258	0.0737536	1.10585
CGGA/CGGA_1430	0.170775	0	0	0	0	0.377847	0	0	0	0	0	0.171361	0.00849697	0.164375	0	0.000528775	0	0	0.0796673	0	0.0269487	0	0.65	0.00350673	1.12389
CGGA/CGGA_1431	0.0618538	0	0	0.0225484	0	0.0872135	0	0.00025862	0	0	0.0372937	0.0657015	0.229751	0	0	0.464862	0	0	0	0.0190944	0	0.0114229	0.031	0.208783	1.02804
CGGA/CGGA_1433	0.0284025	0	0	0.0122055	0	0.080995	0	0.017269	0.00129914	0	0	0.0155352	0.05001	0	0.00117258	0.369757	0	0.000264475	0	0.252606	0.148651	0.0218331	0.478	0.0273007	1.11932
CGGA/CGGA_1434	0.0348252	0	0	0.0312552	0	0.135438	0	0.00262708	0.0692676	0	0.0912655	0	0.095274	0	0.00623638	0.3909	0	0.0112551	0	0.0712355	0.0287616	0.0316584	0.545	0.0177807	1.09178
CGGA/CGGA_1435	0.0732524	0	0	0.0676772	0	0.0570176	0	0.00556297	0	0	0.00782837	0.0438871	0.129228	0	0.000177402	0.53834	0.0191647	0	0	0.057865	0	0	0.042	0.191042	1.03693
CGGA/CGGA_1437	0.0959828	0	0.0366759	0.034689	0	0.0868534	0	0.0314635	0	0	0	0.0752372	0.0819913	0	0	0.346822	0	0	0	0.179284	0.0310008	0	0.161	0.0987081	1.06399
CGGA/CGGA_1440	0.026165	0	0	0.0601361	0	0.156969	0	0	0.0813495	0	0.122937	0	0.116663	0	0.00466092	0.320848	0.0592247	0	0.0125335	0	0.0261522	0.0123613	0.176	0.0927231	1.05713
CGGA/CGGA_1441	0.0114994	0.000400027	0	0.037955	0	0.0651302	0	0.00987324	0.0375809	0	0.0432979	0.0150209	0.0139402	0.245249	0.0235469	0.483399	0	0	0	0.00610705	0	0.00700051	0.024	0.227753	1.03976
CGGA/CGGA_1443	0.0112672	0	0	0.0606675	0	0.0511397	0	0.0139249	0.0522099	0	0	0.0198042	0.0573452	0.0743268	0.0134455	0.495723	0.00519736	0	0	0.13907	0	0.00587917	0.151	0.10167	1.08596
CGGA/CGGA_1444	0.0106934	0	0	1.61875e-05	0	0.208568	0	0.0131568	0.000530369	0	0	0.0860098	0.0361895	0.0136654	0	0.558288	0	0	0	0.072883	0	0	0.048	0.18289	1.0446
CGGA/CGGA_1445	0.28493	0	0.0707951	0	0	0.285813	0	0.0189915	0	0.0422318	0	0.0901586	0	0.0628546	0.0183913	0.0481881	0.00771405	0	0.0636662	0	0	0.00626596	0.655	0.00237618	1.10145
CGGA/CGGA_1446	0.139962	0	0.245085	0	0	0.219144	0	0	0	0	0	0.11456	0	0	0	0	0.0910225	0	0	0.144166	0.0405601	0.00550002	0.163	0.0968689	1.05182
CGGA/CGGA_1447	0.156158	0	0.0917166	0	0	0.107186	0	0.0460322	0	0	0	0.083294	0	0.0182911	0	0.0266953	0.0319404	0	0	0.343321	0.0363017	0.0590643	0.009	0.289837	0.990621
CGGA/CGGA_1451	0	0.013407	0	0.0397555	0	0.166748	0	0.0587689	0.0560342	0	0.0658438	0.00306701	0.0628068	0.076417	0.00717729	0.401498	0	0	0.0459086	0	0	0.00256697	0.267	0.0706023	1.07305
CGGA/CGGA_1452	0	0.0117591	0.00470318	0.0232811	0	0.136739	0	0.0257028	0.0135327	0	0.106517	0.0395683	0.0703894	0.0310543	0.0014104	0.310679	0	0	0	0.187231	0.0307623	0.00667039	0.241	0.0764999	1.0815
CGGA/CGGA_1454	0.0978993	0	0	0	0	0.347633	0	0	0.0776672	0	0	0.0543939	0.0482941	0.127716	0	0	0	0	0.246397	0	0	0	0.845	-0.0188934	1.1003
CGGA/CGGA_1455	0.187396	0	0.252441	0	0	0.236896	0	0	0	0	0	0.144281	0	0.0254524	0.0287729	0	0	0	0.104047	0	0	0.0207144	0.793	-0.0133762	1.09937
CGGA/CGGA_1457	0.0623199	0	0	0.274953	0	0.00129303	0.0124026	0.0767083	0.0124023	0.00803434	0	0.00953923	0.0194653	0	0.0756241	0.42654	0.00658275	0	0	0.0106395	0	0.00349602	0.243	0.076289	1.07557
CGGA/CGGA_1458	0.165839	0	0.141329	0.139792	0	0	0	0.11989	0	0	0.00484938	0.0880363	0.0121913	0	0.0104433	0.243792	0.00543165	0	0	0.0175829	0.0508236	0	0.99	-0.0460191	1.1002
CGGA/CGGA_1459	0	0	0.0639459	0.0169584	0	0.19884	0	0	0.0565547	0	0.00411841	0.126228	0.0692254	0	0.0514957	0.211969	0	0	0.198952	0	0.0017117	0	0.639	0.0046954	1.08265
CGGA/CGGA_1461	0.00179502	0	0	0.00886157	0	0.0965517	0	0.019238	0.0432336	0	0.128202	0	0	0.423252	0.000573657	0.25749	0	0	0	0.0208026	0	0	0.046	0.186615	1.07321
CGGA/CGGA_1462	0.0780048	0	0	0	0	0.169846	0	0.0158439	0.0402612	0	0.0728928	0	0.0160899	0.0375464	0.00215759	0.548305	0	0.0012596	0.000292487	0	0.011049	0.00645159	0.387	0.0431936	1.10287
CGGA/CGGA_1463	0	0.0951222	0.0355612	0	0	0.272261	0	0.0171728	0.0532275	0	0.11838	0	0.0438153	0	0	0.1492	0	0.00513931	0.17067	0	0.0210944	0.0183558	0.133	0.112066	1.03413
CGGA/CGGA_1467	0.134887	0	0.0988271	0	0	0.134567	0	0.0155714	0	0	0	0.0555529	0	0	0.0251102	0.128808	0.172148	0	0	0.226507	0	0.00802081	0.673	0.000361543	1.09115
CGGA/CGGA_1469	0	0.0329574	0.00883333	0	0	0.458812	0	0.0109151	0.0534186	0	0.0497411	0.00284063	0.0429737	0.0563524	0.0272248	0	0	0	0.185133	0	0.0665712	0.00422639	0.229	0.0787627	1.06572
CGGA/CGGA_1471	0.0286331	0	0	0.0201043	0	0.119176	0	0.0025554	0.0401445	0	0.0710012	0	0.069948	0	0	0.632566	0	0	0.00759033	0	0	0.0082811	0.024	0.226929	1.0261
CGGA/CGGA_1472	0.0953135	0	0	0.125914	0	0.0591597	0	0	0.0901467	0	0.0720978	0.0966823	0.113897	0	0.00891973	0.30481	0	0	0.0330594	0	0	0	0.063	0.164426	1.03434
CGGA/CGGA_1473	0.228195	0	0	0	0.0296587	0.179779	0	0.00507292	0.176991	0	0.199828	0	0.055329	0	0.0010639	0.0039361	0.0322959	0	0	0.0591303	0.0248103	0.00390919	0.812	-0.015265	1.12703
CGGA/CGGA_1474	0.297519	0	0	0	0	0.296962	0	0	0	0	0	0.110794	0.0716657	0	0.0248803	0.133445	0.000619157	0	0	0.0287002	0.0315452	0.00386917	0.027	0.22323	1.00719
CGGA/CGGA_1476	0	0.0541625	0.00847057	0	0	0.241463	0	0.0241309	0.0653862	0	0.117455	0.00612009	0.0627704	0	0.010204	0.245635	0	0	0.137063	0	0.0271399	0	0.422	0.0362965	1.06656
CGGA/CGGA_1477	0.0942223	0	0	0	0.0148757	0.0569189	0	0	0	0	0.0255225	0.0226612	0.227955	0	0.0102099	0.412324	0	0	0.135311	0	0	0	0.03	0.215717	1.01187
CGGA/CGGA_1478	0.104142	0	0	0.0244884	0	0.0998047	0	0.0557806	0.0131033	0	0.0595434	0.0204653	0.0183752	0	0	0.562295	0	0.00444296	0.037559	0	0	0	0.45	0.0319123	1.10287
CGGA/CGGA_1480	0	0.0253551	0.0101736	0.0318655	0	0.141973	0	0.0257351	0	0	0.0334536	0.0512116	0.0636503	0	0.00244356	0.19833	0.000137265	0	0	0.37393	0.0351891	0.00655164	0.408	0.0383546	1.13534
CGGA/CGGA_1481	0.198982	0	0.047133	0	0	0.170774	0	0.0512373	0	0	0	0.0592729	0	0.177964	0.0132038	0.163254	0	0.00568922	0	0.0072042	0	0.105287	0.23	0.0782798	1.06503
CGGA/CGGA_1482	0	0.0101387	0.00190087	0.0369269	0	0.108711	0	0.00755974	0.0315093	0	0.0713677	0	0.153245	0	0.00437786	0.527342	0	0	0.0329739	0	0	0.0139477	0.012	0.269098	0.993817
CGGA/CGGA_1486	0.167616	0	0	0	0	0.174992	0	0.00735382	0.0267712	0	0.0555094	0	0	0.270487	0	0.266063	0	0.0170949	0.00318602	0	0	0.0109262	0.142	0.107404	1.07057
CGGA/CGGA_1487	0.118357	0	0.076474	0	0	0.101026	0	0.0100075	0	0	0.0114447	0.0619009	0.117894	0	0	0.431719	0	0	0.0711776	0	0	0	0.655	0.00244242	1.0944
CGGA/CGGA_1488	0.0229215	0	0	0	0	0.298765	0	0	0.0451398	0	0.106742	0	0.0952906	0	0	0.260465	0	0	0.0443899	0	0.0842673	0.0420185	0.178	0.0916734	1.0533
CGGA/CGGA_1491	0	0.000775517	0.0170284	0.028355	0	0.236683	0	0.0243823	0.0528101	0	0.0188835	0.07006	0.0384202	0.0508416	0	0.314956	0	0	0.146805	0	0	0	0.32	0.0573153	1.06801
CGGA/CGGA_1492	0	0.0467721	0.0200962	0.0233932	0	0.166581	0	0.0164015	0	0	0	0.0919016	0.0442853	0.0155299	0	0.290594	0	0.00249729	0	0.190168	0.0454295	0.0463502	0.484	0.0267579	1.10002
CGGA/CGGA_1494	0.301953	0	0.138351	0	0	0.289823	0	0	0	0	0	0.0233824	0	0.107606	0.0370995	0.0315333	0.00829451	0	0.0303463	0	0.0174943	0.0141169	0.386	0.0438491	1.07387
CGGA/CGGA_1496	0.105843	0	0	0.0327377	0	0.0869119	0	0.0210782	0.0268487	0	0.111857	0	0.0299109	0	0	0.564798	0.00879014	0.00391173	0	0	0	0.00731233	0.09	0.136555	1.05908
CGGA/CGGA_1497	0.101485	0	0	0.0540518	0	0.113211	0	0	0	0	0.00335402	0.0448333	0.177783	0	0	0.393092	0	0	0.112191	0	0	0	0.838	-0.018301	1.10568
CGGA/CGGA_1498	0.141363	0	0	0.00918405	0	0.114012	0	0.0761163	0	0	0	0.0631511	0.0408882	0.124909	0.0167612	0.326761	0.00644895	0	0.00398698	0	0.0276348	0.048784	0.143	0.106774	1.05616
CGGA/CGGA_1500	0.0132932	0	0	0	0	0.187399	0	0	0.0202438	0	0.0171819	0.091512	0.0947546	0	0.069203	0.453883	0	0	0.0182592	0	0.0330206	0.00124913	0.107	0.126727	1.05748
CGGA/CGGA_1501	0.0166714	0	0	0.0815072	0	0	0	0.0319867	0.0711881	0	0	0.0637541	0.0296838	0.200174	0.0169148	0.421711	0	0	0.066409	0	0	0	0.022	0.234814	1.01513
CGGA/CGGA_1502	0.0228794	0	0	0.0307898	0	0.174354	0	0.00228203	0.109998	0	0.0736979	0	0.0470701	0	0.0214213	0.493648	0.00531724	0	0	0.0185422	0	0	0.033	0.201627	1.01965
CGGA/CGGA_1503	0.20602	0	0.00291429	0	0	0.149335	0	0	0.00328325	0	0.10322	0	0.00571965	0.145089	0.0158723	0.155695	0	0	0	0.0359685	0	0.176882	0.225	0.0797229	1.07498
CGGA/CGGA_1504	0.0396786	0	0.00374567	0.128997	0	0.0416639	0	0.00191705	0.0379151	0	0.050626	0.0160502	0.18684	0	0.0211855	0.403446	0	0	0.0679347	0	0	0	0.023	0.231719	0.999759
CGGA/CGGA_1505	0.060481	0	0.00278865	0.0220309	0	0.0621232	0	0.0010945	0	0	0.0144094	0.00913457	0.0990372	0	0.00545405	0.586124	0	0	0	0.0729315	0.0332247	0.0311664	0.163	0.0968918	1.09452
CGGA/CGGA_1507	0.0393673	0	0	0.0322164	0	0.0585887	0	0.0528871	0	0	0	0.0567746	0.0579035	0	0.0163911	0.433164	0	0	0	0.22348	0.0292272	0	0.154	0.0999707	1.0832
CGGA/CGGA_1508	0.0303705	0	0	0.0126808	0	0.130594	0	0.00633849	0.0182888	0	0	0.0858722	0.252812	0	0.0180243	0.372096	0.00269336	0	0	0.0396901	0.0305397	0	0.024	0.228053	1.00989
CGGA/CGGA_1510	0	0.00253259	0	0	0	0.232693	0	0.0281579	0.0997525	0	0.0555218	0.0231401	0.0299762	0.0756096	0	0.385833	0	0	0.0667827	0	0	0	0.385	0.044165	1.08442
CGGA/CGGA_1513	0.0624997	0	0.0535028	0.00563151	0	0.0485884	0	0.0923927	0	0	0	0.0670606	0.30573	0	0	0.25738	0	0	0	0.105947	0	0.00126754	0.107	0.12691	1.05079
CGGA/CGGA_1514	0.117195	0	0.00328672	0	0	0.154587	0	0.0205897	0.024742	0	0	0.0967091	0.00859271	0.244291	0.00480602	0.0869828	0	0	0	0.227327	0.00422256	0.00666862	0.054	0.1732	1.05148
CGGA/CGGA_1516	0.0655497	0	0.0492906	0	0	0.153081	0	0.0506307	0	0	0	0.0611855	0.120332	0	0.0138552	0.333089	0	0	0	0.114454	0.0385315	0	0.09	0.137958	1.03514
CGGA/CGGA_1517	0.0961612	0	0	0.0191092	0	0.128175	0	0.0373405	0.0298662	0	0.0886047	0.0358979	0.0529781	0	0.00967652	0.433004	0.0037613	0	0.0575545	0	0.000864028	0.00700715	0.461	0.0303861	1.08589
CGGA/CGGA_1518	0.138396	0	0	0.0474427	0	0.0508097	0	0.0756088	0.0546447	0	0.0963468	0.0266142	0.0232466	0.138469	0	0.298562	0	0.0078239	0.0420351	0	0	0	0.828	-0.0172077	1.10405
CGGA/CGGA_1520	0.0177223	0	0	0.00525121	0	0.0998642	0	0.00583525	0.0161565	0	0.0123486	0.0501586	0.238987	0	0.0267662	0.449687	0	0	0.0772231	0	0	0	0.013	0.264999	0.993621
CGGA/CGGA_1521	0	0.0118184	0.00399536	0	0	0.0927256	0	0.0103232	0.0309678	0	0.0350479	0	0	0.279144	0	0.477703	0	0	0.0582748	0	0	0	0.136	0.110123	1.1101
CGGA/CGGA_1523	0.129928	0	0	0.0262401	0	0.1204	0	0	0.0013324	0	0.0468904	0	0.0986199	0	0.0442687	0.507672	0	0	0.01427	0	0.0103778	0	0.275	0.067721	1.08363
CGGA/CGGA_1524	0.0406295	0	0.00369095	0.0819341	0	0	0	0.104762	0	0	0	0.0587226	0.104978	0	0.0320799	0.204086	0.0237034	0	0	0.345413	0	0	0.055	0.172171	1.05671
CGGA/CGGA_1525	0.0576191	0	0.0969494	0.013622	0	0.074558	0	0.0593418	0.108593	0	0.00944899	0.116742	0.00766914	0	0	0.357875	0	0	0.0975821	0	0	0	0.122	0.120304	1.03917
CGGA/CGGA_1526	0	0	0	0	0	0.294042	0	0.001617	0.033356	0	0.089075	0.0120805	0.0362307	0	0	0.271747	0.0165237	0.0061188	0	0.0168457	0.189754	0.0326099	0.088	0.142278	1.03473
CGGA/CGGA_1527	0.0128508	0	0	0.0231555	0	0.0881368	0	0.0006109	0.00604205	0	0.0513277	0.0342842	0.0943652	0	0.00359384	0.274169	0.0913615	0	0	0.302002	0.0127816	0.00531915	0.018	0.250267	1.01012
CGGA/CGGA_1528	0.0332781	0	0	0.034185	0	0.187362	0	0.0130106	0.0540194	0	0.00232887	0.043182	0.0269653	0	0	0.535926	0.0143476	0	0.0497264	0	0	0.00566866	0.032	0.206884	1.01991
CGGA/CGGA_1529	0.0529864	0	0.07479	0.0477745	0	0.0183643	0	0.0247564	0	0	0.066057	0.0312208	0.0185947	0	0	0.585956	0	0	0.0522272	0	0	0.0272724	0.463	0.0299938	1.10796
CGGA/CGGA_1530	0.11583	0	0	0.111997	0.00473496	0.0722845	0	0	0.0143851	0	0.0431639	0	0.023004	0	0.02215	0.518921	0.0189598	0	0.0511868	0	0	0.00338276	0.088	0.14234	1.04538
CGGA/CGGA_1531	0.0401676	0	0	0	0	0.127521	0	0.00294398	0.0199543	0	0	0.0887682	0.105261	0	0.00731622	0.515805	0.00507701	0	0	0.0801491	0	0.00703759	0.031	0.210768	1.02624
CGGA/CGGA_1533	0.0234418	0	0	0.0461864	0	0.0775626	0	0.0340628	0.0407428	0	0	0.119418	0.0130774	0	0.0176477	0.448812	0.0891521	0	0	0.0893586	0	0.000537239	0.405	0.0392114	1.10374
CGGA/CGGA_1534	0.000441212	0	0	0.00806312	0	0.107776	0	0.000497007	0.0144139	0	0.0408961	0.0214144	0.122512	0	0.00602001	0.338336	0.0723799	0	0	0.266408	0	0.000842146	0.024	0.230802	1.01771
CGGA/CGGA_1535	0.0296089	0	0	0.062427	0	0.0260139	0	0.003707	0.00176985	0	0	0.0856367	0.120061	0	0.0135416	0.610942	0	0	0	0.0378193	0.00847349	0	0.001	0.491059	0.873934
CGGA/CGGA_1536	0.0593378	0	0	0.00205452	0	0.0978016	0	0	0	0	0.0148424	0.0119235	0.169346	0	0	0.615453	0	0	0	0.00551107	0	0.0237304	0.008	0.343268	0.968051
CGGA/CGGA_1537	0.021571	0	0	0.0413935	0	0.128989	0	0.0278891	0.0816608	0	0.11448	0	0.028616	0	0.000476745	0.497956	0	0.00136843	0.0502744	0	0	0.00532459	0.224	0.0800732	1.07503
CGGA/CGGA_1538	0	0.0024871	0.00988127	0.104041	0	0.159212	0	0.00652426	0.12976	0	0.145666	0.0100747	0.0686372	0.0253763	0.00583225	0.25317	0	0.00999981	0.0555794	0	0	0.0137589	0.609	0.00780826	1.09926
CGGA/CGGA_1539	0	0.0128701	0	0	0	0.291263	0	0.0151642	0.0839863	0	0.142427	0	0.0386468	0	0.00541762	0.141103	0	0	0	0.220175	0.040653	0.0082946	0.161	0.0987284	1.07049
CGGA/CGGA_1541	0.0850309	0	0.0526222	0.00106758	0	0.0832259	0	0.0520381	0	0	0	0.0579083	0.211928	0	0.00354243	0.447752	0	0	0	0.00488507	0	0	0.242	0.0764224	1.07945
CGGA/CGGA_1542	0.17493	0	0.162511	0	0	0.11671	0	0	0	0	0.0606123	0	0.0416089	0	0.0434494	0.247109	0.0812971	0	0.0267715	0	0	0.0450007	0.146	0.104323	1.03212
CGGA/CGGA_1543	0.00387458	0	0	0.00746674	0	0.0801933	0	0.00881654	0.0156929	0	0	0.0759341	0.0982001	0	0.00564305	0.497775	0	0	0	0.18368	0.0227236	0	0.034	0.200157	1.04152
CGGA/CGGA_1544	0.0440977	0	0.0812107	0.0107305	0	0.0761747	0	0.0489199	0	0	0	0.0543119	0.163259	0	0.0027296	0.353419	0.0894138	0	0	0.0757333	0	0	0.265	0.0711302	1.06616
CGGA/CGGA_1546	0.0214091	0	0	0.0206357	0	0.0416699	0	0.0120229	0.0438136	0	0.0386422	0	0.0774465	0.236104	0.0146097	0.439623	0	0	0	0.0452607	0	0.00876203	0.153	0.100374	1.1042
CGGA/CGGA_1548	0	0.00320612	0.00128663	0.0827823	0	0.0398334	0	0.0163016	0.0583608	0	0.0205518	0	0	0.240629	0.0115585	0.513247	0	0	0	0.0117522	0	0.000490569	0.065	0.162442	1.08017
CGGA/CGGA_1551	0	0.000335431	0	0.0570952	0	0.11224	0	0.0221825	0.0817404	0	0.0972655	0.00408941	0.0801247	0.0428991	0.0114282	0.388299	0	0	0	0.074567	0	0.0277329	0.415	0.0375441	1.09041
CGGA/CGGA_1552	0.0707439	0	0	0.00512408	0	0.0860176	0	0.0777039	0	0	0.0832754	0.065537	0.0818757	0	0.00651572	0.357657	0.0650492	0	0	0.0700942	0.0217592	0.00864688	0.204	0.0849716	1.06489
CGGA/CGGA_1553	0.0762571	0	0.0332869	0.0229113	0	0.0528284	0	0.0137318	0	0	0	0.0360749	0.115327	0	0	0.283456	0.0408601	0	0	0.275584	0.0496828	0	0.069	0.156627	1.04955
CGGA/CGGA_1554	0.0665353	0	0.048169	0.0664736	0	0.00209894	0	0.0806232	0	0	0	0.0664674	0.0912784	0	0	0.334468	0	0	0	0.243886	0	0	0.315	0.0588473	1.09284
CGGA/CGGA_1557	0.0997987	0	0	0	0	0.150259	0	0.0553596	0.0216951	0	0.035668	0.0710657	0.0280813	0	0.00213942	0.457454	0	0	0	0.0511572	0.0056416	0.0216795	0.457	0.0309739	1.09491
CGGA/CGGA_1558	0.0837377	0	0.0193472	0.0652281	0	0.128399	0	0.0421178	0.00363397	0	0	0.0250838	0.05838	0	0.0509769	0.523096	0	0	0	0	0	0	0.088	0.14275	1.04891
CGGA/CGGA_1559	0.0259593	0	0	0.0200628	0	0.192698	0	0.00448113	0.0577186	0	0.0379139	0.0792352	0.0634287	0	0.0159544	0.44673	0.0328629	0	0	0.0229553	0	0	0.061	0.165621	1.03719
CGGA/CGGA_1560	0.182121	0	0.104226	0.0682178	0	0.0877718	0	0	0	0	0.0521209	0.0532775	0.0246018	0	0.00968816	0.400434	0	0	0.0175407	0	0	0	0.284	0.0660615	1.06538
CGGA/CGGA_1562	0.0794034	0	0.209362	0.0140194	0	0.0577931	0	0.125272	0	0	0	0.0677639	0.0523433	0	0	0.0461975	0.0324887	0	0	0.29681	0.0185467	0	0.029	0.218407	1.01055
CGGA/CGGA_1563	0.108733	0	0.000204349	0.0725788	0	0.14166	0	0.0321684	0	0	0	0.0263989	0.127383	0	0.0155211	0.392563	0.020698	0	0	0.062092	0	0	0.024	0.230378	0.998162
CGGA/CGGA_1564	0.0358219	0	0	0.049261	0	0.112078	0	0.0141123	0.0959104	0	0.157254	0	0.0532472	0.0377225	0	0.344928	0	0.00270787	0.0953421	0	0	0.00161525	0.363	0.0487139	1.07594
CGGA/CGGA_1565	0.069531	0	0	0.0272797	0	0.156908	0	0.00518186	0.033318	0	0.130294	0.00908814	0.0786015	0	0.00508717	0.356216	0.0161245	0	0	0.0646977	0.0286144	0.019058	0.021	0.235656	0.995279
CGGA/CGGA_1566	0.0560714	0	0.0174116	0.21313	0	0	0	0.131546	0	0	0	0.172334	0.0245393	0	0	0.379959	0	0	0.00500873	0	0	0	0.544	0.0182196	1.12314
CGGA/CGGA_1567	0.0269413	0	0	0.179726	0	0.135572	0	0.0615813	0.0524522	0	0.0063156	0.0876543	0.108634	0	0.0505423	0.278542	0	0	0	0.0120394	0	0	0.11	0.125045	1.05313
CGGA/CGGA_1568	0.103568	0	0	0.16301	0	0.00977132	0	0.0163974	0.0381204	0	0.0254738	0.0785117	0.219315	0	0	0.300508	0	0	0.0453246	0	0	0	0.07	0.154799	1.03481
CGGA/CGGA_1569	0.182794	0	0.00126829	0.0128937	0	0.118421	0	0	0	0	0	0.0685859	0.177004	0	0.0185657	0.305445	0	0	0.105634	0	0	0.00938925	0.123	0.119235	1.0415
CGGA/CGGA_157	0.0840086	0	0.0140045	0.0512889	0	0.0866198	0	0.00382345	0.0213026	0	0	0.0781601	0.299206	0	0	0.349524	0	0	0	0	0	0.012062	0.054	0.174383	1.03758
CGGA/CGGA_1571	0.05284	0	0	0.0673153	0.0442774	0.0313924	0	0.0117204	0	0	0.0389625	0.0521558	0.0892522	0	0.0115013	0.576271	0.0223305	0	0	0.00198087	0	0	0.054	0.175121	1.04737
CGGA/CGGA_1572	0.0334505	0	0	0.0694797	0	0.0460431	0	0.00551161	0.0262049	0	0	0.0971654	0.246109	0	0.00271638	0.468494	0.00100383	0	0	0	0	0.00382195	0.009	0.284511	0.990761
CGGA/CGGA_1575	0.0358715	0	0	0.0348618	0	0.0781799	0	0.0285731	0.0147809	0	0.0150847	0.0435059	0.017969	0	0.00304148	0.479844	0.00372486	0	0	0.227388	0	0.0171756	0.042	0.192958	1.04123
CGGA/CGGA_1579	0.10892	0	0.149455	0.121723	0.0653925	0.130605	0	0.0413191	0	0	0	0.101886	0.0360192	0	0	0.116441	0	0	0	0.110082	0	0.0181556	0.898	-0.0248577	1.1054
CGGA/CGGA_1580	0.0475071	0	0	0.0227065	0	0.064157	0	0.00119506	0	0	0	0.0285201	0.132895	0	0	0.534469	0.0084904	0.000271164	0	0.157038	0.00091653	0.00183368	0.025	0.224467	1.02873
CGGA/CGGA_1583	0.151266	0	0.0657291	0	0	0.100694	0	0.038282	0	0	0	0.070633	0.0579215	0	0.0111134	0.473897	0	0	0	0.0304647	0	0	0.242	0.0763916	1.07141
CGGA/CGGA_1586	0.00212607	0.00386781	0	0.0208695	0	0.149574	0	0.013876	0.0217792	0	0.103654	0	0.105992	0	0	0.322163	0	0.00148967	0	0.210656	0.0264532	0.0174991	0.46	0.0306251	1.09908
CGGA/CGGA_1587	0.00547866	0	0	0.0573139	0	0.0609938	0	0.00242245	0	0	0.00624494	0.0628753	0.168441	0	0.0135532	0.554424	0.00209686	0	0.0310105	0	0.0351453	0	0.009	0.284534	0.992475
CGGA/CGGA_1588	0	0.0439654	0.00414296	0.0943429	0	0.11311	0	0.00560129	0.0328476	0	0	0.0852964	0.0878707	0	0.00299982	0.435737	0.000111574	0	0.0703103	0	0	0.0236648	0.024	0.230974	1.00117
CGGA/CGGA_1589	0.0328062	0	0	0	0	0.232953	0	0	0.0465237	0	0	0.107962	0.0887257	0.0550069	0	0.0862485	0	0	0.259612	0	0.0613141	0.0288483	0.7	-0.00353048	1.08793
CGGA/CGGA_1591	0.00397005	0	0.0472378	0	0	0.416357	0	0.044476	0.0240274	0	0.0701677	0	0.0452504	0	0.0181743	0.179271	0	0	0	0.0174212	0.133647	0	0.312	0.0597368	1.06981
CGGA/CGGA_1592	0.126888	0	0.146589	0.0088286	0	0.0811318	0.0101436	0.0459613	0	0	0.0195006	0.0206586	0	0	0.0786495	0.260511	0	0	0	0.111666	0.0309842	0.058488	0.656	0.00207232	1.07855
CGGA/CGGA_1594	0.130373	0	0	0.107398	0	0.193225	0	0	0.0884523	0	0.00940258	0.13595	0.0512917	0	0.0103131	0.196619	0.0499995	0	0	0.0269764	0	0	0.367	0.0482209	1.09117
CGGA/CGGA_1595	0.0269057	0	0	0.0857991	0	0.0730592	0	0.05895	0.00613023	0	0	0.0859385	0.191443	0	0.0170632	0.416134	0	0	0.0385772	0	0	0	0.221	0.0813363	1.07457
CGGA/CGGA_1596	0.0877602	0	0	0.02704	0	0.0476057	0	0.029409	0.0296778	0	0.0257333	0	0.0300168	0.0294607	0.00227803	0.674684	0	0	0.0163347	0	0	0	0.028	0.221726	1.03711
CGGA/CGGA_1597	0.0444759	0	0	0.0739574	0	0.0499063	0	0.0148671	0.0472057	0	0.011306	0.0036117	0.00328901	0	0.00333421	0.660667	0.0048454	0	0.0432898	0	0.0164942	0.0227506	0.167	0.0951545	1.09532
CGGA/CGGA_1598	0.049647	0	0	0.0592974	0	0.0531436	0	0.00883675	0.00519656	0	0	0.0418264	0.0352001	0.0160835	0.00259517	0.707699	0.00954579	0	0	0	0.0109292	0	0.013	0.264536	1.02031
CGGA/CGGA_1601	0.0236791	0	0	0.0181597	0	0.0811047	0	0.0225148	0.0405523	0	0.0618954	0	0.0070625	0.10887	0.00549948	0.591593	0	0.0044054	0	0.00666518	0.00603068	0.0219684	0.057	0.16882	1.06361
CGGA/CGGA_1603	0.00967914	0	0	0.126294	0	0	0.0332836	0.143738	0	0	0	0.0609804	0.00616872	0.199488	0.0192432	0.309065	0	0	0.0332932	0	0	0.0587673	0.123	0.119634	1.06098
CGGA/CGGA_1604	0.100168	0	0	0.0731173	0	0.0585777	0.0124411	0.00550542	0.0672554	0	0.0808706	0	0.0110135	0.245495	0.0195738	0.218948	0	0	0.031841	0.00564473	0	0.0695488	0.006	0.408588	0.91476
CGGA/CGGA_1605	0.102456	0	0.0341947	0.0123746	0	0.129162	0	0.122145	0	0	0	0.110522	0.12519	0	0	0.213849	0.00846002	0	0	0.0840199	0.0441549	0.0134718	0.396	0.0410327	1.07451
CGGA/CGGA_1606	0.17736	0	0	0.0265158	0	0.169771	0	0.0152734	0.0195209	0	0	0.104693	0.0315341	0	0.0109723	0.314758	0.0211235	0	0.108478	0	0	0	0.273	0.0683601	1.06142
CGGA/CGGA_1607	0.0303078	0	0	0	0	0.0989101	0	0.00216046	0.0370998	0	0.024176	0.00608766	0.00885209	0.156947	0.0121849	0.480463	0	0	0	0.116953	0	0.025858	0.145	0.105175	1.09367
CGGA/CGGA_1608	0.0519134	0	0	0.35265	0	0.0451464	0.013138	0.087834	0	0	0	0.0803817	0.018945	0	0.0837052	0.21373	0.0270737	0	0	0.0254828	0	0	0.008	0.335397	0.959286
CGGA/CGGA_1610	0.0326547	0	0.0655513	0.0448118	0	0.145233	0	0.00638693	0.124948	0	0	0.0384799	0.022868	0	0.0206143	0.433959	0	0	0.0644941	0	0	0	0.032	0.206007	1.00518
CGGA/CGGA_1611	0.0905052	0	0.0479554	0	0	0.117081	0	0.035877	0	0	0	0.0374151	0.139047	0	0.025672	0.410536	0	0	0.0802433	0	0.0156684	0	0.343	0.052384	1.07079
CGGA/CGGA_1612	0.0597139	0	0	0.0398223	0	0.134768	0	0.0495027	0.0476239	0	0.135208	0	0.068962	0.0207573	0.0106348	0.169017	0	0.00822585	0	0.199496	0.0265855	0.029682	0.628	0.00627752	1.09863
CGGA/CGGA_1613	0	0.00420618	0	0.0388795	0	0.0840421	0	0.0115501	0.0480516	0	0.0679613	0	0.0661209	0.0279242	0.00196521	0.587251	0	0	0	0.0320112	0.00972364	0.0203127	0.154	0.0998827	1.08916
CGGA/CGGA_1614	0	0.0107156	0.00787509	0.0153477	0	0.101189	0	0.00735874	0	0	0.0312748	0.0466914	0.139972	0	0.00804618	0.590333	0.00315446	0	0	0.0143165	0.0172246	0.00650071	0.024	0.229174	1.02594
CGGA/CGGA_1615	0	0.125597	0.0387625	0.0262265	0	0.0886151	0	0	0.174597	0	0	0.0687771	0.0136303	0.0208279	0.0101472	0.420984	0	0	0.011835	0	0	0	0.13	0.113734	1.05054
CGGA/CGGA_1617	0.0956244	0	0	0.126753	0.00307794	0.0126584	0	0.0488579	0.0526549	0	0	0.217037	0.0342421	0	0	0.336887	0	0	0	0	0	0.0722073	0.719	-0.00582274	1.14183
CGGA/CGGA_1618	0.102655	0	0	0.092198	0	0.045304	0	0.0194934	0	0	0	0.0684039	0.209568	0	0	0.372061	0	0	0.0903156	0	0	0	0.136	0.10996	1.05413
CGGA/CGGA_1619	0.0587209	0	0.055557	0.0813491	0	0.0665353	0	0.0360747	0	0	0	0.0483848	0.0474061	0	0.0225417	0.472268	0.00409787	0	0	0.107065	0	0	0.366	0.0482471	1.08671
CGGA/CGGA_1620	0.0350373	0	0	0	0	0.248838	0	0.0234229	0.174341	0	0.125484	0	0.0819252	0	0	0.18359	0.00011717	0	0	0	0.125438	0.00180528	0.343	0.0527759	1.07583
CGGA/CGGA_1621	0.0276198	0	0	0	0	0.141724	0	0	0.0543569	0	0.0307713	0.031113	0.203092	0	0.00203935	0.438378	0	0	0.066015	0	0	0.00489104	0.069	0.15742	1.0402
CGGA/CGGA_1623	0.088286	0	0	0.0551714	0	0.092957	0	0.030436	0	0	0.00475715	0.0322539	0.0879376	0	0.0667658	0.426823	0.0036529	0	0	0.102479	0.00848051	0	0.462	0.0302127	1.09447
CGGA/CGGA_1624	0.0179153	0	0.0188876	0.0343553	0	0.213471	0	0.00836799	0.0149902	0	0.0898354	0	0.0475229	0	0	0.523303	0	0	0.0160801	0	0	0.0152707	0.136	0.110234	1.06598
CGGA/CGGA_1626	0.0235004	0	0	0.0337292	0	0.0707866	0	0.0122685	0.0440327	0	0.0824453	0	0.0194826	0	0.00274006	0.661486	0	0	0.00880865	0	0.0205678	0.0201526	0.24	0.0767709	1.10812
CGGA/CGGA_1627	0.0117414	0	0	0	0	0.116455	0	0	0.0247366	0	0.0340276	0.00800698	0.233582	0	0	0.501892	0	0.00477042	0.0647875	0	0	0	0.033	0.201699	1.03198
CGGA/CGGA_1630	0.0584172	0	0	0	0	0.113068	0	0	0.0456885	0	0.0148256	0.0613862	0.25517	0	0.0159795	0.350038	0	0	0.0854279	0	0	0	0.068	0.158473	1.03445
CGGA/CGGA_1631	0.0355339	0	0	0.0563309	0	0.0378923	0	0.0478121	0.022487	0	0.0178319	0.034815	0.00151533	0	0.0276214	0.667637	0	0	0.045471	0	0	0.00505244	0.006	0.407794	0.924231
CGGA/CGGA_1634	0.0861599	0	0	0.0775637	0	0.0552416	0	0.0991139	0.036942	0	0	0.0811596	0.0065705	0.145481	0.102933	0.290809	0	0	0	0.0177015	0	0.000324077	0.018	0.248515	0.99659
CGGA/CGGA_1635	0.163385	0	0.18481	0	0	0.362801	0	0	0	0	0	0.120441	0.0216417	0.023958	0	0.00291104	0	0	0.0876634	0	0	0.0323885	0.879	-0.0227201	1.10738
CGGA/CGGA_1640	0.0692494	0	0	0.0181117	0	0.0727298	0	0.0182938	0.0436422	0	0	0.0576381	0.177795	0	0	0.257949	0	0	0	0.283521	0.00106932	0	0.048	0.182753	1.04191
CGGA/CGGA_1641	0.105865	0	0	0.0106481	0	0.11229	0	0.0136041	0.0304091	0	0.00651563	0.063664	0.0222766	0.264009	0	0.302641	0	0	0	0.0629518	0	0.00512542	0.047	0.185285	1.04094
CGGA/CGGA_1642	0.0682495	0	0	0.0325629	0	0.108886	0	0.0431085	0.0397445	0	0.0258204	0.0681717	0.100725	0	0.00650586	0.362117	0	0	0.11934	0	0	0.0247681	0.264	0.0720066	1.06058
CGGA/CGGA_1643	0	0.00196477	0	0.0464774	0	0.0726362	0	0.0120435	0.0495135	0	0.10032	0	0.012827	0.236135	0.00032757	0.443238	0	0	0.0245175	0	0	0	0.043	0.190762	1.05
CGGA/CGGA_1644	0	0.0203587	0.0107958	0.0558153	0	0.127812	0	0.0324045	0.0503137	0	0.113295	0.0202371	0.039454	0	0.0251329	0.365164	0	0.0203139	0.0915647	0	0.00551402	0.0218245	0.563	0.0150387	1.08504
CGGA/CGGA_1645	0.033096	0	0	0	0	0.180202	0	0	0.0642001	0	0.126878	0	0.0620341	0	0	0.440716	0	0	0.0677673	0	0.0140227	0.0110835	0.099	0.131799	1.04435
CGGA/CGGA_1647	0.0266231	0	0	0.036774	0.0116502	0.0688985	0	0.0150833	0.00764817	0	0.0805256	0.0677569	0.0908711	0	0.0272277	0.469851	0.00449745	0	0.0736662	0	0	0.0189271	0.079	0.149233	1.04593
CGGA/CGGA_1648	0.100217	0	0	0.0464843	0	0.0526885	0	0	0.0126523	0	0	0.0632763	0.205112	0	0.00228152	0.424919	0.047848	0	0.0284745	0	0	0.0160468	0.033	0.201682	1.02263
CGGA/CGGA_1649	0	0.00784585	0.00469862	0.115231	0	0.00114382	0	0	0.111786	0	0.0740897	0	0.179078	0.0459122	0.00978117	0.295861	0	0	0.154573	0	0	0	0.146	0.103796	1.04739
CGGA/CGGA_165	0.0296702	0	0	0	0	0.167242	0	0.0397038	0.0220412	0	0.024011	0.109352	0.165723	0	0.0117162	0.377341	0	0	0	0.0189754	0	0.0342251	0.118	0.121604	1.05865
CGGA/CGGA_1650	0.0876123	0	0	0.00523773	0	0.110286	0	0	0.00467384	0	0	0.0244464	0.164558	0	0.00509403	0.339761	0.118721	0	0.0873433	0	0.0456008	0.00666514	0.014	0.256787	0.984599
CGGA/CGGA_1651	0.19685	0	0.0137743	0.0942805	0	0.0631633	0	0.0326114	0.00184811	0	0	0.0779732	0.145509	0	0	0.27829	0	0	0.0956992	0	0	0	0.641	0.00435934	1.085
CGGA/CGGA_1653	0.00288034	0	0	0.0062571	0	0.157921	0	0.0470273	0.0230452	0	0.0300481	0.103628	0.139354	0	0.000670936	0.389388	0	0	0.0582413	0.0231098	0	0.0184295	0.145	0.105284	1.06236
CGGA/CGGA_1654	0	0	0.00372441	5.92419e-05	0	0.108977	0	0.0311971	0.0500983	0	0.0649809	0.0690326	0.0545293	0.177798	0.00497428	0.428369	0	0	0.00224957	0	0	0.00400964	0.057	0.16965	1.05278
CGGA/CGGA_1655	0.0607649	0	0	0.0811728	0	0.0206491	0	0.00732075	0	0	0	0.0394699	0.197459	0	0.0136697	0.576855	0	0	0.00263897	0	0	0	0.013	0.261205	1.01009
CGGA/CGGA_1656	0.0725304	0	0.00686664	0.0142495	0	0.108329	0	0.0629499	0.0100961	0	0.070584	0.0230835	0.0191413	0	0	0.545566	0	0.00793962	0.0550764	0	0	0.00358692	0.464	0.0298303	1.09975
CGGA/CGGA_1657	0.0768891	0	0.0212762	0.0300751	0	0.096479	0	0.00469257	0.0513397	0	0	0.182071	0.181247	0	0	0.322201	0	0	0	0	0	0.0337287	0.404	0.0396306	1.10373
CGGA/CGGA_1658	0.052478	0	0.0281462	0.0353574	0	0.0788248	0	0	0.0421427	0	0.0515089	0	0.104734	0	0.00612159	0.409236	0.13988	0	0.00669612	0.000523714	0.0116549	0.0326956	0.133	0.111783	1.05493
CGGA/CGGA_1659	0.100741	0	0	0.0277446	0	0.0622584	0	0.0132301	0.00672717	0	0	0.0229776	0.0705639	0	0.00319305	0.522536	0	0	0	0.142695	0.0239508	0.00338179	0.318	0.0579131	1.10156
CGGA/CGGA_1660	0.156411	0	0	0.153835	0	0.0739462	0	0.0256337	0.123196	0	0.141784	0.00560986	0.0371206	0	1.94963e-05	0	0.242468	0	0	0.0165711	0.0234041	0	0.974	-0.0392468	1.11455
CGGA/CGGA_1661	0.0903442	0	0	0.100081	0	0.0322463	0	0	0.0194399	0	0	0.07514	0.16185	0	0.00563504	0.507956	0	0	0	0	0	0.00730779	0.042	0.192658	1.03384
CGGA/CGGA_1662	0.00343418	0.0203981	0	0.073279	0	0.148599	0	0.0389399	0.0684929	0	0.0388576	0.0451901	0.0209431	0	0.00658991	0.42185	0	0	0.0805107	0	0.0117573	0.0211576	0.223	0.0809265	1.06438
CGGA/CGGA_1663	0	0.0127541	0.00676928	0.0979975	0	0.0510903	0	0.00495101	0	0	0	0.0620726	0.00647305	0	0.00898238	0.458014	0.13714	0	0	0.118206	0.0106785	0.0248706	0.105	0.127704	1.06246
CGGA/CGGA_1664	0.197551	0	0.0632164	0.0637247	0	0.0879992	0	0.0601385	0	0	0	0.0683454	0.127531	0	0	0.295978	0	0	0	0	0.0200735	0.0154421	0.089	0.140456	1.03113
CGGA/CGGA_1666	0.207453	0	0	0	0	0.212688	0	0.0201942	0.0262782	0	0.0367792	0.0196576	0.0352725	0	0.0108565	0.0475222	0	0	0	0.342484	0	0.0408146	0.683	-0.00100677	1.13672
CGGA/CGGA_1667	0.0652702	0	0	0	0	0.0756218	0	0.0471513	0	0	0	0.0357234	0.164031	0	0	0.160663	0.0830613	0	0	0.286768	0.0328585	0.0488508	0.07	0.154785	1.05105
CGGA/CGGA_1669	0.12712	0	0.0380325	0	0	0.110388	0	0.0347775	0	0	0	0.0413727	0.0672258	0	0.0397886	0.474556	0	0	0.0662225	0	0.000516166	0	0.334	0.0545858	1.07683
CGGA/CGGA_1670	0.0407006	0	0	0.0514145	0	0.0744348	0	0.0292765	0.0639086	0	0	0.0659408	0	0.180402	0	0.486086	0	0.00613358	0	0.00170259	0	0	0.018	0.246097	1.01611
CGGA/CGGA_1671	0.0676118	0	0.0449376	0.041504	0	0.0380459	0	0.0572327	0	0	0	0.0684577	0.224916	0	0.0208636	0.409251	0	0	0	0	0.0271795	0	0.069	0.15668	1.03949
CGGA/CGGA_1672	0	0.00336987	0.00522166	0.00690603	0	0.0980382	0	0.0544627	0.0142887	0	0	0.17175	0.155544	0	0	0.437239	0	0	0.0125344	0	0	0.0406452	0.368	0.047471	1.11048
CGGA/CGGA_1673	0.276972	0	0.108838	0.150286	0	0.0206878	0	0.0709302	0	0	0.0234909	0.00380413	0.0175565	0	0.00371973	0.287479	0	0	0	0	0.036235	0	0.782	-0.0125	1.09267
CGGA/CGGA_1675	0.0460104	0	0.0382757	0.0994973	0	0.0140833	0	0.0535831	0.00900914	0	0	0.0535907	0.119589	0	0.0226838	0.365463	0.00388865	0	0	0.132624	0.0417012	0	0.028	0.220348	1.00419
CGGA/CGGA_1677	0.0858277	0	0.0189717	0.0919595	0.0112061	0	0	0.0899299	0.00686024	0	0	0.125946	0.0881895	0	0.0175261	0.199295	0.115207	0	0	0.148395	0	0.000685477	0.09	0.136039	1.04299
CGGA/CGGA_1678	0.195916	0	0.144033	0	0	0.163198	0	0	0	0	0.0428683	0	0.00141988	0.0372434	0.0222389	0.206643	0.0172295	0	0.0376202	0	0	0.13159	0.339	0.0535756	1.05827
CGGA/CGGA_1679	0.0542677	0	0	0	0	0.0989286	0	0.0450298	0.270356	0	0.143141	0	0.0204782	0.0827753	0	0.0138177	0	0	0.241817	0	0.0293886	0	0.933	-0.0300383	1.10948
CGGA/CGGA_1680	0.0104656	0	0.000624458	0.0412626	0	0.119526	0	0.00928081	0.041224	0	0.0582032	0.0136634	0.0237039	0	0.00398468	0.633748	0	0.00353227	0.0407818	0	0	0	0.049	0.179569	1.04767
CGGA/CGGA_1681	0.0346423	0	0	0.02002	0	0.177198	0	0.0268538	0.0566756	0	0.0990869	0.0345781	0.11949	0	0	0.406842	0	0.00213656	0.000345361	0	0	0.0221307	0.429	0.0357403	1.0932
CGGA/CGGA_1682	0	0	0.00437415	0.0302414	0	0.150651	0	0.00670809	0	0	0	0.055665	0.0314544	0	0	0.631221	0.029023	0.0035437	0	0.0391625	0	0.0179561	0.276	0.0676268	1.11275
CGGA/CGGA_1684	0.0122725	0	0	0.0257166	0	0.0995214	0	0.0188369	0	0	0.0337525	0.0633963	0.160865	0	0.00239018	0.408506	0.013421	0	0	0.117227	0.0384717	0.00562197	0.215	0.0822125	1.08159
CGGA/CGGA_1685	0	0.0141208	0.0102491	0	0	0.243992	0	0.00696681	0.056118	0	0.106066	0	0.0260114	0	0	0.343244	0	0.000119074	0.172938	0	0.00241268	0.0177615	0.387	0.0428744	1.0698
CGGA/CGGA_1686	0.050482	0	0	0.0191099	0	0.105287	0	0.036885	0	0	0.0286611	0.0330101	0.153761	0	0	0.514364	0	0	0.0584409	0	0	0	0.099	0.13207	1.05797
CGGA/CGGA_1687	0.124103	0	0	0.0292353	0	0.167407	0	0.0129995	0.0804101	0	0.0696184	0.0229416	0.0415482	0	0.0104076	0.422815	0.0113718	0	0	0.00118312	0	0.00596037	0.561	0.0152845	1.09457
CGGA/CGGA_1688	0.0843874	0	0	0.0292626	0	0.17214	0	0.0896635	0.0836754	0	0.0339857	0.14107	0.0394683	0	0.00186413	0.286858	0	0	0.0303174	0.00730842	0	0	0.65	0.00348429	1.11195
CGGA/CGGA_1689	0.0235266	0	0	0	0	0.184326	0	0	0.0879359	0	0.0649565	0.00219181	0.202932	0	0.00381293	0.339366	0	0.00171568	0.0577036	0	0.021934	0.00959977	0.032	0.207882	1.00703
CGGA/CGGA_1690	0.0092676	0	0	0.0252401	0	0.0718065	0	0.0225058	0.0211958	0	0.0676041	0.00269114	0.0126103	0.132532	0	0.440723	0	0	0	0.184719	0.00361231	0.00549247	0.088	0.141695	1.07187
CGGA/CGGA_1693	0.176385	0	0	0.209456	0	0	0	0.0945071	0	0	0.00828636	0.101354	0.15622	0	0	0.251253	0	0	0.00253698	0	0	0	0.576	0.0128867	1.10038
CGGA/CGGA_1694	0.0656889	0	0.00966603	0.00503664	0	0.0621819	0	0.0254579	0	0	0	0.0505312	0.118619	0	0	0.473659	0	0.000724399	0.188435	0	0	0	0.368	0.0476715	1.08687
CGGA/CGGA_1695	0	0	0.00958716	0.0750909	0	0.0245344	0	0.0805644	0	0	0	0.0578952	0.122781	0	0	0.191009	0	0	0	0.37813	0.060408	0	0.163	0.0971281	1.10914
CGGA/CGGA_1696	0.211735	0	0	0	0	0.281136	0.0238723	0.0276373	0	0	0	0.030634	0	0	0.0597306	0.237374	0	0	0	0	0	0.127881	0.387	0.0429062	1.07968
CGGA/CGGA_1697	0.0674119	0	0.017081	0.0233881	0	0.0609733	0	0.0592756	0	0	0	0.0702213	0.172385	0	0	0.521173	0	0	0	0.00589219	0.00219878	0	0.152	0.100835	1.07928
CGGA/CGGA_1698	0	0.0124004	0.00346695	0.0247296	0	0.135483	0	0.00456908	0.0465801	0	0.0822393	0.0120428	0.0433305	0.139223	0.00420154	0.367897	0	0.00855137	0	0.0779245	0.0344695	0.00289131	0.155	0.0996909	1.06939
CGGA/CGGA_1699	0.159665	0	0.18239	0	0.0037575	0.237869	0	0	0	0	0	0.0672848	0.0332427	0	0.0444577	0.0727839	0.106815	0	0.0917339	0	0	0	0.395	0.0413099	1.05094
CGGA/CGGA_1700	0.0231993	0	0	0.0474891	0	0.148431	0	0.00725742	0.0451829	0	0.0120777	0.0924365	0.0590541	0	0.0478787	0.410756	0.0155286	0	0	0.039356	0.0471536	0.00419865	0.048	0.182717	1.02602
CGGA/CGGA_1701	0.113676	0	0.040108	0.276545	0	0	0	0.0239008	0	0	0.0249363	0.10084	0.130105	0	0	0.279295	0	0	0.0105939	0	0	0	0.382	0.0445773	1.08971
CGGA/CGGA_1702	0	0.0141193	0.0172793	0	0	0.200102	0	0	0.0546571	0	0.112785	0	0.0774906	0.108303	0.0066008	0.282032	0	0	0.0900037	0	0.0366271	0	0.499	0.0247382	1.07903
CGGA/CGGA_1703	0.0657502	0	0	0.0110097	0	0.100991	0	0	0.0160703	0	0.0373433	0.0145654	0.167999	0	0.0259077	0.49445	0	0	0.0659129	0	0	0	0.014	0.255932	0.995757
CGGA/CGGA_1704	0.0640618	0	0	0.0151218	0	0.144493	0	0.0088838	0.0824179	0	0.0126737	0.0631775	0.0503574	0	0.00507587	0.50337	0	0	0	0.032071	0	0.0182961	0.023	0.23267	1.00661
CGGA/CGGA_1706	0.0389463	0	0	0.11564	0	0.0330766	0	0.0475775	0.0476621	0	0.032521	0	0.0480364	0.118618	0.0078525	0.385772	0	0	0	0.065833	0.0185999	0.0398642	0.008	0.319622	0.961314
CGGA/CGGA_1708	0.040907	0	0	0.216656	0	0.0513591	0.0325899	0.128301	0.0416727	0	0	0.0275784	0	0	0.00969694	0.348028	0.0484677	0	0	0.0411504	0	0.013593	0.628	0.00629427	1.09764
CGGA/CGGA_1709	0.034719	0	0	0.0250891	0	0.188639	0	0.0143566	0.019745	0	0.1007	0.019257	0.0440966	0	0.0248953	0.445722	0	0.00460173	0	0.0332802	0.0340104	0.0108887	0.337	0.0540933	1.08275
CGGA/CGGA_1713	0.0295924	0	0	0.0102762	0	0.0752406	0	0.0817624	0.0254321	0	0.101364	0	0.0315054	0.39764	0	0.158797	0	0	0	0.0883897	0	0	0.001	0.503021	0.866171
CGGA/CGGA_1714	0.0411063	0	0	0.0379418	0	0.0319038	0	0.0591607	0	0	0	0.0683215	0.167539	0	0	0.469693	0	0	0	0.0566067	0.0677273	0	0.009	0.300253	0.975949
CGGA/CGGA_1715	0.0486677	0	0	0.0784386	0	0.146458	0	0.0299408	0.0998367	0	0.144544	0	0.0550265	0	0	0.304138	0	0.0101095	0.0828408	0	0	0	0.481	0.0270725	1.08328
CGGA/CGGA_1716	0.0142986	0	0	0.0533592	0	0.0981602	0	0.0315192	0.0478905	0	0.0808559	0.0210613	0.0302891	0	0.00965954	0.506425	0	0	0.102865	0	0	0.0036165	0.265	0.0716514	1.07697
CGGA/CGGA_1718	0.105978	0	0.0574561	0.0702159	0	0.0540421	0	0.0362605	0	0	0.0361389	0.0280615	0.205625	0	0	0.356681	0	0.0023299	0.0443024	0	0.00290868	0	0.121	0.120476	1.043
CGGA/CGGA_1720	0.0684325	0	0.0443926	0.0413701	0	0.0728481	0	0.00548474	0	0	0	0.0214292	0.099419	0	0.023954	0.204231	0.0441805	0	0	0.30703	0.0672279	0	0.417	0.0372495	1.1038
CGGA/CGGA_1721	0.0738849	0	0.0213331	0.141666	0	0	0	0.123823	0	0	0	0.0501862	0.105439	0	0.00678044	0.424898	0	0	0.0519895	0	0	0	0.19	0.0883954	1.05966
CGGA/CGGA_1722	0.107657	0	0	0.0309702	0	0.239086	0.0028623	0	0	0	0.00381554	0.000926343	0.00802186	0	0.0303694	0.402367	0.0533156	0	0.0258153	0	0	0.0947937	0.438	0.0338623	1.08569
CGGA/CGGA_1723	0.0344986	0	0	0.0520455	0	0.121899	0	0.0390235	0.071454	0	0.157059	0	0.0542238	0	0.00585937	0.376173	0	0	0.0877644	0	0	0	0.298	0.0632838	1.07102
CGGA/CGGA_1725	0.0689153	0	0.100891	0.0520121	0	0.0511129	0	0.115557	0	0	0	0.0879573	0.00943609	0	0.000364188	0.413242	0.0295442	0	0	0.0537231	0.0172442	0	0.351	0.0500218	1.0734
CGGA/CGGA_1727	0.0711408	0	0.0196765	0.00666411	0	0.0941639	0	0.025082	0.0131496	0	0.0685594	0.0417597	0.133763	0	0.0174342	0.448158	0	0	0.0526104	0	0.00195964	0.00587912	0.038	0.197349	1.01668
CGGA/CGGA_1728	0.0756304	0	0.00817498	0.0273086	0	0.127958	0	0.030773	0	0	0.000331168	0.0288288	0.2712	0	0.0437635	0.22676	0	0	0	0.0110179	0.148253	0	0.091	0.135672	1.0402
CGGA/CGGA_1729	0.0509719	0	0.0273599	0.104961	0	0	0	0.0348873	0	0	0	0.164008	0.09951	0	0.0196289	0.468792	0	0	0.0298802	0	0	0	0.236	0.0771739	1.0901
CGGA/CGGA_1731	0.0623968	0	0.0371691	0.0673841	0	0.0210388	0	0.0287087	0	0	0	0.0440135	0.239702	0	0	0.313498	0	0	0	0.148338	0.0377521	0	0.031	0.21015	1.01457
CGGA/CGGA_1735	0.183417	0	0	0.0178445	0	0.203139	0	0	0.0824182	0	0.0140404	0.0589761	0.0507701	0	0	0.201924	0	0	0.0941706	0	0.0933004	0	0.699	-0.0033897	1.08229
CGGA/CGGA_1736	0.104031	0	0	0.0460065	0	0.128224	0	0.00711783	0.054504	0	0.0837777	0.00061293	0.0381155	0	0	0.477332	0	0.00447558	0.053549	0	0	0.00225395	0.043	0.188348	1.01947
CGGA/CGGA_1737	0.220876	0	0	0.0533499	0	0.114675	0	0.0454661	0	0	0	0.0787101	0.0168792	0	0.0252541	0.377776	0	0	0.0632957	0	0	0.00371836	0.674	0.000103557	1.09463
CGGA/CGGA_1738	0.0121207	0	0	0	0	0.131823	0	0	0.0302256	0	0.0494	0.0261545	0.144131	0	0.00513821	0.504783	0	0	0.0959951	0	0	0.00022922	0.085	0.14499	1.04983
CGGA/CGGA_1739	0.0106132	0	0	0.0455069	0	0.0556185	0	0.0134379	0.0102308	0	0.0430275	0.0174034	0.0256689	0	0.00400645	0.336421	0.119725	0	0	0.308111	0	0.0102303	0.319	0.0576624	1.11262
CGGA/CGGA_1740	0.127153	0	0	0.0840077	0.0593488	0	0	0.19027	0	0	0.0126725	0.114477	0.00327105	0	0.0136374	0.376509	0	0	0.0186539	0	0	0	0.929	-0.029104	1.11957
CGGA/CGGA_1743	0.0966573	0	0.116489	0.144531	0	0.00452769	0	0.0284106	0	0	0	0.0620517	0.1478	0	0	0.129441	0	0	0	0.240733	0.0277064	0.00165162	0.599	0.00913955	1.09913
CGGA/CGGA_1744	0	0.0322271	0.0144313	0	0	0.0750762	0	0.00971341	0.0345224	0	0.100513	0	0.0347275	0.404656	0	0.260481	0	0	0	0.0234331	0	0.0102182	0.069	0.15762	1.08298
CGGA/CGGA_1745	0.318019	0	0.214839	0	0	0.300764	0	0	0	0	0	0.0922118	0	0.00903027	0	0	0.0247047	0	0.0108179	0	0.0156461	0.013968	0.516	0.0212733	1.10263
CGGA/CGGA_1747	0.0361132	0	0	0.0305716	0.00665795	0.0102787	0	0	0.0156345	0	0	0.0486902	0.198739	0	0.00311536	0.64372	0	0	0.00647901	0	0	0	0.007	0.4	0.938433
CGGA/CGGA_1749	0.0316947	0	0	0	0	0.0958364	0	0.00223939	0.0646329	0	0.165986	0	0.0183709	0.417869	0	0.17034	0	0	0	0.0309011	0	0.00212928	0.013	0.265689	1.01694
CGGA/CGGA_1750	0.0925725	0	0.0310675	0.0285693	0	0.0651989	0	0.058616	0	0	0	0.0633935	0.129735	0	0	0.1569	0.0620122	0	0	0.29578	0.0161549	0	0.101	0.13041	1.0597
CGGA/CGGA_1758	0.205679	0	0	0.0521834	0	0.200126	0	0	0.0505249	0	0.102934	0.0273397	0.0439278	0.102366	0	0.212995	0	0	0	0	0.00192344	0	0.504	0.0237861	1.09013
CGGA/CGGA_1760	0.0589251	0	0	0.06557	0	0.105785	0	0.00765171	0.0887921	0	0	0.0882272	0.0183458	0.0563053	0.0191945	0.452718	0	0	0.0298794	0	0	0.00860652	0.104	0.128	1.05458
CGGA/CGGA_1764	0.0169129	0	0.118715	0.0960119	0	0	0	0.0791209	0	0	0.0333423	0.0622464	0.0717779	0	0.0182581	0.465313	0.0128596	0	0	0	0	0.025442	0.163	0.0969083	1.06062
CGGA/CGGA_1767	0.174377	0	0.0427525	0.0189193	0	0.125103	0.025232	0	0	0	0	0.060749	0	0	0.0289711	0.47338	0	0	0	0	0	0.0505173	0.461	0.0303847	1.09213
CGGA/CGGA_1769	0.0350946	0	0	0	0	0.265869	0	0	0.0613862	0	0.0836302	0	0.0536219	0.105853	0.0221965	0.00199292	0.0247799	0	0.207693	0	0.137883	0	0.559	0.0159175	1.07186
CGGA/CGGA_1770	0.0334537	0	0.0380664	0.0126246	0	0.123648	0	0	0	0	0.0197608	0.0865296	0.180453	0	0.0018482	0.420427	0.00392074	0.000128622	0	0.0464345	0.0275457	0.00515878	0.136	0.110718	1.06384
CGGA/CGGA_1771	0.231141	0	0.150751	0.0150534	0	0.0749539	0	0.0581317	0	0	0	0.0403839	0.0342825	0	0	0.38049	0	0	0.0148123	0	0	0	0.912	-0.0267036	1.09958
CGGA/CGGA_1773	0	0.0445125	0.0239942	0	0	0.235796	0	0.0203376	0.0287824	0	0.124477	0.0288141	0.0560402	0.000385489	0.00613889	0.287288	0.00116812	0	0.0957657	0	0.0418978	0.00460315	0.394	0.0420157	1.06917
CGGA/CGGA_1776	0.0843776	0	0	0.0416792	0	0.177849	0	0.0399117	0.0256795	0	0.00194973	0.0479121	0.031061	0	0	0.54958	0	0	0	0	0	0	0.485	0.0266667	1.10879
CGGA/CGGA_1780	0.222412	0	0.0871397	0	0.0738616	0.0650578	0	0.0298973	0	0.0180268	0	0.0760421	0	0	0.030297	0.190493	0.106736	0	0.0183306	0	0	0.0817057	0.613	0.00748018	1.07621
CGGA/CGGA_1785	0	0.00810215	0.00743857	0.0149151	0	0.231156	0	0.0308948	0.0800518	0	0.117381	0.0243633	0.054615	0.0470283	0.0159673	0.343806	0	0	0.00145905	0	0	0.0228208	0.218	0.0817387	1.07057
CGGA/CGGA_1786	0.0796155	0	0.0528884	0.0786971	0	0.0458032	0	0	0	0	0.00704979	0.0808444	0.0166012	0	0.0117863	0.449323	0.0232451	0	0.146129	0	0	0.00801663	0.791	-0.0131873	1.10097
CGGA/CGGA_1791	0.239852	0	0.0867099	0.0333467	0	0.14337	0	0	0	0	0	0.0694834	0.0226914	0	0.0143838	0.326881	0.0297133	0	0.0138745	0	0	0.0196951	0.56	0.0155152	1.08239
CGGA/CGGA_1807	0.0327259	0	0	0.0436498	0	0.100266	0	0.018184	0.066853	0	0.125881	0	0.0256056	0.292982	0	0.281124	0	0	0	0.0127289	0	0	0.215	0.0822985	1.09502
CGGA/CGGA_1809	0.0406346	0	0	0.103223	0	0.096781	0	0.00769739	0.0310905	0	0.0156855	0.0244538	0.155619	0	0.00520449	0.339498	0	0	0	0.10625	0.0724478	0.00141486	0.151	0.101138	1.05609
CGGA/CGGA_1811	0.0210471	0	0	0.0483277	0	0.0665161	0	0	0	0	0	0.0561292	0.160731	0	0.0284937	0.421803	0.0969622	0	0	0.0728171	0.0271733	0	0.102	0.1292	1.05907
CGGA/CGGA_1812	0	0.0175092	0.00222012	0.0356238	0	0.0879773	0	0.016143	0.0317215	0	0.113313	0	0.0223882	0.118928	0	0.308706	0	0.0173998	0	0.207684	0.0170523	0.00333502	0.298	0.0633168	1.09358
CGGA/CGGA_1814	0	0.010991	0.00344213	0.0745828	0	0.153155	0	0.0416791	0.0343025	0	0.0894293	0.0100656	0.0397241	0.0584272	0.00642289	0.231488	0	0.0101029	0	0.231862	0.00432507	0	0.504	0.0237485	1.10365
CGGA/CGGA_1815	0.0846214	0	0	0.0403467	0	0.190003	0	0.00705625	0.0658194	0	0.0856386	0	0.0262719	0	0.0476808	0.395981	0	0	0	0.0495407	0	0.00703978	0.522	0.0206194	1.08852
CGGA/CGGA_1817	0	0.0110331	0.00190087	0	0	0.15932	0	0.0173914	0	0	0	0.105988	0.120222	0	0.00278869	0.35728	0	0	0	0.140046	0.0623078	0.0217232	0.141	0.107812	1.0683
CGGA/CGGA_1819	0.0124449	0	0	0.00153502	0	0.137896	0	0.0450925	0.0594044	0	0.0628788	0.044046	0.0424222	0.0398977	0	0.485015	0	0.0206685	0	0	0.0422215	0.00647735	0.116	0.122613	1.06013
CGGA/CGGA_1820	0.0876104	0	0.05894	0.0697526	0	0.0298427	0	0.040934	0	0	0	0.0843131	0.0335175	0	0.00464365	0.582634	0	0	0	0	0.00781208	0	0.457	0.0309719	1.1112
CGGA/CGGA_1826	0.0490438	0	0.0252724	0.0104656	0	0.112504	0	0.0451928	0	0	0	0.0604848	0.0902527	0	0.0471902	0.279496	0.0277531	0	0	0.244738	0.00760528	0	0.13	0.113933	1.0634
CGGA/CGGA_1829	0.0902349	0	0.0685239	0.0430241	0	0.0535792	0.0953728	0.0259351	0	0	0	0.105765	0.0865754	0	0.0134705	0.404836	0	0	0	0.00563595	0.00704714	0	0.262	0.0728804	1.06693
CGGA/CGGA_1833	0.00803983	0	0	0.00293114	0	0.172492	0	0.0457088	0.0555053	0	0.129064	0	0.0652684	0.0966503	0.0264613	0.189891	0	0.00287398	0	0.179535	0.0255787	0	0.326	0.0561281	1.07964
CGGA/CGGA_1840	0.0847714	0	0	0.0364424	0	0.0929282	0	0	0.0143	0	0.0249991	0.0443607	0.0417958	0	0.00212791	0.579192	0	0	0	0.066425	0	0.0126575	0.264	0.0723808	1.09683
CGGA/CGGA_1850	0.0383932	0	0	0	0	0.151233	0	0	0.0251137	0	0.0342259	0.0229748	0.178076	0	0.00991609	0.442734	0	0.00151408	0.0843295	0	8.97811e-06	0.011481	0.024	0.227169	1.00502
CGGA/CGGA_1854	0.0885523	0	0	0.00558195	0	0.11135	0	0	0	0	0.0139564	0.0355225	0.194444	0	0	0.518281	0	0.000175678	0	0.0314163	0	0.000719942	0.009	0.307194	0.976834
CGGA/CGGA_1857	0.0201948	0	0	0.0302963	0	0.156791	0	0.00329692	0.0156843	0	0	0.087693	0.122497	0	0.0243717	0.490497	0.0137041	0	0.00071849	0.00906796	0.015219	0.00996828	0.01	0.282097	0.985174
CGGA/CGGA_1862	0.092103	0	0.0515294	0.0111717	0	0.167195	0	0	0.00379875	0	0	0.058354	0.0185928	0	0.0270558	0.446264	0	0	0.105668	0	0.00918945	0.00907819	0.507	0.0226597	1.08202
CGGA/CGGA_1863	0	0	0	0.0903335	0	0.0621899	0	0.0474847	0.13418	0	0.200603	0	0.0724955	0.0248736	0.00398271	0.12581	0	0	0.197244	0	0.0408028	0	0.915	-0.0272455	1.11129
CGGA/CGGA_1865	0.0204545	0	0	0.0267458	0	0.19055	0	0.0105059	0.0268682	0	0.0702827	0.0504404	0.049101	0	0.00257134	0.46089	0	0	0.0915904	0	0	0	0.465	0.0295837	1.09324
CGGA/CGGA_1866	0.0113373	0	0	0.00429062	0	0.148122	0	0.0699153	0.0636922	0	0.113229	0.00252619	0.0529123	0.127377	0	0.16333	0	0.00612422	0	0.223367	0.0137759	0	0.285	0.0659142	1.08387
CGGA/CGGA_1870	0.0873542	0	0.130985	0.0392619	0.0314657	0	0	0.104729	0	0	0	0.0635036	0.125168	0	0	0.395787	0	0	0	0.0217457	0	0	0.792	-0.0132341	1.09512
CGGA/CGGA_1875	0.0302716	0	0	0.0470589	0	0.207714	0	0.00295643	0.0268267	0	0.00326313	0.0243897	0.218359	0	0	0.405458	0	0.000914191	0	0.0196962	0.0130919	0	0.008	0.340104	0.951271
CGGA/CGGA_1877	0	0	0.0543647	0.0864218	0	0.143157	0	0.0682386	0.00177265	0	0.0189697	0.161062	0.0357348	0	0.016685	0.34128	0	0	0	0.0528389	0.00500643	0.0144685	0.675	-0.000118033	1.11976
CGGA/CGGA_1880	0.0793761	0	0	0.0146259	0	0.141121	0	0.00107773	0.0599341	0	0.0674814	0.016465	0.0980308	0	0.00478946	0.379536	0	0	0	0.125478	0	0.0120841	0.173	0.0941057	1.06077
CGGA/CGGA_1882	0	0	0.047901	0.0203225	0	0.140694	0	0.0504351	0.00303093	0	0	0.0904884	0.0646237	0	0.00701915	0.478628	0	0	0	0.0878941	0	0.00896247	0.093	0.133653	1.05454
CGGA/CGGA_1886	0.0505179	0	0.018981	0.0164991	0	0.0653832	0	0.0506768	0	0	0	0.0697918	0.176354	0	0	0.445238	0	0	0	0.0953312	0.0112273	0	0.175	0.0931614	1.07609
CGGA/CGGA_1899	0	0.0138856	0.00656376	0.060379	0	0.0749505	0	0.00897253	0	0	0.00261241	0.0822497	0.15618	0	0	0.462034	0	0.00158551	0	0.129416	0	0.00117135	0.013	0.25908	1.00192
CGGA/CGGA_1901	0.0306867	0	0.0213415	0.0405325	0	0.173347	0.0531409	0	0.0215152	0	0.0603161	0	0.111401	0	0.00662303	0.446497	0	0	0.0311428	0	0	0.00345586	0.302	0.0623098	1.07328
CGGA/CGGA_1902	0.122732	0	0.0338259	0.0734608	0	0.0461347	0	0.0568173	0	0	0	0.080715	0.121166	0	0.0292432	0.429544	0	0	0	0	0.00636127	0	0.162	0.0978846	1.06087
CGGA/CGGA_1903	0.0832473	0	0	0.160159	0	0.0461798	0	0	0.0453278	0	0	0.0563674	0.0384385	0	0.00864342	0.249016	0.11306	0	0	0.16469	0.0348703	0	0.108	0.126062	1.04322
CGGA/CGGA_1906	0.00568273	0	0.00223988	0.0719964	0	0.0704384	0	0	0.0313007	0	0	0.0476173	0.142373	0	0.0147271	0.461027	0.000235685	0	0.151485	0	0	0.000876177	0.009	0.290286	0.974392
CGGA/CGGA_1908	0.00700897	0	0	0.0878621	0	0.216292	0	0.00448554	0.0358224	0	0.155611	0	0.0690305	0	0	0.350192	0.00171251	0.00144948	0.0705335	0	0	0	0.464	0.0297089	1.09261
CGGA/CGGA_1911	0	0.0530645	0.0335246	0.0112243	0	0.0959451	0.0628778	0.0822033	0.0160767	0.00698664	0	0.0882536	0.00340746	0.0066136	0.0705192	0.285921	0.00221678	0	0.177641	0	0.00352452	0	0.168	0.0950637	1.04274
CGGA/CGGA_1912	0	0.119582	0.0284235	0.0267854	0	0.103794	0	0.00154956	0	0	0.0121539	0.135079	0.0599077	0	0.00480996	0.401676	0.00582568	0	0	0.0565345	0.0265144	0.0173647	0.133	0.111956	1.0604
CGGA/CGGA_1916	0.0794495	0	0.0445191	0.042087	0	0.0276761	0	0.0490143	0	0	0.0138803	0.00502101	0.136376	0	0	0.51897	0	0	0.0453199	0	0.0376865	0	0.376	0.0455872	1.09535
CGGA/CGGA_1939	0.0578619	0	0	0.0574945	0.0353356	0.0245171	0	0	0.12688	0	0.0921197	0	0.0721252	0	0.011386	0.458351	0.00262347	0	0.0609016	0	0	0.000404382	0.089	0.141406	1.03985
CGGA/CGGA_194	0.0407156	0	0	0.0413243	0	0.130194	0	0.0511664	0.0750281	0	0.0601846	0.0628727	0.0592882	0	0.0143719	0.321312	0.0340817	0	0	0.0414847	0.0615556	0.00641967	0.306	0.0614592	1.06969
CGGA/CGGA_1946	0	0.0360914	0.0178367	0	0	0.263241	0	0.048593	0.0434812	0	0.0813308	0	0.0478966	0.245897	0.00810822	0.10492	0	0.00764086	0	0.064795	0	0.0301681	0.198	0.0867043	1.06691
CGGA/CGGA_1953	0	0.00806301	0	0.0362516	0	0.154567	0	0.00405164	0.0571674	0	0.0195694	0.0632084	0.0538309	0.0166059	0.0123305	0.31804	0.0544381	0	0.144523	0	0.051257	0.00609588	0.254	0.0749791	1.05517
CGGA/CGGA_1955	0.129788	0	0	0	0	0.155784	0	0.0614757	0.00976109	0	0	0.108541	0.0743572	0	0.00425701	0.308005	0.00435529	0	0	0.143676	0	0	0.461	0.0303314	1.09308
CGGA/CGGA_1972	0	0.00667663	0.00466105	0.0292253	0	0.0846956	0	0	0.0454204	0	0.158439	0	0.0383785	0.0501742	0.0183071	0.397662	0	0	0	0.105879	0.0420458	0.0184358	0.409	0.0380161	1.09755
CGGA/CGGA_1976	0.0364213	0	0	0.0295597	0	0.018811	0	0.00377369	0.0279863	0	0.00296599	0.00646588	0	0.378409	0.0323893	0.415909	0	0	0.0464242	0	0	0.000884698	0	0.643137	0.765268
CGGA/CGGA_1985	0	0.00607792	0.00222844	0	0	0.107829	0	0.0276979	0	0	0.00530482	0.0400761	0.0364163	0	0.0141375	0.490659	0.242587	0	0	0.0269859	0	0	0.034	0.200244	1.03238
CGGA/CGGA_1994	0.160197	0	0.0839559	0.127172	0	0.104051	0	0.0286753	0	0	0	0.100049	0.0248539	0	0.0135337	0.273419	0	0	0.0554999	0	0.0285936	0	0.73	-0.00689301	1.08768
CGGA/CGGA_2002	0.104861	0	0	0.0445139	0	0.14214	0	0	0.0507272	0	0.0661832	0.00708633	0.0366004	0	0.0147414	0.279031	0.0789367	0	0.11029	0	0.0570638	0.00782502	0.153	0.100474	1.0363
CGGA/CGGA_2003	0.0656829	0	0	0.0443605	0	0.0643005	0	0.0103321	0.0684611	0	0.0245577	0	0.0695033	0	0.0104854	0.575597	0.0218221	0	0	0.0351323	0.0024254	0.00734022	0.046	0.187032	1.03774
CGGA/CGGA_2006	0.0270415	0	0	0.06011	0	0.145068	0	0.00964947	0.0327366	0	0.024373	0.0153385	0.0380207	0	0.0249768	0.501941	0.0214762	0	0.0969298	0	0	0.00233892	0.019	0.244132	0.995844
CGGA/CGGA_2008	0	0.0048663	0.000489595	0.0342196	0	0.0868778	0	0.00413189	0.0200993	0	0	0.0540583	0.0169193	0.0211174	0.00635851	0.710343	0.00680736	0	0.0337118	0	0	0	0.111	0.124519	1.09951
CGGA/CGGA_2013	0	0.0177746	0.00684212	0	0	0.203598	0	0.000401487	0.0567145	0	0.0382263	0.0279996	0.0379247	0	0.0100606	0.268452	0.111583	0	0.175497	0	0.0317771	0.0131482	0.089	0.139728	1.02257
CGGA/CGGA_2024	0.155071	0	0.191459	0	0	0.131353	0	0	0.0102332	0	0	0.0859239	0.0368293	0	0.0148258	0.196383	0	0	0	0.132741	0.0425106	0.00266919	0.683	-0.0010763	1.0823
CGGA/CGGA_2038	0	0.0278127	0.0180313	0	0	0.147407	0	0	0.0443932	0	0.111026	0	0.0265049	0	0.000976997	0.546084	0.0143709	0	0.0592183	0	0.00417484	0	0.196	0.0870295	1.07614
CGGA/CGGA_2039	0.0627339	0	0.0376885	0.0497082	0	0.100603	0	0.0269785	0.00842779	0	0	0.0817666	0.170925	0	0	0.368439	0	0	0	0.0600031	0.0327271	0	0.089	0.13936	1.0411
CGGA/CGGA_2046	0.0439303	0	0	0.0715086	0	0.0686964	0	0	0	0	0	0.0290542	0.144871	0	0.0178365	0.582194	0.0390846	0	0	0.00228086	0	0.000543523	0.03	0.214762	1.03278
CGGA/CGGA_2047	0.0426509	0	0	0.0428498	0	0.0447691	0	0.0161895	0.00682788	0	0	0.0344198	0.0921592	0	0.0117435	0.48562	0	0	0	0.112521	0.110249	0	0.008	0.337027	0.956902
CGGA/CGGA_2053	0.201231	0	0.187053	0.0291385	0	0.134138	0	0.00409283	0	0	0	0.0859401	0.00936353	0	0.00899428	0.248002	0.0920469	0	0	0	0	0	0.805	-0.0144471	1.08464
CGGA/CGGA_2056	0.0136934	0	0	0.0404761	0	0.0850593	0	0.0155328	0.00796967	0.0190182	0	0.00898103	0.00594048	0.0855864	0.00807025	0.674301	0	0	0.0350161	0	0	0.000355591	0.004	0.432748	0.916767
CGGA/CGGA_2062	0	0.00366502	0	0.0245578	0	0.0953224	0	0.00236852	0.03363	0	0.0573826	0.0145091	0.0364001	0	0.000722212	0.644091	0.00228774	0.00138498	0.0664018	0	0.0122058	0.00507126	0.2	0.0859883	1.09852
CGGA/CGGA_2075	0.0156359	0.0101339	0.0183867	0.0304303	0	0.130592	0	0.0347236	0.0419984	0	0.0505845	0.0337116	0.0206292	0.0453174	0	0.36957	0	0.0242826	0.139655	0	0	0.0343489	0.43	0.0353375	1.07377
CGGA/CGGA_2078	0	0.00551342	0.00463544	0.0835559	0	0.0443995	0.00481297	0.00777196	0.00769622	0	0.0306825	0.00363212	0.0167771	0	0.00177473	0.704384	0	0	0.072923	0	0.00765741	0.00378371	0.272	0.0690212	1.11988
CGGA/CGGA_2079	0	0	0.0165505	0.0177556	0	0.188879	0	0.0489684	0.0107719	0	0	0.0829837	0.0646497	0	0	0.471402	0	0.00315846	0	0	0.0948812	0	0.26	0.0732771	1.07932
CGGA/CGGA_2081	0.31036	0	0	0	0	0.221788	0	0	0.0669578	0	0.0678085	0.0983924	0.0352615	0.0416189	0.00486991	0.0586024	0	0	0.0943402	0	0	0	0.065	0.161833	1.03901
CGGA/CGGA_2082	0.0669469	0	0	0.0279082	0	0.0863348	0	0.00880983	0	0	0.0251984	0.0318814	0.119194	0	0.00329709	0.535279	0.00157902	0.00288843	0.0868866	0	0	0.00379677	0.126	0.116601	1.06576
CGGA/CGGA_2088	0	0.0136751	0.003623	0.0539725	0	0.151021	0	0	0.0740507	0	0.0293743	0.000446032	0.0198038	0	0.0321265	0.522897	0.00207726	0	0.0721711	0	0.0108612	0.0139003	0.332	0.0552996	1.08554
CGGA/CGGA_2106	0.188891	0	0	0.0637774	0	0.0654757	0	0.0526007	0.00708931	0	0.0918104	0.0555424	0.0365749	0.0823801	0	0.239237	0	0	0.11662	0	0	0	0.556	0.0165215	1.08237
CGGA/CGGA_2115	0.0386425	0	0	0.0423855	0	0.223467	0	0.00332863	0.00801116	0	0	0.05087	0.0381368	0	0	0.42862	0	0.00106913	0.151467	0	0	0.0140028	0.193	0.0878585	1.05928
CGGA/CGGA_2121	0.0531633	0	0	0.0267466	0	0	0	0.0321365	0.0357588	0.00905325	0	0.028898	0	0.21016	0.00490973	0.426306	0	0	0	0.172868	0	0	0.004	0.430973	0.915131
CGGA/CGGA_2129	0.092753	0	0	0.0998125	0	0.0972392	0	0	0.0378204	0	0	0.036538	0.0313454	0	0.0107659	0.386758	0.0478126	0	0.143713	0	0.0154422	0	0.122	0.119877	1.03805
CGGA/CGGA_265	0.0772451	0	0.0240063	0	0	0.103811	0.0280852	0	0	0	0	0.0456719	0.330526	0	0.0261953	0.216489	0.0117662	0	0.0756568	0.0605475	0	0	0.047	0.183865	1.02162
CGGA/CGGA_279	0.0172033	0	0	0.0707665	0	0.0161005	0	0.0333483	0	0	0	0.0223665	0.0600155	0	0	0.243041	0	0	0	0.430777	0.106343	3.83101e-05	0.008	0.357804	0.971817
CGGA/CGGA_28	0.10702	0	0.0379674	0.0527531	0	0.0907215	0	0.0200591	0.0169077	0	0.0126923	0.0307099	0.153619	0	0	0.402568	0	0	0.0445637	0	0.0200779	0.0103405	0.218	0.0816596	1.06156
CGGA/CGGA_288	0.0279925	0	0.00361635	0.0298815	0	0.0158383	0	0.0088917	0.00402481	0	0	0.0323565	0.0199411	0.225202	0.0151565	0.524992	0	0	0	0.0921069	0	0	0.002	0.483901	0.886261
CGGA/CGGA_290	0.0869147	0	0.0734098	0.0124971	0	0.0365625	0	0	0	0	0	0.0124599	0.0186035	0	0.0226652	0.227709	0.083205	0	0	0.247839	0.101863	0.076271	0.177	0.0920566	1.06956
CGGA/CGGA_320	0.0220353	0	0.00719106	0	0	0.15148	0	0.0101386	0.0103339	0	0	0.0803362	0.100083	0	0.00170783	0.126606	0.0427174	0	0	0.376546	0.0528237	0.0180006	0.089	0.141457	1.08457
CGGA/CGGA_336	0.0764673	0	0	0.071738	0	0.191126	0	0.0385447	0.0254998	0	0.0324293	0.0834571	0.0582193	0	0.0500804	0.228622	0.0529925	0	0	0.0699428	0.0208809	0	0.479	0.0272198	1.08408
CGGA/CGGA_358	0.0141159	0	0.00532185	0.00870668	0	0.0343263	0	0	0.0131219	0	0	0.0364677	0.238592	0	0	0.319959	0	0	0	0.270745	0.0383123	0.020331	0.008	0.363863	0.953525
[truncated: 537 more rows]

## Sheet: Supplementary Table S8
GO terms												KEGG pathways
[truncated: 2,553 more rows]

## Sheet: Supplementary Table S9
id	HR	HR.95L	HR.95H	pvalue
[truncated: 3,517 more rows]
